# Supplementary material for: Crystal structure of 1-mesityl-3-methyl-4-phenyl-1H-1,2,3-triazol-3-ium iodide
Source: Acta Crystallogr E Crystallogr Commun. 2015 Dec 12;71(Pt 12):o1041–2. doi: 10.1107/S2056989015023403 (PMC4719969; doi:10.1107/S2056989015023403)
Supplement: Supplementary file 1 [file e-71-o1041-sup1.cif]

##############################################################################
#                                                                            #
# This CIF contains the data in a paper accepted for publication in          #
# Acta Crystallographica Section E. It conforms to the requirements of       #
# Notes for Authors for Acta Crystallographica Section E, and has been       #
# peer reviewed under the auspices of the IUCr Commission on Journals.       #
#                                                                            #
# Full details of the Crystallographic Information File format               #
# are given in the paper "The Crystallographic Information File (CIF):       #
# a New Standard Archive File for Crystallography" by S. R. Hall, F. H.      #
# Allen and I. D. Brown [Acta Cryst. (1991), A47, 655-685].                  #
#                                                                            #
# The current version of the core CIF dictionary is obtainable from          #
# ftp://ftp.iucr.org/pub/cif_core.dic.                                       #
#                                                                            #
# Software is freely available for graphical display of the structure(s)     #
# in this CIF. For information consult the CIF software page                 #
# http://www.iucr.org/resources/cif/software.                                #
#                                                                            #
# This file may be used for bona fide research purposes within the           #
# scientific community so long as proper attribution is given to the journal # 
# article from which it was obtained.                                        #
#                                                                            #
##############################################################################
data_global
_audit_creation_method     'WinGX routine CIF_UPDATE'
_audit_conform_dict_name     cif_core.dic
_audit_conform_dict_version     2.4.3
_journal_data_validation_number     ?
_journal_date_recd_electronic     2015-12-01
_journal_date_accepted     2015-12-05
_journal_name_full     'Acta Crystallographica, Section E'
_journal_year     2015
_journal_volume     71
_journal_issue     12
_journal_page_first     o1041
_journal_page_last     o1042
_journal_paper_category     HO
_journal_paper_doi     10.1107/S2056989015023403
_journal_coeditor_code     SU5254
_publ_contact_author_name     'Garc\'ia, Juventino'
_publ_contact_author_address
;
Facultad de Qu\'imica, Universidad Nacional Aut\'onoma de M\'exico
Circuito Interior, Ciudad Universitaria, Mexico City, 04510, Mexico
;
_publ_contact_author_email     'juvent@unam.mx'
_publ_contact_author_fax     ?
_publ_contact_author_phone     ?
_publ_section_title
;
Crystal structure of 1-mesityl-3-methyl-4-phenyl-1<i>H</i>-1,2,3-triazol-3-ium
iodide
;
_publ_section_title_footnote     .
loop_
    _publ_author_name
    _publ_author_footnote
    _publ_author_address
    'Canseco-Gonz\'alez, Daniel' .
;
Facultad de Qu\'imica, Universidad Nacional Aut\'onoma de M\'exico
Circuito Interior,
Ciudad Universitaria, Mexico City, 04510, Mexico
;
    'Garc\'ia, Juventino J.' .
;
Facultad de Qu\'imica, Universidad Nacional Aut\'onoma de M\'exico
Circuito Interior,
Ciudad Universitaria, Mexico City, 04510, Mexico
;
    'Flores-Alamo, Marcos' .
;
Facultad de Qu\'imica, Universidad Nacional Aut\'onoma de M\'exico
Circuito Interior,
Ciudad Universitaria, Mexico City, 04510, Mexico
;
_publ_section_synopsis     .
data_I
_database_code_depnum_ccdc_archive 'CCDC 1440705'
_audit_creation_method     'WinGX routine CIF_UPDATE'
_audit_conform_dict_name     cif_core.dic
_audit_conform_dict_version     2.4.3
_chemical_name_systematic
;
1-Mesityl-3-methyl-4-phenyl-1<i>H</i>-1,2,3-triazol-3-ium iodide
;
_chemical_formula_moiety     'C18 H20 N3 +, I -'
_chemical_formula_sum     'C18 H20 I N3'
_chemical_formula_iupac     'C18 H20 N3 +, I -'
_chemical_formula_weight     405.27
_symmetry_cell_setting     monoclinic
_symmetry_space_group_name_H-M     'P 21/n'
_symmetry_space_group_name_Hall     '-P 2yn'
loop_
    _symmetry_equiv_pos_as_xyz
    'x, y, z'
    '-x+1/2, y+1/2, -z+1/2'
    '-x, -y, -z'
    'x-1/2, -y-1/2, z-1/2'
_cell_length_a     7.6704(3)
_cell_length_b     9.9341(3)
_cell_length_c     22.8541(10)
_cell_angle_alpha     90
_cell_angle_beta     98.982(4)
_cell_angle_gamma     90
_cell_volume     1720.09(12)
_cell_formula_units_Z     4
_cell_measurement_reflns_used     3748
_cell_measurement_theta_min     4.465
_cell_measurement_theta_max     29.284
_cell_measurement_temperature     130(2)
_exptl_crystal_description     plate
_exptl_crystal_colour     colourless
_exptl_crystal_size_max     0.14
_exptl_crystal_size_mid     0.08
_exptl_crystal_size_min     0.019
_exptl_crystal_density_diffrn     1.565
_exptl_crystal_F_000     808
loop_
    _exptl_crystal_face_index_h
    _exptl_crystal_face_index_k
    _exptl_crystal_face_index_l
    _exptl_crystal_face_perp_dist
    2 0 31 0.0094
    -2 0 -31 0.0094
    11 -2 -10 0.0637
    -11 2 10 0.0637
    -5 -12 6 0.0394
    5 12 -6 0.0394
    4 -13 -6 0.0615
    -4 13 6 0.0615
_exptl_absorpt_coefficient_mu     1.862
_exptl_absorpt_correction_type     analytical
_exptl_absorpt_process_details
;
(<i>CrysAlis RED</i>; Agilent,  2013)
;
_shelx_estimated_absorpt_T_min     0.781
_shelx_estimated_absorpt_T_max     0.965
_exptl_absorpt_correction_T_min     0.864
_exptl_absorpt_correction_T_max     0.963
_exptl_special_details     ?
_diffrn_ambient_temperature     130(2)
_diffrn_radiation_type     MoK\a
_diffrn_radiation_wavelength     0.71073
_diffrn_radiation_monochromator     graphite
_diffrn_measurement_device_type     'Agilent Xcalibur Atlas Gemini'
_diffrn_measurement_method     '\w scans'
_diffrn_detector_area_resol_mean     10.4685
_diffrn_reflns_number     8948
_diffrn_reflns_av_R_equivalents     0.0312
_diffrn_reflns_theta_min     3.39
_diffrn_reflns_theta_max     29.286
_diffrn_reflns_theta_full     25.242
_diffrn_measured_fraction_theta_max     0.864
_diffrn_measured_fraction_theta_full     0.998
_diffrn_reflns_limit_h_min     -10
_diffrn_reflns_limit_h_max     9
_diffrn_reflns_limit_k_min     -13
_diffrn_reflns_limit_k_max     12
_diffrn_reflns_limit_l_min     -20
_diffrn_reflns_limit_l_max     30
_refine_special_details     ?
_reflns_number_total     4073
_reflns_number_gt     3374
_reflns_threshold_expression     'I > 2\s(I)'
_refine_ls_structure_factor_coef     Fsqd
_refine_ls_matrix_type     full
_refine_ls_R_factor_all     0.0453
_refine_ls_R_factor_gt     0.0335
_refine_ls_wR_factor_gt     0.0791
_refine_ls_wR_factor_ref     0.0835
_refine_ls_goodness_of_fit_ref     1.162
_refine_ls_restrained_S_all     1.162
_refine_ls_number_reflns     4073
_refine_ls_number_parameters     203
_refine_ls_number_restraints     0
_refine_ls_hydrogen_treatment     constr
_refine_ls_weighting_scheme     calc
_refine_ls_weighting_details
              'w=1/[\s^2^(Fo^2^)+(0.0324P)^2^+0.4334P] where P=(Fo^2^+2Fc^2^)/3'
_atom_sites_solution_hydrogens     geom
_refine_ls_shift/su_max     0.001
_refine_ls_shift/su_mean     0
_refine_diff_density_max     1.052
_refine_diff_density_min     -0.569
_refine_ls_extinction_method     none
loop_
    _atom_type_symbol
    _atom_type_description
    _atom_type_scat_dispersion_real
    _atom_type_scat_dispersion_imag
    _atom_type_scat_source
    C C 0.0033 0.0016 'International Tables Vol C Tables 4.2.6.8 and 6.1.1.4'
    H H 0 0 'International Tables Vol C Tables 4.2.6.8 and 6.1.1.4'
    I I -0.4742 1.8119 'International Tables Vol C Tables 4.2.6.8 and 6.1.1.4'
    N N 0.0061 0.0033 'International Tables Vol C Tables 4.2.6.8 and 6.1.1.4'
_computing_data_collection
;
(<i>CrysAlis PRO</i>; Agilent,  2013)
;
_computing_cell_refinement
;
(<i>CrysAlis RED</i>; Agilent,  2013)
;
_computing_data_reduction
;
(<i>CrysAlis RED</i>; Agilent,  2013)
;
_computing_structure_solution
;
SHELXS2014 (Sheldrick, 2008)
;
_computing_structure_refinement
;
SHELXL2014 (Sheldrick, 2015)
;
_computing_molecular_graphics
;
Mercury (Macrae <i>et al.</i>,  2008)
;
_computing_publication_material
;
WinGX (Farrugia, 2012)
;
loop_
    _atom_site_type_symbol
    _atom_site_label
    _atom_site_fract_x
    _atom_site_fract_y
    _atom_site_fract_z
    _atom_site_U_iso_or_equiv
    _atom_site_adp_type
    _atom_site_calc_flag
    _atom_site_occupancy
    _atom_site_disorder_assembly
    _atom_site_disorder_group
    C C1 0.9473(4) 0.6044(3) 0.32285(13) 0.0166(6) Uani d 1 . .
    C C2 1.0174(4) 0.7345(3) 0.32716(13) 0.0166(6) Uani d 1 . .
    C C3 1.0440(4) 0.7926(3) 0.38314(14) 0.0193(7) Uani d 1 . .
    H H3 1.0952 0.8798 0.3878 0.023 Uiso calc 1 . .
    C C4 0.9986(4) 0.7281(3) 0.43240(14) 0.0207(7) Uani d 1 . .
    C C5 0.9244(4) 0.6001(3) 0.42536(14) 0.0205(7) Uani d 1 . .
    H H5 0.8905 0.5562 0.4587 0.025 Uiso calc 1 . .
    C C6 0.8984(4) 0.5345(3) 0.37081(13) 0.0178(6) Uani d 1 . .
    C C7 0.8235(4) 0.3951(3) 0.36552(14) 0.0217(7) Uani d 1 . .
    H H7A 0.7477 0.3814 0.3958 0.033 Uiso calc 1 . .
    H H7B 0.92 0.3293 0.3712 0.033 Uiso calc 1 . .
    H H7C 0.7538 0.3832 0.3261 0.033 Uiso calc 1 . .
    C C8 1.0311(6) 0.7949(4) 0.49185(16) 0.0336(9) Uani d 1 . .
    H H8A 1.1237 0.7462 0.5179 0.05 Uiso calc 1 . .
    H H8B 0.9222 0.7943 0.5093 0.05 Uiso calc 1 . .
    H H8C 1.0687 0.8881 0.4873 0.05 Uiso calc 1 . .
    C C9 1.0623(4) 0.8130(3) 0.27524(15) 0.0224(7) Uani d 1 . .
    H H9A 1.1435 0.8862 0.2896 0.034 Uiso calc 1 . .
    H H9B 0.9541 0.8507 0.2527 0.034 Uiso calc 1 . .
    H H9C 1.1186 0.7533 0.2496 0.034 Uiso calc 1 . .
    C C10 1.0035(4) 0.4227(3) 0.25127(13) 0.0174(6) Uani d 1 . .
    H H10 1.0827 0.3672 0.2768 0.021 Uiso calc 1 . .
    C C11 0.9446(4) 0.4023(3) 0.19207(13) 0.0165(6) Uani d 1 . .
    C C12 0.7388(4) 0.5467(3) 0.11771(13) 0.0193(7) Uani d 1 . .
    H H12A 0.8138 0.6043 0.0973 0.029 Uiso calc 1 . .
    H H12B 0.6313 0.5958 0.1228 0.029 Uiso calc 1 . .
    H H12C 0.707 0.4654 0.0942 0.029 Uiso calc 1 . .
    C C13 0.9856(4) 0.2918(3) 0.15337(14) 0.0185(7) Uani d 1 . .
    C C14 0.9941(4) 0.3091(3) 0.09329(15) 0.0224(7) Uani d 1 . .
    H H14 0.9724 0.3951 0.0755 0.027 Uiso calc 1 . .
    C C15 1.0344(5) 0.2003(3) 0.05942(16) 0.0262(8) Uani d 1 . .
    H H15 1.0361 0.2112 0.0182 0.031 Uiso calc 1 . .
    C C16 1.0722(4) 0.0760(3) 0.08598(16) 0.0265(8) Uani d 1 . .
    H H16 1.1002 0.0018 0.0629 0.032 Uiso calc 1 . .
    C C17 1.0694(4) 0.0596(3) 0.14553(16) 0.0240(7) Uani d 1 . .
    H H17 1.0984 -0.0253 0.1635 0.029 Uiso calc 1 . .
    C C18 1.0248(4) 0.1657(3) 0.17954(15) 0.0207(7) Uani d 1 . .
    H H18 1.0207 0.153 0.2205 0.025 Uiso calc 1 . .
    I I1 0.22531(3) 0.67415(2) 0.12660(2) 0.02384(9) Uani d 1 . .
    N N1 0.8211(3) 0.5913(3) 0.22025(11) 0.0174(5) Uani d 1 . .
    N N2 0.9259(3) 0.5380(2) 0.26597(10) 0.0152(5) Uani d 1 . .
    N N3 0.8348(3) 0.5089(2) 0.17589(11) 0.0157(5) Uani d 1 . .
loop_
    _atom_site_aniso_label
    _atom_site_aniso_U_11
    _atom_site_aniso_U_22
    _atom_site_aniso_U_33
    _atom_site_aniso_U_12
    _atom_site_aniso_U_13
    _atom_site_aniso_U_23
    C1 0.0163(14) 0.0163(15) 0.0157(15) 0.0032(13) -0.0023(11) -0.0023(13)
    C2 0.0134(14) 0.0184(16) 0.0174(15) 0.0047(13) 0.0006(11) 0.0015(13)
    C3 0.0193(15) 0.0152(15) 0.0223(17) 0.0029(13) -0.0003(12) -0.0031(13)
    C4 0.0226(16) 0.0223(17) 0.0165(16) 0.0075(14) 0.0002(12) -0.0011(14)
    C5 0.0250(16) 0.0217(17) 0.0149(15) 0.0047(14) 0.0029(12) 0.0048(13)
    C6 0.0167(14) 0.0170(15) 0.0189(15) 0.0040(13) 0.0005(12) 0.0016(13)
    C7 0.0251(16) 0.0163(16) 0.0234(17) 0.0000(14) 0.0025(13) 0.0055(13)
    C8 0.052(2) 0.028(2) 0.0201(18) 0.0025(18) 0.0015(16) -0.0050(15)
    C9 0.0242(16) 0.0210(17) 0.0214(17) -0.0020(14) 0.0016(13) 0.0014(14)
    C10 0.0198(15) 0.0141(15) 0.0177(15) 0.0032(13) 0.0010(12) 0.0000(12)
    C11 0.0160(14) 0.0130(15) 0.0199(16) -0.0001(12) 0.0014(12) -0.0003(12)
    C12 0.0232(16) 0.0157(16) 0.0163(16) 0.0019(13) -0.0050(12) 0.0008(12)
    C13 0.0156(14) 0.0148(15) 0.0242(17) 0.0005(13) 0.0006(12) -0.0021(13)
    C14 0.0246(16) 0.0193(17) 0.0225(17) 0.0000(14) 0.0013(13) -0.0035(14)
    C15 0.0267(17) 0.0276(19) 0.0244(18) -0.0022(15) 0.0040(14) -0.0094(15)
    C16 0.0250(17) 0.0199(17) 0.035(2) -0.0024(15) 0.0062(14) -0.0147(15)
    C17 0.0214(16) 0.0141(16) 0.036(2) 0.0023(14) 0.0021(14) -0.0059(14)
    C18 0.0194(15) 0.0165(16) 0.0255(17) -0.0009(13) 0.0015(13) -0.0007(14)
    I1 0.02450(13) 0.01763(12) 0.03061(14) -0.00299(9) 0.00815(9) -0.00440(9)
    N1 0.0191(13) 0.0143(13) 0.0179(13) 0.0005(11) 0.0004(10) -0.0018(11)
    N2 0.0171(12) 0.0128(12) 0.0143(12) 0.0020(11) -0.0018(10) -0.0006(10)
    N3 0.0188(12) 0.0112(12) 0.0158(12) -0.0005(11) -0.0009(10) 0.0000(10)
_geom_special_details
;
 All esds (except the esd in the dihedral angle between two l.s. planes)
 are estimated using the full covariance matrix.  The cell esds are taken
 into account individually in the estimation of esds in distances, angles
 and torsion angles; correlations between esds in cell parameters are only
 used when they are defined by crystal symmetry.  An approximate (isotropic)
 treatment of cell esds is used for estimating esds involving l.s. planes.
;
loop_
    _geom_bond_atom_site_label_1
    _geom_bond_atom_site_label_2
    _geom_bond_site_symmetry_2
    _geom_bond_distance
    _geom_bond_publ_flag
    C1 C6 . 1.397(4) ?
    C1 C2 . 1.397(4) ?
    C1 N2 . 1.444(4) ?
    C2 C3 . 1.389(4) ?
    C2 C9 . 1.504(4) ?
    C3 C4 . 1.386(5) ?
    C3 H3 . 0.95 ?
    C4 C5 . 1.392(5) ?
    C4 C8 . 1.498(5) ?
    C5 C6 . 1.393(4) ?
    C5 H5 . 0.95 ?
    C6 C7 . 1.497(4) ?
    C7 H7A . 0.98 ?
    C7 H7B . 0.98 ?
    C7 H7C . 0.98 ?
    C8 H8A . 0.98 ?
    C8 H8B . 0.98 ?
    C8 H8C . 0.98 ?
    C9 H9A . 0.98 ?
    C9 H9B . 0.98 ?
    C9 H9C . 0.98 ?
    C10 N2 . 1.358(4) ?
    C10 C11 . 1.373(4) ?
    C10 H10 . 0.95 ?
    C11 N3 . 1.367(4) ?
    C11 C13 . 1.475(4) ?
    C12 N3 . 1.465(4) ?
    C12 H12A . 0.98 ?
    C12 H12B . 0.98 ?
    C12 H12C . 0.98 ?
    C13 C14 . 1.395(5) ?
    C13 C18 . 1.400(4) ?
    C14 C15 . 1.392(5) ?
    C14 H14 . 0.95 ?
    C15 C16 . 1.386(5) ?
    C15 H15 . 0.95 ?
    C16 C17 . 1.374(5) ?
    C16 H16 . 0.95 ?
    C17 C18 . 1.384(4) ?
    C17 H17 . 0.95 ?
    C18 H18 . 0.95 ?
    N1 N3 . 1.320(3) ?
    N1 N2 . 1.325(3) ?
loop_
    _geom_angle_atom_site_label_1
    _geom_angle_atom_site_label_2
    _geom_angle_atom_site_label_3
    _geom_angle_site_symmetry_1
    _geom_angle_site_symmetry_3
    _geom_angle
    _geom_angle_publ_flag
    C6 C1 C2 . . 123.5(3) ?
    C6 C1 N2 . . 118.2(3) ?
    C2 C1 N2 . . 118.3(3) ?
    C3 C2 C1 . . 116.7(3) ?
    C3 C2 C9 . . 119.5(3) ?
    C1 C2 C9 . . 123.9(3) ?
    C4 C3 C2 . . 122.4(3) ?
    C4 C3 H3 . . 118.8 ?
    C2 C3 H3 . . 118.8 ?
    C3 C4 C5 . . 118.6(3) ?
    C3 C4 C8 . . 120.3(3) ?
    C5 C4 C8 . . 121.1(3) ?
    C4 C5 C6 . . 122.0(3) ?
    C4 C5 H5 . . 119 ?
    C6 C5 H5 . . 119 ?
    C5 C6 C1 . . 116.8(3) ?
    C5 C6 C7 . . 120.3(3) ?
    C1 C6 C7 . . 122.9(3) ?
    C6 C7 H7A . . 109.5 ?
    C6 C7 H7B . . 109.5 ?
    H7A C7 H7B . . 109.5 ?
    C6 C7 H7C . . 109.5 ?
    H7A C7 H7C . . 109.5 ?
    H7B C7 H7C . . 109.5 ?
    C4 C8 H8A . . 109.5 ?
    C4 C8 H8B . . 109.5 ?
    H8A C8 H8B . . 109.5 ?
    C4 C8 H8C . . 109.5 ?
    H8A C8 H8C . . 109.5 ?
    H8B C8 H8C . . 109.5 ?
    C2 C9 H9A . . 109.5 ?
    C2 C9 H9B . . 109.5 ?
    H9A C9 H9B . . 109.5 ?
    C2 C9 H9C . . 109.5 ?
    H9A C9 H9C . . 109.5 ?
    H9B C9 H9C . . 109.5 ?
    N2 C10 C11 . . 106.2(3) ?
    N2 C10 H10 . . 126.9 ?
    C11 C10 H10 . . 126.9 ?
    N3 C11 C10 . . 104.3(3) ?
    N3 C11 C13 . . 126.5(3) ?
    C10 C11 C13 . . 129.2(3) ?
    N3 C12 H12A . . 109.5 ?
    N3 C12 H12B . . 109.5 ?
    H12A C12 H12B . . 109.5 ?
    N3 C12 H12C . . 109.5 ?
    H12A C12 H12C . . 109.5 ?
    H12B C12 H12C . . 109.5 ?
    C14 C13 C18 . . 119.4(3) ?
    C14 C13 C11 . . 123.1(3) ?
    C18 C13 C11 . . 117.5(3) ?
    C15 C14 C13 . . 120.0(3) ?
    C15 C14 H14 . . 120 ?
    C13 C14 H14 . . 120 ?
    C16 C15 C14 . . 119.8(3) ?
    C16 C15 H15 . . 120.1 ?
    C14 C15 H15 . . 120.1 ?
    C17 C16 C15 . . 120.3(3) ?
    C17 C16 H16 . . 119.8 ?
    C15 C16 H16 . . 119.8 ?
    C16 C17 C18 . . 120.6(3) ?
    C16 C17 H17 . . 119.7 ?
    C18 C17 H17 . . 119.7 ?
    C17 C18 C13 . . 119.8(3) ?
    C17 C18 H18 . . 120.1 ?
    C13 C18 H18 . . 120.1 ?
    N3 N1 N2 . . 104.3(2) ?
    N1 N2 C10 . . 112.2(2) ?
    N1 N2 C1 . . 119.8(2) ?
    C10 N2 C1 . . 128.0(2) ?
    N1 N3 C11 . . 113.1(2) ?
    N1 N3 C12 . . 116.7(2) ?
    C11 N3 C12 . . 130.2(3) ?
loop_
    _geom_torsion_atom_site_label_1
    _geom_torsion_atom_site_label_2
    _geom_torsion_atom_site_label_3
    _geom_torsion_atom_site_label_4
    _geom_torsion_site_symmetry_1
    _geom_torsion_site_symmetry_2
    _geom_torsion_site_symmetry_3
    _geom_torsion_site_symmetry_4
    _geom_torsion
    _geom_torsion_publ_flag
    C6 C1 C2 C3 . . . . 2.3(4) ?
    N2 C1 C2 C3 . . . . -177.0(3) ?
    C6 C1 C2 C9 . . . . -177.0(3) ?
    N2 C1 C2 C9 . . . . 3.8(4) ?
    C1 C2 C3 C4 . . . . -2.1(4) ?
    C9 C2 C3 C4 . . . . 177.2(3) ?
    C2 C3 C4 C5 . . . . 0.3(5) ?
    C2 C3 C4 C8 . . . . 179.6(3) ?
    C3 C4 C5 C6 . . . . 1.4(5) ?
    C8 C4 C5 C6 . . . . -177.9(3) ?
    C4 C5 C6 C1 . . . . -1.2(4) ?
    C4 C5 C6 C7 . . . . 178.0(3) ?
    C2 C1 C6 C5 . . . . -0.7(4) ?
    N2 C1 C6 C5 . . . . 178.6(3) ?
    C2 C1 C6 C7 . . . . -180.0(3) ?
    N2 C1 C6 C7 . . . . -0.7(4) ?
    N2 C10 C11 N3 . . . . 0.0(3) ?
    N2 C10 C11 C13 . . . . -179.4(3) ?
    N3 C11 C13 C14 . . . . 33.1(5) ?
    C10 C11 C13 C14 . . . . -147.6(3) ?
    N3 C11 C13 C18 . . . . -149.6(3) ?
    C10 C11 C13 C18 . . . . 29.7(5) ?
    C18 C13 C14 C15 . . . . 2.5(5) ?
    C11 C13 C14 C15 . . . . 179.7(3) ?
    C13 C14 C15 C16 . . . . -2.3(5) ?
    C14 C15 C16 C17 . . . . 0.2(5) ?
    C15 C16 C17 C18 . . . . 1.6(5) ?
    C16 C17 C18 C13 . . . . -1.3(5) ?
    C14 C13 C18 C17 . . . . -0.7(5) ?
    C11 C13 C18 C17 . . . . -178.0(3) ?
    N3 N1 N2 C10 . . . . -0.7(3) ?
    N3 N1 N2 C1 . . . . 178.6(2) ?
    C11 C10 N2 N1 . . . . 0.5(4) ?
    C11 C10 N2 C1 . . . . -178.8(3) ?
    C6 C1 N2 N1 . . . . 119.6(3) ?
    C2 C1 N2 N1 . . . . -61.0(4) ?
    C6 C1 N2 C10 . . . . -61.2(4) ?
    C2 C1 N2 C10 . . . . 118.1(3) ?
    N2 N1 N3 C11 . . . . 0.7(3) ?
    N2 N1 N3 C12 . . . . -176.8(2) ?
    C10 C11 N3 N1 . . . . -0.5(3) ?
    C13 C11 N3 N1 . . . . 179.0(3) ?
    C10 C11 N3 C12 . . . . 176.7(3) ?
    C13 C11 N3 C12 . . . . -3.9(5) ?
loop_
    _geom_hbond_atom_site_label_D
    _geom_hbond_atom_site_label_H
    _geom_hbond_atom_site_label_A
    _geom_hbond_site_symmetry_A
    _geom_hbond_distance_DH
    _geom_hbond_distance_HA
    _geom_hbond_distance_DA
    _geom_hbond_angle_DHA
    C10 H10 I1 2_645 0.95 3.12 4.049(3) 168
    C12 H12A I1 1_655 0.98 3.20 3.916(3) 131
    C12 H12B I1 . 0.98 3.22 4.172(3) 163
_shelx_hkl_file
;
   0   0  -4 48327.9 924.173   2
   0   0  -5 42.3705 17.6859   2
   0   0  -6 5150.08 133.032   2
   0   0  -7 23.6251 18.4432   2
   0   0  -8 21051.5 447.542   2
   0   0   9 23.6409 25.5397   2
   0   0  -9 52.3615 23.3867   2
   0   0 -10 208.881 30.5472   2
   0   0  10 259.247 34.8464   2
   0   0  11 12.6530 23.3936   2
   0   0 -11 40.8268 20.6897   2
   0   0  12 4665.24 155.438   2
   0   0 -12 4879.38 158.905   2
   0   0 -13-0.06534 16.7803   2
   0   0  13 32.7096 26.4990   2
   0   0 -14 207.376 32.6816   2
   0   0  14 216.068 35.3588   2
   0   0  15-4.17168 26.2690   2
   0   0 -15 23.7352 20.6803   2
   0   0 -16 11307.1 310.715   2
   0   0  16 11247.1 312.715   2
   0   0  17 116.931 33.6190   2
   0   0 -17 130.720 29.0398   2
   0   0  18 1.30913 25.6618   2
   0   0  19 54.5833 34.2752   2
   0   0  20 8097.36 268.202   2
   0   0  21 139.559 37.7959   2
   0   0  22 678.657 73.2963   2
   0   0  23 30.9493 31.0179   2
   0   0  24 1718.24 120.933   2
   0   0  25 27.1706 30.8435   2
   0   0  26 258.019 53.1964   2
   0   0  27 8.99479 26.9430   2
   0   0  28 538.472 75.1676   2
   0   0  29 9.22906 32.2030   2
   0   0  30-67.8425 34.7399   2
   0  -1  -4 98.3141 20.3412   2
   0   1  -4 98.6055 14.1583   2
   0   1  -5 153.797 19.3794   2
   0  -1  -5 140.554 21.1865   2
   0   1  -6 28741.6 558.656   2
   0  -1   6 27547.0 556.823   2
   0  -1  -6 27703.5 569.508   2
   0  -1   7 1695.36 66.1860   2
   0   1  -7 1866.48 67.6845   2
   0  -1  -7 1633.63 70.9190   2
   0  -1   8 108.195 23.7016   2
   0   1  -8 71.6312 19.1670   2
   0  -1  -8 95.6650 25.0554   2
   0   1  -9 4746.70 139.323   2
   0  -1   9 4880.64 141.180   2
   0  -1  -9 4868.21 149.494   2
   0  -1  10 22286.8 487.975   2
   0   1 -10 22506.3 488.053   2
   0  -1 -10 24258.1 506.473   2
   0  -1  11 368.624 40.2286   2
   0  -1 -11 379.755 41.3776   2
   0   1 -11 330.448 36.9194   2
   0   1 -12 160.676 29.3273   2
   0  -1 -12 99.1001 25.5215   2
   0   1  12 132.094 33.6893   2
   0  -1  12 107.493 23.3836   2
   0   1  13 2969.08 125.392   2
   0   1 -13 3161.99 121.221   2
   0  -1 -13 3183.54 128.093   2
   0  -1  13 2938.76 118.514   2
   0   1 -14 9911.18 267.126   2
   0   1  14 9904.50 276.148   2
   0  -1 -14 9977.00 275.655   2
   0  -1  14 9428.67 264.589   2
   0   1  15 645.170 63.9340   2
   0  -1 -15 699.714 62.6524   2
   0   1 -15 658.590 55.7632   2
   0  -1  15 691.858 59.4852   2
   0  -1 -16 234.101 37.4584   2
   0   1  16 267.613 44.5579   2
   0  -1  16 268.582 40.7414   2
   0   1 -16 314.571 41.1569   2
   0   1 -17 501.156 52.1101   2
   0  -1  17 488.486 53.9665   2
   0   1  17 567.730 61.5418   2
   0   1  18 2055.29 117.259   2
   0   1 -18 2023.73 107.870   2
   0  -1  18 1975.06 110.283   2
   0  -1  19 54.9850 31.0150   2
   0   1  19 21.7104 32.2017   2
   0  -1  20 284.694 47.4563   2
   0   1  20 289.245 51.1974   2
   0   1  21 517.010 66.9255   2
   0  -1  21 497.901 62.9700   2
   0   1  22 2402.95 140.072   2
   0  -1  22 2397.18 135.148   2
   0   1  23 399.268 61.5061   2
   0  -1  23 393.303 58.1199   2
   0  -1  24 76.2945 38.2113   2
   0   1  24 41.7324 35.5295   2
   0  -1  25 25.9351 29.5734   2
   0   1  25 76.9109 32.2954   2
   0  -1  26 1523.04 116.717   2
   0   1  26 1355.87 115.487   2
   0   1  27 45.4129 41.1348   2
   0  -1  27 38.7940 27.8264   2
   0   1  28 165.692 50.3478   2
   0  -1  28 131.935 44.5518   2
   0   1  29 372.220 65.7116   2
   0  -1  29 392.213 64.5826   2
   0  -1  30 575.508 79.6928   2
   0  -2   0 8752.50 188.548   2
   0  -2  -1 13460.9 277.944   2
   0  -2  -1 13271.8 271.655   1
   0  -2  -2 3336.98 92.5619   2
   0  -2  -2 3338.73 83.5181   1
   0  -2  -3 13894.7 300.316   2
   0   2   3 14146.2 285.686   1
   0  -2  -3 14189.5 285.067   1
   0  -2  -4 5247.58 141.947   2
   0   2   4 5522.75 125.847   1
   0  -2  -5 7315.67 179.767   2
   0   2   5 6875.72 158.250   1
   0  -2   6 358.927 28.6333   2
   0  -2  -6 369.183 34.7213   2
   0  -2  -7 2000.09 85.3660   2
   0  -2   7 2258.96 77.1542   2
   0  -2  -8 2670.83 104.146   2
   0  -2   8 2715.27 91.0672   2
   0  -2   9 2228.40 84.8349   2
   0  -2  -9 2490.04 101.216   2
   0  -2 -10-6.07028 17.9591   2
   0  -2  10 31.3702 19.4720   2
   0  -2 -11 1207.93 72.4131   2
   0   2 -11 1157.69 61.3370   2
   0  -2  11 1095.15 62.2643   2
   0  -2  12 2198.89 94.0060   2
   0   2 -12 2255.87 93.2417   2
   0  -2 -12 2274.22 105.456   2
   0  -2 -13 5063.95 173.505   2
   0   2 -13 4820.92 155.614   2
   0  -2  13 4596.14 155.040   2
   0  -2 -14 230.787 36.1554   2
   0   2 -14 323.046 37.6054   2
   0  -2  14 272.049 38.2458   2
   0   2  14 338.570 49.0525   2
   0  -2  15 1464.37 83.4721   2
   0  -2 -15 1604.87 95.5498   2
   0   2  15 1521.82 94.5054   2
   0   2 -15 1550.59 84.2238   2
   0   2  16 1842.09 107.807   2
   0  -2  16 1910.91 98.6364   2
   0   2 -16 1782.64 94.6137   2
   0   2  17 2265.06 123.023   2
   0   2 -17 2239.57 109.671   2
   0  -2  17 2098.14 108.803   2
   0   2  18 141.426 39.8648   2
   0  -2  18 143.430 38.4311   2
   0   2 -18 142.084 30.1618   2
   0  -2  19 2407.49 124.237   2
   0   2  19 2582.57 138.283   2
   0   2  20 785.459 78.4480   2
   0  -2  20 729.331 70.6348   2
   0   2  21 3252.59 165.152   2
   0  -2  21 3144.38 150.208   2
   0  -2  22 41.7908 30.5683   2
   0   2  22 32.7507 34.9230   2
   0   2  23 474.865 65.1264   2
   0  -2  23 465.871 61.4227   2
   0  -2  24 371.144 59.2292   2
   0   2  24 273.580 56.1629   2
   0  -2  25 623.916 72.6668   2
   0   2  25 644.251 79.7012   2
   0  -2  26 32.7421 32.8533   2
   0   2  26 40.8325 34.3855   2
   0  -2  27 28.4348 28.2691   2
   0   2  27 41.3117 34.2282   2
   0  -2  28 407.200 64.5415   2
   0   2  28 353.052 66.3314   2
   0  -2  29 271.679 59.3308   2
   0   2  29 232.792 56.5111   2
   0  -2  30 482.522 72.0149   2
   0  -3   0 3.52127 14.0494   2
   0  -3   0 0.26594 16.4892   1
   0  -3  -1 12884.8 275.867   1
   0  -3  -1 12980.1 281.688   2
   0  -3   1 12794.1 276.102   2
   0  -3  -2 14.6869 16.4609   2
   0  -3  -2 13.5842 14.5763   1
   0   3   2 2.41716 13.6833   1
   0   3   3 9341.46 206.499   1
   0  -3  -3 9251.77 205.325   1
   0  -3  -3 9297.19 221.613   2
   0   3   4 12.6308 13.5061   1
   0  -3  -4 5.68926 13.4531   1
   0  -3  -4 14.3646 18.5920   2
   0  -3  -5 10359.9 251.348   2
   0   3   5 10224.4 226.124   1
   0  -3  -6 87.4274 25.0235   2
   0   3   6 47.6404 15.6026   1
   0   3   7 11305.2 250.756   1
   0  -3  -7 11311.3 279.887   2
   0   3   8 9.56386 13.5573   1
   0  -3  -8-0.34294 17.8094   2
   0  -3   8 13.5881 16.3131   2
   0  -3   9 17374.0 380.754   2
   0   3   9 17462.7 372.820   1
   0  -3  -9 17386.2 408.483   2
   0  -3  10 91.6839 22.0582   2
   0  -3 -10 109.074 28.4098   2
   0  -3  11 11729.3 284.835   2
   0  -3 -11 12047.4 313.305   2
   0  -3 -12 102.165 27.0804   2
   0  -3  12 90.9014 23.0951   2
   0  -3 -13 1264.77 82.0435   2
   0  -3  13 1192.00 69.0869   2
   0  -3  14 88.6936 25.2612   2
   0  -3 -14 116.373 29.0966   2
   0   3  14 112.458 36.7903   2
   0   3  15 3694.72 159.143   2
   0  -3  15 3683.50 139.378   2
   0  -3  16 144.540 31.4808   2
   0   3  16 200.987 42.8002   2
   0  -3  17 616.022 57.3973   2
   0   3  17 718.069 73.1777   2
   0  -3  18 99.4824 31.0368   2
   0   3  18 101.042 41.9799   2
   0  -3  19 2010.76 111.107   2
   0   3  19 2060.60 126.282   2
   0  -3  20 573.362 61.4793   2
   0   3  20 536.645 68.6249   2
   0  -3  21 223.567 43.1251   2
   0   3  21 205.453 47.2780   2
   0   3  22 4.00431 35.4041   2
   0  -3  22 46.1242 27.7948   2
   0  -3  23 1092.19 90.9038   2
   0   3  23 1241.71 107.607   2
   0   3  24 56.6498 43.2409   2
   0  -3  24 91.5114 35.9350   2
   0   3  25 883.223 97.9420   2
   0  -3  25 823.680 82.4508   2
   0  -3  26 37.4412 30.1585   2
   0   3  26 111.531 51.8492   2
   0   3  27 954.782 100.799   2
   0  -3  27 915.317 90.4848   2
   0   3  28-22.2094 30.8150   2
   0  -3  28 28.7378 32.8032   2
   0  -3  29 589.329 78.4377   2
   0  -3  30 9.71911 28.2451   2
   0  -4   0 1486.68 64.3780   2
   0  -4   0 1466.17 64.3356   1
   0  -4  -1 1297.94 58.8588   1
   0  -4   1 1353.55 58.7947   2
   0  -4  -1 1326.95 61.8840   2
   0   4   1 1228.44 60.9735   2
   0   4   2 479.695 38.7774   2
   0  -4   2 462.909 34.8875   2
   0  -4  -2 457.542 37.7409   2
   0  -4  -2 473.161 35.0603   1
   0   4   3 3578.55 104.842   1
   0  -4  -3 3663.77 118.881   2
   0  -4  -3 3515.53 105.627   1
   0   4   3 3602.28 119.160   2
   0  -4  -4 1137.58 63.3764   2
   0  -4  -4 1063.89 50.5830   1
   0   4   4 1118.73 51.2694   1
   0  -4  -5 5288.08 159.569   2
   0   4   5 5073.85 136.565   1
   0  -4  -5 5086.28 136.164   1
   0  -4  -6 93.8288 18.5710   1
   0  -4  -6 94.1248 24.4792   2
   0   4   6 63.2578 16.6992   1
   0   4   7 819.609 44.9826   1
   0  -4  -7 745.689 56.0140   2
   0  -4  -8 769.817 58.8315   2
   0   4   8 716.511 42.2409   1
   0  -4  -9 3812.37 141.223   2
   0  -4   9 3578.67 116.242   2
   0   4   9 3527.26 111.383   1
   0  -4  10 66.3253 20.4967   2
   0  -4 -10 121.193 29.3989   2
   0   4  10 89.9768 18.3139   1
   0   4  11 1538.18 70.2783   1
   0  -4 -11 1716.29 94.8377   2
   0  -4  11 1557.72 75.0891   2
   0  -4 -12 1526.84 92.5440   2
   0  -4  12 1422.78 74.0693   2
   0   4  12 1353.49 67.5919   1
   0  -4  13 3922.05 138.544   2
   0   4  13 3786.69 129.954   1
   0   4  13 4235.70 168.771   2
   0  -4 -13 4363.70 168.406   2
   0   4  14 267.749 31.5517   1
   0  -4  14 222.098 32.6700   2
   0   4  14 320.798 49.1265   2
   0   4  15 5050.62 163.638   1
   0   4  15 5544.52 206.597   2
   0  -4  15 5227.82 174.168   2
   0  -4  16 359.309 44.2540   2
   0   4  16 367.529 39.4387   1
   0   4  16 426.293 58.8640   2
   0  -4  17 4547.00 168.275   2
   0   4  17 4808.32 199.382   2
   0   4  18 542.726 67.3390   2
   0  -4  18 543.531 56.8831   2
   0   4  19 527.594 68.8300   2
   0  -4  19 595.895 59.9365   2
   0  -4  20 199.154 39.5320   2
   0   4  20 262.963 55.2025   2
   0   4  21 794.560 86.9995   2
   0  -4  21 761.999 71.7875   2
   0  -4  22 153.360 38.1352   2
   0   4  22 174.688 50.3000   2
   0  -4  23 666.499 71.8891   2
   0   4  23 718.695 87.1292   2
   0   4  24 142.304 48.0290   2
   0  -4  24 146.712 39.8980   2
   0  -4  25 1187.54 96.8243   2
   0   4  25 1254.91 116.154   2
   0  -4  26-10.3696 26.6467   2
   0   4  26-12.5001 35.4014   2
   0  -4  27-51.6733 31.3769   2
   0   4  27 28.6082 38.1418   2
   0  -4  28 78.0167 32.7106   2
   0  -5   0 37.2367 19.2177   2
   0  -5   0-14.2496 20.5067   1
   0  -5  -1 8150.88 209.811   1
   0  -5   1 8142.68 209.681   2
   0  -5  -1 8370.46 216.760   2
   0  -5   1 8039.07 213.523   1
   0  -5  -2 12525.1 288.520   1
   0   5   2 12212.7 298.505   2
   0  -5  -2 12391.2 298.393   2
   0  -5   2 12267.6 288.052   2
   0   5   3 6188.50 181.682   2
   0  -5  -3 6256.76 168.151   1
   0  -5   3 6011.65 168.352   2
   0  -5  -3 6370.39 182.045   2
   0  -5  -4 20.7695 17.8930   1
   0  -5  -4 18.8764 17.4964   2
   0   5   4 36.8460 22.5752   2
   0   5   5 5402.36 151.051   1
   0  -5  -5 5609.88 152.928   1
   0   5   5 5308.05 173.512   2
   0  -5  -5 5606.99 174.198   2
   0   5   6 7782.52 201.043   1
   0  -5  -6 8386.58 203.956   1
   0  -5  -6 8137.56 231.054   2
   0   5   6 7982.39 232.015   2
   0  -5  -7 7321.60 188.393   1
   0   5   7 7167.96 188.207   1
   0   5   7 7264.05 220.458   2
   0  -5  -7 7473.67 220.291   2
   0   5   8 217.982 38.2914   2
   0   5   8 175.641 23.7597   1
   0  -5  -8 245.080 36.6206   2
   0  -5  -9 2600.70 121.162   2
   0   5   9 2505.22 92.9857   1
   0  -5  10 4809.27 150.659   2
   0  -5 -10 5273.75 183.363   2
   0   5  10 4924.76 181.754   2
   0   5  10 4816.56 145.286   1
   0   5  11 767.061 49.3735   1
   0  -5 -11 766.269 66.3860   2
   0  -5  11 728.965 52.0076   2
   0   5  11 652.002 63.4133   2
   0   5  12 813.467 52.4140   1
   0  -5  12 855.864 57.7667   2
   0   5  12 853.951 73.3909   2
   0   5  13 615.601 65.3036   2
   0  -5  13 596.008 50.0694   2
   0   5  13 595.869 45.9428   1
   0  -5  14 2320.67 103.887   2
   0   5  14 2250.10 97.0101   1
   0   5  14 2440.60 131.401   2
   0  -5  15 859.315 63.3787   2
   0   5  15 961.726 83.9469   2
   0   5  15 819.766 57.2131   1
   0   5  16 292.772 35.4863   1
   0   5  16 323.716 51.4242   2
   0  -5  16 294.662 40.0840   2
   0   5  17 594.829 51.0458   1
   0   5  17 599.034 72.9564   2
   0  -5  17 528.834 53.1253   2
   0  -5  18 1746.69 99.7359   2
   0   5  18 1814.53 124.136   2
   0   5  18 1731.56 91.8447   1
   0   5  19 1169.38 75.8081   1
   0  -5  19 1245.69 85.3034   2
   0   5  19 1268.93 107.231   2
   0   5  20 316.982 62.3176   2
   0  -5  20 266.056 43.6381   2
   0   5  21 460.773 68.9263   2
   0  -5  21 471.414 56.9543   2
   0   5  22 732.174 85.6483   2
   0  -5  22 727.917 72.6572   2
   0   5  23 1180.37 110.710   2
   0  -5  23 1194.89 91.8095   2
   0  -5  24 15.0203 24.6785   2
   0   5  24 109.320 47.7605   2
   0  -5  25 418.987 58.3406   2
   0   5  25 421.072 70.9044   2
   0   5  26 892.847 103.364   2
   0  -5  26 617.247 71.2024   2
   0  -6   0 4841.53 156.216   1
   0  -6   0 5147.48 159.902   2
   0  -6   1 1444.79 73.9149   2
   0  -6  -1 1319.75 72.9915   2
   0  -6   1 1424.61 76.2160   1
   0  -6  -1 1539.51 76.2954   1
   0  -6   2 6.12218 13.6965   2
   0  -6  -2 0.43298 15.9471   2
   0   6   2-32.1623 23.6340   2
   0  -6  -2-1.97196 17.9215   1
   0  -6   2 6.17877 20.7534   1
   0  -6  -3 898.213 55.0434   1
   0  -6   3 758.757 51.6711   2
   0   6   3 784.677 59.0680   2
   0  -6  -3 864.960 60.4204   2
   0  -6   4 9864.24 251.536   2
   0  -6  -4 10112.9 249.768   1
   0  -6  -4 10005.3 270.431   2
   0   6   4 9686.49 268.246   2
   0  -6   5 482.253 40.1627   2
   0  -6  -5 451.866 40.0050   1
   0   6   5 443.413 48.0629   2
   0  -6  -5 495.928 48.7052   2
   0   6   6 455.914 51.1351   2
   0   6   6 436.500 37.0820   1
   0  -6  -6 458.439 38.8146   1
   0  -6  -6 412.426 46.3101   2
   0   6   7 351.151 34.2473   1
   0  -6  -7 412.010 37.2917   1
   0  -6  -7 412.618 46.8505   2
   0   6   7 308.178 45.1923   2
   0  -6  -8 8366.72 247.851   2
   0   6   8 7714.13 244.718   2
   0   6   8 7690.45 207.930   1
   0   6   9 678.952 47.5403   1
   0  -6  -9 791.547 67.3909   2
   0   6   9 815.529 70.4270   2
   0   6  10-16.5348 26.3493   2
   0   6  10-1.90237 14.6075   1
   0   6  11 179.921 26.8976   1
   0   6  11 152.371 40.8163   2
   0  -6  11 181.811 28.6446   2
   0   6  12 6395.96 228.280   2
   0  -6  12 6201.61 187.606   2
   0   6  12 5820.24 176.703   1
   0  -6  13 901.869 63.2670   2
   0   6  13 952.480 83.8824   2
   0   6  13 949.665 59.7089   1
   0  -6  14-10.9455 17.5286   2
   0   6  14-19.8505 29.1281   2
   0   6  14 10.4277 12.9107   1
   0   6  15 838.157 58.1774   1
   0  -6  15 896.993 65.5546   2
   0   6  15 715.965 77.9518   2
   0   6  16 3194.07 124.756   1
   0   6  16 3064.96 163.671   2
   0  -6  16 3050.02 131.190   2
   0   6  17 491.444 67.6432   2
   0   6  17 463.337 45.5300   1
   0  -6  17 513.495 54.7642   2
   0  -6  18 25.1264 20.0113   2
   0   6  18-15.3868 19.0862   1
   0   6  18 45.9745 37.5846   2
   0   6  19 120.533 45.9144   2
   0  -6  19 196.393 36.1140   2
   0  -6  20 2152.23 117.721   2
   0   6  20 2295.59 150.738   2
   0  -6  21 204.700 39.2579   2
   0   6  21 226.108 54.1921   2
   0   6  22 344.937 64.2011   2
   0  -6  22 328.683 48.3569   2
   0  -6  23 66.5706 29.2150   2
   0   6  23-21.5884 31.3057   2
   0   6  24 863.794 100.854   2
   0  -6  24 906.438 82.1136   2
   0  -7   0-10.0846 17.4479   2
   0  -7   0 13.5318 20.6443   1
   0  -7  -1 255.021 35.7999   1
   0  -7   1 242.748 38.9495   1
   0  -7  -1 265.625 36.7564   2
   0  -7   1 280.899 34.1765   2
   0  -7  -2 7910.90 222.161   1
   0  -7   2 7685.62 229.791   1
   0  -7   2 7842.62 222.986   2
   0  -7  -2 7599.55 228.578   2
   0  -7   3 145.494 33.6166   1
   0  -7   3 134.119 26.0164   2
   0  -7  -3 121.318 26.7136   2
   0  -7  -3 114.757 28.0278   1
   0   7   4-17.7038 22.5868   2
   0  -7   4-4.70821 13.0179   2
   0  -7  -4 26.9548 20.3841   1
   0  -7  -4-0.94981 17.6459   2
   0   7   5 351.648 47.9282   2
   0  -7   5 255.284 32.8990   2
   0  -7  -5 365.092 40.1482   1
   0  -7  -5 290.166 40.6531   2
   0   7   6 6999.80 225.466   2
   0  -7   6 6700.46 198.624   2
   0  -7  -6 6720.72 195.174   1
   0  -7  -6 6921.32 223.758   2
   0   7   7 20.4593 27.7784   2
   0  -7  -7 51.3411 19.5463   1
   0  -7   7 38.9192 16.5486   2
   0   7   8 239.780 29.9794   1
   0   7   8 250.091 43.2878   2
   0  -7  -8 299.158 35.2471   1
   0   7   9 455.264 40.6051   1
   0   7   9 452.644 57.9416   2
   0   7  10 1383.21 97.8787   2
   0   7  10 1496.62 76.3495   1
   0   7  11 35.5598 31.1427   2
   0   7  11 66.6808 19.0904   1
   0   7  12 213.783 31.3599   1
   0   7  12 201.651 45.3770   2
   0  -7  12 192.993 31.2219   2
   0  -7  13-3.78364 17.4258   2
   0   7  13-23.1597 28.9595   2
   0   7  13 21.2351 17.9274   1
   0   7  14 5295.84 172.258   1
   0   7  14 5577.15 227.369   2
   0  -7  14 5209.89 179.103   2
   0  -7  15 140.223 29.8831   2
   0   7  15 250.066 52.4341   2
   0   7  15 142.882 25.6199   1
   0   7  16 117.195 42.2156   2
   0  -7  16 65.1997 24.7015   2
   0   7  16 49.3691 16.2539   1
   0  -7  17-22.3102 23.3884   2
   0   7  17 30.5736 35.3028   2
   0   7  18 3232.23 182.915   2
   0  -7  18 3142.86 140.840   2
   0   7  19 262.080 59.5034   2
   0  -7  19 365.338 47.9710   2
   0  -7  20-0.89753 17.5964   2
   0   7  20 19.3243 36.2004   2
   0  -7  21 67.6461 24.4094   2
   0   7  21 50.6780 41.1500   2
   0   7  22 2301.01 164.068   2
   0   7  23 110.242 49.6006   2
   0  -8   0 8324.56 245.008   2
   0  -8   0 8046.21 244.436   1
   0  -8   1 3435.35 138.337   2
   0  -8   1 3546.78 144.407   1
   0  -8  -1 3362.00 137.613   1
   0  -8  -1 3407.76 140.779   2
   0  -8  -2 8.17654 16.3156   2
   0  -8   2-5.65861 26.5435   1
   0  -8  -2-18.2857 22.6402   1
   0  -8   2 35.5549 17.2815   2
   0  -8  -3 747.536 64.3976   2
   0  -8   3 878.667 64.0460   2
   0  -8   3 862.789 72.1449   1
   0  -8  -3 814.323 61.4357   1
   0  -8  -4 4229.54 152.031   1
   0  -8   4 4418.51 171.237   1
   0  -8   4 4163.64 153.020   2
   0  -8   5 3520.09 154.507   1
   0  -8   5 3662.02 139.657   2
   0   8   5 3613.30 156.686   2
   0  -8  -5 3585.13 136.736   1
   0   8   6 359.304 50.3039   2
   0  -8   6 294.746 36.6356   2
   0  -8  -6 318.140 38.6927   1
   0  -8  -7 1838.50 89.9492   1
   0  -8   7 1587.07 86.2491   2
   0   8   7 1701.65 107.117   2
   0  -8  -8 7116.07 206.805   1
   0   8   8 6659.50 238.929   2
   0  -8   8 6694.22 207.559   2
   0   8   9 3625.81 168.919   2
   0  -8   9 3747.50 141.618   2
   0   8  10 49.3561 32.4474   2
   0   8  11 1330.59 103.287   2
   0   8  11 1365.82 76.9902   1
   0   8  12 2871.98 155.555   2
   0   8  12 2724.10 115.171   1
   0   8  13 850.563 86.0505   2
   0   8  13 842.842 60.4188   1
   0  -8  13 794.138 64.1132   2
   0  -8  14 75.5678 24.8385   2
   0   8  14 72.6113 36.5170   2
   0  -8  15 970.613 71.8572   2
   0   8  15 914.914 94.3149   2
   0   8  16 1223.45 110.539   2
   0  -8  16 1176.91 79.6930   2
   0   8  17 1424.86 120.596   2
   0  -8  17 1332.60 86.9973   2
   0  -8  18 0.75190 21.1186   2
   0   8  18 97.8544 44.6702   2
   0  -8  19 34.8455 22.9208   2
   0   8  19-3.71271 34.6254   2
   0   8  20 522.805 80.5051   2
   0   8  21 292.763 63.4107   2
   0  -9   0 21.4300 22.7065   1
   0  -9  -1 2189.31 113.014   1
   0  -9   1 2349.28 121.953   1
   0  -9   2 217.303 34.6423   2
   0  -9  -2 204.957 40.6948   1
   0  -9   2 166.569 39.1919   1
   0  -9   3 1460.86 89.0340   2
   0  -9   3 1475.85 97.7502   1
   0  -9  -3 1520.80 91.1602   1
   0  -9   4 27.3499 14.5240   2
   0  -9   4 84.8346 36.3713   1
   0  -9  -4 127.870 32.6172   1
   0  -9  -5 3582.17 143.745   1
   0  -9   5 3349.91 159.052   1
   0  -9   5 3452.63 143.037   2
   0  -9   6 740.974 61.6127   2
   0  -9   6 839.674 78.4469   1
   0  -9  -6 823.114 63.0710   1
   0  -9   7 1629.23 92.5541   2
   0   9   7 1622.71 110.642   2
   0  -9   7 1654.42 110.700   1
   0  -9  -7 1747.66 93.2179   1
   0  -9  -8 32.8738 21.4376   1
   0   9   8-9.23719 27.9450   2
   0  -9   8 14.7611 14.0335   2
   0   9   9 930.990 86.6970   2
   0  -9   9 886.146 66.1754   2
   0   9  10 1556.85 114.293   2
   0  -9  10 1483.89 87.9120   2
   0   9  11 2063.95 133.776   2
   0   9  12 33.3414 29.9468   2
   0  -9  13 811.172 67.6673   2
   0   9  13 761.204 85.3569   2
   0  -9  14 521.289 54.3159   2
   0   9  14 647.452 82.1605   2
   0  -9  15 2038.05 109.332   2
   0   9  15 1954.40 142.166   2
   0   9  16 93.7498 46.4496   2
   0  -9  16-1.74239 19.5372   2
   0   9  17 659.104 85.1834   2
   0   9  18 497.592 76.4524   2
   0   9  19 1181.54 119.088   2
   0 -10   0 442.658 55.6365   1
   0 -10   1 1556.11 103.006   1
   0 -10  -1 1552.04 99.2761   1
   0 -10  -2 19.2641 20.7735   1
   0 -10   2 5.54444 31.2153   1
   0 -10  -3 2814.93 133.539   1
   0 -10   3 2862.55 147.002   1
   0 -10  -4 17.5993 24.8768   1
   0 -10   4 9.82659 26.2942   1
   0 -10   5 3219.55 162.073   1
   0 -10  -5 3314.26 143.818   1
   0 -10   6 11.2395 28.6876   1
   0 -10  -6 13.9775 22.3135   1
   0 -10   7 1438.45 109.192   1
   0 -10  -7 1374.87 87.6080   1
   0 -10   8 222.383 51.2216   1
   0 -10  -8 220.091 37.2306   1
   0  10   9 1618.97 120.609   2
   0 -10   9 1912.08 129.656   1
   0 -10  10 153.406 46.6829   1
   0  10  10 118.414 41.3585   2
   0  10  11 1475.50 119.484   2
   0  10  12 53.4062 33.2694   2
   0 -10  13 1743.30 102.029   2
   0  10  13 1994.13 141.196   2
   0  10  14-47.8412 37.3645   2
   0  10  15 180.529 48.7752   2
   0  10  16 28.2829 35.2976   2
   0  10  17 761.511 95.6910   2
   0 -11   0-37.7108 29.9638   1
   0 -11  -1 1537.65 104.047   1
   0 -11   1 1507.11 105.980   1
   0 -11  -2 1155.98 89.4782   1
   0 -11   2 1177.99 95.2950   1
   0 -11  -3 2018.97 116.388   1
   0 -11   3 2157.68 131.835   1
   0 -11  -4 31.4969 26.5792   1
   0 -11   4 61.7758 35.5949   1
   0 -11  -5 447.483 54.2744   1
   0 -11   5 234.300 46.6573   1
   0 -11   6 601.292 75.4684   1
   0 -11  -6 626.198 61.7828   1
   0 -11   7 670.905 79.7148   1
   0 -11  -7 618.061 61.0285   1
   0 -11   8 12.2288 31.4404   1
   0 -11  -8-8.77726 19.2343   1
   0 -11   9 1125.39 105.719   1
   0 -11  10 1074.23 104.584   1
   0 -11  11 1416.52 119.329   1
   0  11  11 1197.97 111.463   2
   0  11  12 119.357 46.7971   2
   0 -11  12 83.2376 40.1710   1
   0  11  13 355.595 62.8310   2
   0 -11  13 383.890 69.9966   1
   0  11  14 440.854 73.3403   2
   0 -12   0 1688.95 115.399   1
   0 -12  -1 199.332 42.7446   1
   0 -12   1 222.723 49.2016   1
   0 -12   2 141.789 39.8859   1
   0 -12  -2 128.348 37.1913   1
   0 -12  -3 171.963 41.0529   1
   0 -12   3 75.1508 34.6757   1
   0 -12   4 1009.45 94.8831   1
   0 -12  -4 941.201 80.9617   1
   0 -12   5 196.140 51.7774   1
   0 -12   6 22.1323 32.0335   1
   0 -12   7 265.277 55.9771   1
   0 -12   8 407.993 66.6717   1
   0 -12   9 308.119 62.3379   1
   0 -12  10 50.1710 33.0032   1
   0 -12  11 192.786 52.3337   1
   0 -13   0-20.7670 29.8957   1
   0 -13   1 61.9357 35.3274   1
   0 -13   2 2016.44 137.088   1
   0 -13   3-37.2297 33.6826   1
   0 -13   4-75.6822 36.4151   1
   0 -13   5 95.7058 39.9689   1
   0 -13   6 2367.12 156.071   1
   0 -13   7 76.0750 34.7983   1
   0 -13   8 82.8596 39.1166   1
  -1   0  30 63.6140 41.7472   2
  -1   0  29 2295.82 158.340   2
  -1   0  28-9.27610 37.6569   2
  -1   0  27 229.786 53.3852   2
  -1   0  26 45.5421 39.4917   2
  -1   0  25 1171.34 104.754   2
  -1   0  24 7.88605 29.4830   2
  -1   0  23 554.633 70.8987   2
  -1   0  22-14.2648 33.4836   2
  -1   0  21 579.211 69.2084   2
  -1   0  20 31.6235 31.8442   2
  -1   0  19 1125.48 88.9083   2
  -1   0  18 25.7983 28.7033   2
  -1   0  17 1065.30 80.8947   2
   1   0 -17 1022.53 76.1309   2
  -1   0  16-12.1458 25.9755   2
   1   0 -16 17.5767 22.2635   2
  -1   0  15 1353.22 85.5971   2
   1   0 -15 1422.78 85.6084   2
   1   0 -14 11.7805 21.2369   2
  -1   0  14-5.83545 24.7049   2
   1   0 -13 9098.02 253.792   2
   1   0 -12 18.5584 17.3953   2
   1   0 -11 4938.88 160.330   2
   1   0 -10 20.2179 19.7549   2
   1   0  -9 3428.57 116.682   2
   1   0  -8 9.37214 17.6515   2
   1   0  -7 6827.54 178.735   2
   1   0  -6 32.9624 19.2009   2
   1   0  -5 13236.6 286.197   2
   1   0  -4 14.3767 14.0120   2
  -1   0   3 3707.54 92.4428   3
   1   0  -3 3813.07 96.4176   2
  -1   0  -2 3.08668 10.2120   2
   1   0   2 20.0249 11.1079   1
  -1   0  -3 20644.0 404.659   2
  -1   0  -4 13.8249 11.5718   2
   1   0   5 3817.78 103.361   2
  -1   0  -5 3918.66 102.893   2
  -1   0  -6 25.7334 16.3048   2
   1   0   6 12.1255 16.7478   2
  -1   0  -7 6226.29 160.376   2
   1   0   7 6400.14 163.575   2
   1   0   8-6.96215 19.2427   2
  -1   0  -8 19.2117 16.9674   2
  -1   0  -9 14715.9 332.514   2
   1   0   9 14638.9 331.886   2
   1   0  10 38.1957 25.8687   2
  -1   0 -10-12.0676 16.7794   2
   1   0  11 1959.62 87.9860   2
  -1   0 -11 2046.08 88.6313   2
  -1   0 -12-0.86624 16.5514   2
   1   0  12 29.4657 23.1073   2
  -1   0 -13 3104.97 121.275   2
   1   0  13 2996.19 120.008   2
   1   0  14 6.58630 23.2134   2
  -1   0 -14 18.6461 18.3725   2
  -1   0 -15 1842.85 95.7799   2
   1   0  15 1824.48 97.4604   2
   1   0  16 41.3805 29.1367   2
  -1   0 -16 19.3301 19.9993   2
  -1   0 -17 7024.23 224.873   2
   1   0  17 6908.03 225.744   2
  -1   0 -18 35.4199 23.8786   2
   1   0  18 92.8867 33.3859   2
   1   0  19 234.086 43.9166   2
   1   0  20 49.1004 29.8754   2
   1   0  21 1892.54 115.301   2
   1   0  22 49.8507 33.3857   2
   1   0  23 630.244 70.3402   2
   1   0  24 36.4776 33.4251   2
   1   0  25 1201.10 102.478   2
   1   0  26 19.8265 27.1574   2
   1   0  27 512.720 71.9123   2
   1   0  28-5.54962 26.5269   2
   1   0  29 16.7837 26.3742   2
   1   0  30-11.9801 28.0724   2
  -1  -1  30 42.5312 40.1281   2
  -1  -1  29 193.474 52.1500   2
  -1   1  29 160.492 50.3199   2
  -1  -1  28 214.903 54.2295   2
  -1   1  28 136.337 48.3832   2
  -1   1  27 1043.43 103.849   2
  -1  -1  27 1120.98 105.824   2
  -1   1  26 378.647 66.1928   2
  -1  -1  26 292.559 57.6770   2
  -1   1  25 438.854 68.5417   2
  -1  -1  25 395.466 62.6210   2
  -1   1  24 122.993 46.1061   2
  -1  -1  24 168.775 41.2021   2
  -1   1  23 1945.47 130.522   2
  -1  -1  23 1860.54 124.192   2
  -1  -1  22 365.125 56.6071   2
  -1   1  22 300.417 56.0777   2
  -1  -1  21 180.813 45.8488   2
  -1   1  21 167.026 44.2843   2
  -1  -1  20 894.546 81.1566   2
  -1   1  20 972.625 86.5670   2
  -1   1  19 8567.52 280.188   2
  -1  -1  19 8572.64 274.173   2
  -1   1  18 860.804 77.7149   2
  -1  -1  18 871.329 76.0818   2
   1   1 -17 984.058 74.1165   2
  -1  -1  17 857.562 70.9745   2
  -1   1  17 844.460 73.8311   2
  -1  -1  16 1237.45 84.1322   2
   1  -1 -16 1458.58 91.7410   2
   1   1 -16 1390.24 86.9631   2
  -1   1  16 1265.09 88.5993   2
   1   1 -15 5558.40 187.848   2
  -1   1  15 5494.32 194.305   2
   1  -1 -15 5584.63 193.880   2
  -1  -1  15 5509.57 189.177   2
  -1  -1  14 3435.86 137.859   2
   1   1 -14 3558.89 138.643   2
   1  -1 -14 3731.47 146.112   2
  -1  -1  13 1947.87 97.3944   2
   1   1 -13 2061.71 97.3175   2
   1  -1 -13 2055.52 102.045   2
   1  -1 -12 365.017 42.4888   2
  -1  -1  12 307.595 39.5213   2
   1   1 -12 343.362 38.4642   2
   1  -1 -11 7505.74 218.443   2
  -1  -1  11 7591.04 212.059   2
   1   1 -11 7635.73 210.887   2
   1   1 -10 3170.72 112.530   2
   1  -1 -10 2932.12 114.621   2
   1  -1  -9 1487.49 74.7632   2
   1   1  -9 1544.05 71.8941   2
   1  -1  -8 416.383 39.7057   2
   1   1  -8 434.509 36.4638   2
  -1  -1   7 11766.3 246.284   3
   1  -1  -7 12353.8 280.800   2
  -1  -1   6 8485.07 179.169   3
   1  -1  -6 8288.83 205.173   2
  -1  -1   5 8569.21 178.549   3
   1  -1  -5 8126.52 199.751   2
   1   1  -4 356.534 22.0813   3
  -1  -1   4 379.548 21.2373   3
   1  -1  -4 383.514 29.4068   2
   1  -1  -3 6849.22 158.167   2
   1  -1  -2 34.7554 13.4059   2
   1  -1  -2 8.48686 14.9647   1
   1  -1  -1 3376.34 79.0484   2
  -1   1  -1 9038.54 189.048   3
   1  -1   1 9082.39 194.230   1
  -1  -1  -1 8649.22 193.494   2
  -1  -1  -2 11572.2 247.414   2
  -1   1  -2 11738.4 238.419   3
   1  -1   3 7491.40 156.234   3
  -1  -1  -3 6868.98 166.300   2
   1  -1   4 83.0700 15.3037   3
  -1   1  -4 87.9974 13.9458   2
  -1  -1  -5 7143.12 170.820   2
  -1   1  -5 6723.78 154.641   2
   1  -1   5 6965.93 153.452   2
   1  -1   6 3602.70 98.9025   2
  -1  -1  -6 3757.48 112.301   2
  -1   1  -6 3798.77 100.036   2
  -1  -1  -7 4091.04 124.049   2
  -1   1  -7 4007.78 110.189   2
   1  -1   7 4028.25 110.793   2
   1   1   8 70.2258 23.9128   2
   1  -1   8 80.1746 22.0002   2
  -1   1  -8 70.7422 17.8789   2
  -1  -1  -8 65.1814 20.5453   2
   1  -1   9 3691.75 115.288   2
  -1  -1  -9 3688.00 125.781   2
  -1   1  -9 3908.70 116.544   2
   1   1   9 3692.10 126.795   2
  -1   1 -10 5417.99 152.581   2
   1   1  10 5219.80 166.250   2
  -1  -1 -10 5332.53 164.835   2
   1  -1  10 5244.47 150.447   2
   1   1  11 1911.63 91.1269   2
  -1  -1 -11 1899.88 88.4036   2
   1  -1  11 1759.11 79.7124   2
  -1   1 -11 1781.78 78.2396   2
  -1  -1 -12 500.337 45.9220   2
   1  -1  12 451.780 41.7303   2
  -1   1 -12 435.272 40.1014   2
   1   1  12 403.816 46.1257   2
  -1  -1 -13 4181.28 150.057   2
  -1   1 -13 4112.25 140.213   2
   1   1  13 4153.43 150.586   2
   1  -1  13 3934.39 140.713   2
  -1   1 -14 1011.62 64.7450   2
   1   1  14 1004.01 74.0674   2
   1  -1  14 1012.70 68.1804   2
  -1  -1 -14 1045.63 71.7305   2
  -1   1 -15 2421.17 107.263   2
   1   1  15 2190.82 111.626   2
  -1  -1 -15 2476.04 117.335   2
   1  -1  15 2345.67 108.132   2
   1  -1  16 51.8182 25.5547   2
  -1  -1 -16 4.04798 17.5910   2
   1   1  16 111.400 37.1950   2
  -1   1 -16 37.4213 18.6769   2
  -1  -1 -17 1825.96 103.028   2
   1   1  17 1652.60 101.877   2
   1  -1  17 1657.33 94.1885   2
  -1   1 -17 1739.93 95.6546   2
   1  -1  18 1813.31 101.009   2
  -1   1 -18 1791.63 98.7761   2
   1   1  18 1728.28 106.760   2
   1   1  19 172.658 40.9045   2
   1  -1  19 153.723 36.0277   2
  -1   1 -19 120.511 28.4174   2
   1   1  20 26.2441 27.5626   2
   1  -1  20-32.9640 30.6702   2
   1  -1  21 1406.50 97.3480   2
   1   1  21 1346.19 99.6675   2
   1   1  22 464.477 65.3190   2
   1  -1  22 505.906 61.3421   2
   1  -1  23 390.213 55.8080   2
   1   1  23 434.256 60.7862   2
   1   1  24 9.10778 28.8846   2
   1  -1  24 35.1508 29.9759   2
   1   1  25 538.032 70.2794   2
   1  -1  25 469.346 63.5441   2
   1   1  26 543.572 74.4609   2
   1  -1  26 666.672 76.0587   2
   1   1  27 493.404 72.0134   2
   1  -1  27 489.477 69.3308   2
   1   1  28 175.380 47.3569   2
   1  -1  28 137.252 41.1779   2
   1  -1  29 102.039 43.1942   2
   1   1  29 8.14521 31.1604   2
   1  -1  30 206.253 52.1739   2
  -1  -2  30 189.879 52.9971   2
  -1  -2  29 386.440 70.2305   2
  -1   2  28 1196.13 115.301   2
  -1  -2  28 1095.16 105.833   2
  -1  -2  27 56.3777 39.0044   2
  -1   2  27 11.9569 33.1513   2
  -1   2  26 305.791 62.9206   2
  -1  -2  26 305.277 61.9791   2
  -1   2  25 743.119 86.9764   2
  -1  -2  25 781.010 84.1081   2
  -1   2  24 816.722 91.1018   2
  -1  -2  24 565.025 71.3490   2
  -1  -2  23 274.854 49.7988   2
  -1   2  23 384.151 65.2792   2
  -1   2  22 421.997 64.2717   2
  -1  -2  22 428.502 61.0785   2
  -1  -2  21 749.087 74.9005   2
  -1  -2  21 835.508 41.2710   3
  -1   2  21 895.870 87.1628   2
  -1  -2  20 1913.95 115.889   2
  -1   2  20 1867.27 122.711   2
  -1  -2  20 1975.20 68.1567   3
  -1   2  19 1092.35 91.3259   2
  -1  -2  19 907.163 42.5825   3
  -1  -2  19 936.920 78.8791   2
  -1   2  18 1272.08 94.7305   2
  -1  -2  18 1206.75 86.1741   2
  -1  -2  18 1171.82 48.1287   3
  -1  -2  17 1137.93 46.5693   3
  -1   2  17 1168.48 88.2148   2
  -1  -2  17 1232.05 84.4000   2
  -1  -2  16 4678.30 173.484   2
  -1  -2  16 4702.63 118.032   3
  -1   2  16 4555.59 182.674   2
   1  -2 -15 2234.78 114.642   2
  -1  -2  15 2073.45 64.7217   3
  -1  -2  15 2096.63 105.381   2
  -1   2  15 2274.05 117.116   2
   1  -2 -14 463.962 50.4039   2
  -1  -2  14 486.572 51.4431   2
  -1  -2  14 382.972 23.2762   3
   1  -2 -13 2427.85 113.729   2
  -1  -2  13 2250.37 103.021   2
  -1  -2  13 2193.61 64.2312   3
   1  -2 -12 4813.30 163.610   2
  -1  -2  12 4507.55 150.087   2
  -1  -2  12 4121.56 102.231   3
  -1  -2  11 414.556 40.7615   2
  -1  -2  11 443.998 22.5910   3
   1  -2 -11 479.349 45.9726   2
  -1  -2  10 4816.13 149.507   2
  -1  -2  10 4656.02 107.978   3
   1  -2 -10 4868.21 158.947   2
  -1  -2   9 4050.25 133.547   2
   1  -2  -9 4189.26 141.629   2
   1  -2  -8 10598.2 264.615   2
  -1  -2   8 10591.4 255.754   2
   1  -2  -7 2964.40 107.507   2
   1   2  -6 2111.79 57.9962   3
   1  -2  -6 2184.27 83.8742   2
   1  -2  -5 10359.2 243.749   2
   1   2  -5 10434.3 215.024   3
   1  -2  -4 20876.5 436.671   1
   1  -2  -4 21839.2 443.297   2
   1  -2  -3 2488.42 81.9914   1
   1  -2  -3 2702.90 81.9992   2
   1  -2  -2 32.6797 14.9630   2
   1  -2  -2 45.9154 20.1421   1
   1  -2  -1 12365.8 280.154   1
   1  -2  -1 13397.1 268.919   2
  -1   2   1 13336.8 267.667   2
   1  -2   0 10895.8 224.343   2
   1  -2   0 11408.8 246.426   1
  -1   2   0 11123.0 223.698   2
   1  -2   1 17203.6 355.403   1
  -1  -2  -1 16496.8 353.107   2
  -1  -2  -2 1044.02 49.7898   2
   1  -2   2 1134.82 53.5194   1
  -1   2  -3 4680.04 108.610   3
  -1  -2  -3 4320.34 125.197   2
  -1   2  -4 20229.0 388.682   3
  -1  -2  -4 20024.5 419.956   2
   1  -2   4 19348.0 380.127   2
  -1  -2  -5 1437.45 64.3073   2
   1  -2   5 1280.50 41.4808   2
  -1   2  -5 1281.33 41.0735   3
  -1  -2  -6 37.3203 18.8698   2
   1  -2   6 41.2373 11.9325   2
  -1   2  -7 3832.60 99.0626   2
   1  -2   7 3591.18 98.1885   2
   1  -2   7 3771.78 88.1282   3
  -1  -2  -7 3559.92 121.833   2
  -1   2  -8 8105.50 186.013   2
  -1  -2  -8 8054.00 213.995   2
   1  -2   8 7895.94 166.795   3
   1  -2   8 7679.93 185.126   2
   1  -2   9 2143.81 78.0373   2
  -1   2  -9 2315.34 78.8125   2
  -1  -2  -9 2235.21 96.6320   2
   1  -2   9 2192.19 59.9188   3
  -1   2 -10 713.354 42.8509   2
  -1  -2 -10 770.175 55.9593   2
   1  -2  10 704.470 29.4807   3
   1  -2  10 658.088 43.7386   2
  -1   2 -11 5438.92 154.839   2
  -1  -2 -11 5626.94 179.031   2
   1  -2  11 5302.44 154.190   2
   1  -2  11 5544.82 126.376   3
   1   2  11 5846.07 184.657   2
   1   2  12 7290.14 216.577   2
  -1  -2 -12 7013.63 212.651   2
  -1   2 -12 6841.15 187.465   2
   1  -2  12 6589.73 187.294   2
  -1   2 -13 1275.05 67.7611   2
   1   2  13 1141.88 78.0433   2
  -1  -2 -13 1300.68 80.1521   2
   1  -2  13 1073.80 63.4559   2
   1   2  14 37.3388 31.0441   2
  -1  -2 -14 1.56128 17.4537   2
  -1   2 -14-10.8726 15.8490   2
   1  -2  14 1.05325 18.4572   2
  -1  -2 -15 1921.22 104.381   2
  -1   2 -15 1802.88 88.6173   2
   1   2  15 1866.19 105.026   2
   1  -2  15 1721.89 89.3337   2
   1  -2  16 4117.61 151.051   2
   1   2  16 4267.36 172.382   2
  -1   2 -16 4296.08 152.677   2
  -1   2 -17 1328.32 79.7519   2
   1  -2  17 1326.58 81.8080   2
   1   2  17 1300.36 94.5892   2
   1  -2  18 291.684 43.0545   2
  -1   2 -18 372.913 44.0924   2
   1   2  18 373.723 53.9890   2
  -1   2 -19 1993.12 106.307   2
   1   2  19 2069.30 122.915   2
   1  -2  19 1999.36 108.729   2
   1  -2  20 827.247 70.9602   2
   1   2  20 822.169 81.4804   2
   1  -2  21 1771.01 107.059   2
   1   2  21 1710.02 117.572   2
   1  -2  22 87.3952 30.5538   2
   1   2  22 48.3081 30.7003   2
   1  -2  23 157.549 37.4035   2
   1   2  23 212.366 51.1182   2
   1  -2  24 1607.19 110.599   2
   1   2  24 1749.98 127.169   2
   1   2  25 231.940 50.9079   2
   1  -2  25 252.044 48.2466   2
   1   2  26 17.5424 31.6497   2
   1  -2  26 78.5798 35.1340   2
   1  -2  27 571.531 70.2325   2
   1   2  27 584.123 78.9507   2
   1  -2  28 436.303 64.3151   2
   1   2  28 504.246 72.9201   2
   1  -2  29 25.4354 37.2141   2
   1   2  29 72.4122 38.2803   2
  -1  -3  30 399.707 68.5275   2
  -1  -3  29 157.084 47.7240   2
  -1   3  28 53.1070 34.1872   2
  -1  -3  28 98.9058 40.1875   2
  -1  -3  27 33.3107 31.9899   2
  -1   3  27 37.7223 30.1109   2
  -1  -3  26 925.044 94.4770   2
  -1   3  26 1115.32 109.772   2
  -1  -3  25-15.6692 26.1663   2
  -1   3  25 72.6275 42.7952   2
  -1   3  24 504.457 72.5763   2
  -1  -3  24 438.440 63.3112   2
  -1   3  23 259.050 55.2778   2
  -1  -3  23 264.561 50.7596   2
  -1  -3  22 3408.88 165.687   2
  -1   3  22 3513.84 181.748   2
  -1  -3  21 254.310 47.4068   2
  -1   3  21 304.126 56.5322   2
  -1   3  20 78.4635 38.8611   2
  -1  -3  20 26.0564 25.1784   2
  -1   3  19 72.8517 37.8457   2
  -1  -3  19-10.8813 25.3445   2
  -1  -3  18 3028.79 140.114   2
  -1   3  18 2951.92 150.345   2
  -1   3  17 194.825 42.2848   2
  -1  -3  17 197.739 38.7661   2
  -1   3  16-4.01344 24.7516   2
  -1  -3  16 39.1874 26.2470   2
  -1  -3  15 389.578 46.8303   2
  -1   3  15 301.441 46.3347   2
   1  -3 -14 6198.12 211.238   2
  -1  -3  14 6053.04 194.187   2
  -1  -3  13 154.330 31.9364   2
   1  -3 -13 197.176 36.4325   2
   1  -3 -12 97.9830 27.0536   2
  -1  -3  12 75.1609 27.0201   2
   1  -3 -11 759.477 60.9511   2
  -1  -3  11 705.844 53.2613   2
  -1   3  11 603.285 46.8205   1
  -1  -3  10 9358.31 245.572   2
  -1   3  10 9465.76 240.374   1
   1  -3 -10 9539.67 262.973   2
  -1  -3   9 689.871 50.4244   2
   1  -3  -9 704.511 54.4626   2
  -1   3   9 684.642 46.8619   1
   1  -3  -8 174.981 31.3297   2
  -1   3   8 139.774 23.5152   1
   1   3  -8 154.495 13.3976   3
  -1   3   7 991.066 53.3422   1
   1   3  -7 1016.88 36.4448   3
   1  -3  -7 1030.26 60.7761   2
   1  -3  -6 19775.2 431.781   2
  -1   3   6 19498.2 420.167   1
  -1   3   5 356.368 31.3500   1
   1  -3  -5 330.751 33.3854   2
   1  -3  -5 366.083 32.7057   1
  -1   3   5 316.813 34.6247   2
   1  -3  -4 6442.21 169.091   2
  -1   3   4 6240.06 166.770   2
   1  -3  -4 6420.56 166.185   1
  -1   3   4 6530.82 166.548   1
  -1   3   3 1488.80 62.4876   2
   1  -3  -3 1549.02 63.0183   2
   1  -3  -3 1508.60 64.5236   1
  -1   3   2 35878.8 704.213   2
   1  -3  -2 35504.9 704.701   2
   1  -3  -2 36019.9 716.270   1
   1  -3  -1 11.1713 14.7430   2
   1  -3  -1-9.80991 21.4916   1
  -1   3   1 22.2020 16.5543   2
  -1   3   0 129.674 17.2379   2
   1  -3   0 137.523 27.2227   1
  -1  -3   0 138.612 24.0804   2
   1  -3   0 112.637 16.3829   2
  -1  -3  -1 2363.75 84.6631   2
   1  -3   1 2237.55 85.5133   1
   1  -3   1 2221.57 64.4290   2
   1  -3   2 21305.5 428.163   2
  -1  -3  -2 23531.3 467.334   2
   1  -3   2 22884.6 466.972   1
  -1  -3  -2 21532.2 426.398   1
  -1  -3  -3 1176.35 60.0707   2
  -1  -3  -3 1121.20 35.9432   1
   1  -3   3 1086.44 36.7886   2
  -1  -3  -4 2170.38 88.4974   2
  -1   3  -5 1047.68 38.8925   3
   1  -3   5 1070.56 37.5408   2
   1   3   5 910.272 32.1671   1
  -1  -3  -5 926.233 57.2259   2
  -1  -3  -6 17686.4 392.077   2
   1   3   6 16354.5 337.787   1
   1  -3   6 17733.4 345.926   2
  -1   3  -6 17324.9 341.205   3
  -1  -3  -7 64.3850 22.5859   2
   1  -3   7 58.1685 12.4630   2
   1   3   7 54.5142 10.8514   1
  -1  -3  -8 289.561 36.1673   2
   1   3   8 316.319 21.9524   1
   1  -3   8 288.150 25.0001   2
  -1  -3  -9 1024.86 67.5481   2
   1  -3   9 941.220 47.5739   2
   1  -3  10 9333.12 224.429   2
  -1  -3 -10 9871.73 268.448   2
   1  -3  11 391.141 34.0167   2
  -1  -3 -11 452.486 47.2057   2
   1   3  12-3.35679 28.3621   2
   1  -3  12 12.1693 15.4135   2
  -1  -3 -12 25.1714 23.9020   2
   1   3  13 44.4268 30.1251   2
  -1  -3 -13 30.8475 22.1513   2
   1  -3  13 63.8821 21.6382   2
  -1  -3 -14 8811.02 261.298   2
   1   3  14 8456.81 260.698   2
   1  -3  14 7825.87 220.754   2
   1   3  15-8.24268 26.8511   2
   1  -3  15 7.27784 17.7251   2
   1  -3  16 201.833 34.5897   2
   1   3  16 196.193 43.5868   2
   1   3  17 392.951 55.7343   2
   1  -3  17 303.389 40.2743   2
   1   3  18 7019.64 246.728   2
   1  -3  18 6421.71 210.044   2
   1   3  19 70.1406 41.9081   2
   1  -3  19 35.1393 24.3956   2
   1   3  20 53.9737 33.4517   2
   1  -3  20 79.3359 28.9213   2
   1   3  21 59.1492 39.1458   2
   1  -3  21 15.9215 22.8569   2
   1  -3  22 1943.33 114.222   2
   1   3  22 2050.01 135.282   2
   1  -3  23 16.8994 23.1966   2
   1   3  23-4.06986 31.0223   2
   1   3  24 24.2070 31.8539   2
   1  -3  24 45.4252 30.1331   2
   1   3  25 82.5569 39.4446   2
   1  -3  25 32.4981 27.2041   2
   1  -3  26 1192.08 96.7807   2
   1   3  26 868.647 99.7630   2
   1  -3  27-10.5484 22.8962   2
   1   3  27 60.8159 39.1386   2
   1   3  28 12.7298 31.1806   2
  -1  -4  30 55.8272 31.0441   2
  -1  -4  29 108.465 44.1541   2
  -1  -4  28 1159.38 106.337   2
  -1   4  27-52.9118 39.3208   2
  -1  -4  27 64.9612 36.2810   2
  -1  -4  26 217.779 49.7019   2
  -1   4  26 277.536 63.4641   2
  -1   4  25 352.381 66.5351   2
  -1  -4  25 368.220 60.3911   2
  -1  -4  24 1509.99 112.584   2
  -1   4  24 1658.65 131.090   2
  -1  -4  23 39.7301 29.5978   2
  -1   4  23 36.6211 31.3517   2
  -1   4  22 228.239 50.9354   2
  -1  -4  22 189.878 44.5697   2
  -1   4  21 348.537 58.7426   2
  -1  -4  21 331.481 54.9061   2
  -1   4  20 4222.67 197.645   2
  -1  -4  20 4241.63 179.782   2
  -1   4  19 22.2703 26.5882   2
  -1  -4  19 35.6390 31.9002   2
  -1   4  18 1466.86 89.3590   1
  -1   4  18 1670.08 113.713   2
  -1  -4  18 1505.71 96.8341   2
  -1   4  17 871.785 66.0471   1
  -1  -4  17 759.996 67.9291   2
  -1   4  17 835.379 81.6461   2
  -1  -4  16 7304.47 229.152   2
  -1   4  16 6896.09 216.339   1
  -1   4  16 7057.77 247.164   2
  -1  -4  15 215.210 37.5465   2
  -1   4  15 176.597 29.6877   1
  -1   4  15 264.913 45.9143   2
  -1  -4  14 1235.99 77.8029   2
  -1   4  14 1174.71 87.3935   2
  -1   4  14 1067.85 68.6850   1
   1  -4 -13 395.256 48.3909   2
  -1   4  13 325.469 36.4525   1
  -1  -4  13 354.158 43.0446   2
  -1   4  13 358.559 49.5259   2
  -1  -4  12 9496.06 258.873   2
   1  -4 -12 10182.9 284.655   2
  -1   4  12 9257.97 251.193   1
  -1  -4  11 206.455 32.4690   2
   1  -4 -11 221.551 35.7693   2
  -1   4  11 212.631 29.7666   1
   1  -4 -10 2011.09 99.3251   2
  -1   4  10 1764.43 81.6661   1
   1   4 -10 1651.31 46.2822   3
   1   4  -9 2363.44 64.1296   3
   1  -4  -9 2450.13 109.448   2
  -1   4   9 2365.28 95.0793   1
  -1   4   8 12807.0 322.851   2
  -1   4   8 12529.2 302.337   1
   1  -4  -8 13100.2 323.421   2
  -1   4   7 698.205 55.0881   2
   1  -4  -7 726.353 55.0564   2
  -1   4   7 733.020 48.5890   1
  -1   4   6 136.813 28.2245   2
  -1   4   6 128.053 24.2628   1
   1  -4  -6 162.054 26.8782   1
   1  -4  -6 163.778 26.3473   2
   1  -4  -5 1105.91 59.0538   1
   1  -4  -5 1040.40 61.1817   2
  -1   4   5 1017.45 59.4225   2
  -1   4   5 1025.31 56.3408   1
  -1   4   4 10735.0 265.541   2
   1  -4  -4 11525.1 267.420   1
   1  -4  -4 11016.1 268.085   2
  -1   4   4 11367.8 267.988   1
   1  -4  -3 379.290 36.6924   1
  -1   4   3 436.207 38.5023   1
  -1   4   3 441.656 37.9386   2
   1  -4  -3 386.905 34.6406   2
   1  -4  -2 1339.87 66.6937   1
  -1   4   2 1383.25 65.3499   1
  -1   4   2 1333.48 60.9738   2
   1  -4  -2 1374.90 61.0699   2
  -1  -4   1 1484.06 70.4793   2
  -1   4   1 1490.58 62.5091   2
   1  -4  -1 1516.42 61.4122   2
   1  -4  -1 1559.36 72.2593   1
  -1   4   1 1548.94 70.5117   1
  -1   4   0 21960.9 445.008   2
  -1  -4   0 21347.9 467.517   2
   1  -4   0 21380.7 443.676   2
   1  -4   0 22077.7 469.860   1
  -1  -4  -1 151.269 19.5483   1
   1  -4   1 198.140 32.9715   1
  -1  -4  -1 168.356 26.8509   2
   1  -4   1 161.447 18.7730   2
  -1  -4  -2 98.4533 15.9258   1
   1  -4   2 145.174 29.8486   1
   1  -4   2 96.0692 15.5868   2
  -1  -4  -2 129.095 24.8997   2
  -1  -4  -3 1193.60 65.6271   2
   1  -4   3 1044.88 42.9999   2
  -1  -4  -3 1086.25 43.3142   1
  -1  -4  -4 16900.5 372.512   2
  -1  -4  -4 16095.2 321.316   1
   1  -4   4 15027.4 323.089   2
  -1  -4  -5 1589.34 51.5752   1
  -1  -4  -5 1614.50 81.8159   2
  -1  -4  -6 128.088 26.9261   2
   1   4   6 91.2613 13.4315   1
  -1   4  -7 146.387 14.8489   3
  -1  -4  -7 154.833 30.6693   2
   1  -4   7 155.993 18.6591   2
   1   4   7 126.942 14.6189   1
  -1  -4  -8 9678.57 263.333   2
   1   4   8 9159.71 205.835   1
  -1   4  -8 9390.22 196.718   3
   1  -4   8 9494.12 213.992   2
  -1  -4  -9 93.6610 26.8964   2
   1  -4   9 96.7808 18.5645   2
   1   4   9 119.650 15.5148   1
   1  -4  10 564.566 37.6014   2
  -1  -4 -10 630.074 55.6936   2
   1   4  10 534.868 32.7365   1
   1   4  11 355.521 27.7595   1
   1  -4  11 450.412 35.2275   2
  -1  -4 -11 468.840 49.8251   2
   1   4  12 7214.07 231.008   2
  -1  -4 -12 7362.44 229.984   2
   1   4  12 6450.53 171.029   1
   1  -4  12 6744.85 182.858   2
   1   4  13 100.131 18.2763   1
   1  -4  13 71.0701 21.0771   2
   1   4  13 98.8964 35.5973   2
   1   4  14 565.082 65.1975   2
   1   4  14 482.027 37.9790   1
   1  -4  14 520.087 43.3860   2
   1  -4  15 645.918 51.0919   2
   1   4  15 689.617 71.9220   2
   1   4  15 638.555 45.1951   1
   1  -4  16 2876.38 117.353   2
   1   4  16 2852.76 148.252   2
   1   4  17 96.2833 40.5351   2
   1  -4  17 111.315 27.9106   2
   1  -4  18 1265.20 78.9945   2
   1   4  18 1351.22 104.555   2
   1   4  19 219.031 49.2680   2
   1  -4  19 292.108 40.4773   2
   1  -4  20 2889.28 131.916   2
   1   4  20 3114.40 168.423   2
   1   4  21 272.023 55.2616   2
   1  -4  21 199.941 37.3820   2
   1  -4  22-8.16428 19.6766   2
   1   4  22 10.8986 34.0691   2
   1   4  23-48.5253 37.8214   2
   1  -4  23 90.1656 32.1666   2
   1  -4  24 1537.08 102.731   2
   1   4  24 1580.00 126.428   2
   1   4  25 114.426 47.2247   2
   1  -4  25 137.775 38.9989   2
   1   4  26 34.8223 40.0139   2
   1   4  27-9.18507 33.3529   2
  -1  -5  28 20.9225 33.9800   2
  -1  -5  27 508.448 71.7391   2
  -1   5  26 348.113 68.0548   2
  -1  -5  26 484.390 68.3283   2
  -1  -5  25 76.8909 34.0441   2
  -1   5  25 128.822 45.9429   2
  -1  -5  24 53.6656 34.8357   2
  -1   5  24 106.666 45.7713   2
  -1  -5  23 1026.65 90.3086   2
  -1   5  23 1118.51 106.506   2
  -1  -5  22 807.931 82.2413   2
  -1   5  22 990.673 102.877   2
  -1  -5  21 746.528 74.3153   2
  -1   5  21 839.214 90.3258   2
  -1  -5  20 3.33507 26.1239   2
  -1   5  20 29.1192 32.5288   2
  -1   5  19 391.259 63.4378   2
  -1  -5  19 299.197 47.4079   2
  -1   5  18 871.138 69.2170   1
  -1  -5  18 923.959 75.7260   2
  -1   5  18 770.660 82.3117   2
  -1   5  17 443.277 63.2195   2
  -1   5  17 440.685 47.6820   1
  -1  -5  17 398.500 49.6280   2
  -1  -5  16 99.1392 29.1416   2
  -1   5  16 41.2068 29.8387   2
  -1   5  16 75.2208 21.7541   1
  -1   5  15 1465.94 84.2548   1
  -1   5  15 1507.45 105.216   2
  -1  -5  15 1464.21 89.9826   2
  -1   5  14 2225.79 104.667   1
  -1   5  14 2464.10 132.112   2
  -1  -5  14 2228.05 109.942   2
  -1   5  13 844.866 60.9033   1
  -1  -5  13 845.918 64.0453   2
  -1   5  13 880.636 75.5012   2
  -1  -5  12 132.875 31.3510   2
  -1   5  12 119.110 25.5707   1
  -1   5  12 111.271 36.7938   2
  -1   5  11 3058.03 116.468   1
   1  -5 -11 3090.13 135.295   2
   1   5 -11 2677.81 67.0218   3
  -1   5  11 2882.39 133.671   2
   1   5 -10 5979.98 135.778   3
   1  -5 -10 6170.80 204.211   2
  -1   5  10 5814.05 200.734   2
  -1   5  10 5907.25 179.722   1
   1  -5  -9 784.100 63.0172   2
  -1   5   9 798.538 55.6197   1
  -1   5   9 686.758 60.2746   2
  -1   5   8 40.1725 18.5858   1
   1  -5  -8 44.7881 22.7361   2
  -1   5   8 45.3839 25.7305   2
   1  -5  -7 6465.33 181.847   1
  -1   5   7 5987.79 179.673   1
   1  -5  -7 6321.49 195.079   2
  -1   5   7 6064.35 191.527   2
  -1   5   6 4024.50 136.114   1
   1  -5  -6 4160.48 144.231   2
   1  -5  -6 4085.14 136.399   1
  -1   5   6 4094.07 143.881   2
  -1   5   5 2776.06 105.807   1
   1  -5  -5 2711.95 109.080   2
   1  -5  -5 2801.15 105.800   1
  -1   5   5 2596.78 107.428   2
   1  -5  -4 2188.74 93.3831   2
   1  -5  -4 2295.55 93.4401   1
  -1   5   4 1988.43 88.1791   1
  -1   5   4 2286.71 94.9966   2
   1  -5  -3 5677.54 167.633   1
  -1   5   3 5509.91 165.009   1
   1  -5  -3 5468.00 161.881   2
  -1   5   3 5345.78 160.133   2
  -1   5   2 6070.48 168.281   2
  -1  -5   2 6044.13 178.846   2
   1  -5  -2 5936.25 167.750   2
   1  -5  -2 6160.30 177.987   1
  -1  -5   1 5768.89 172.438   2
   1  -5  -1 5756.18 158.745   2
   1  -5  -1 5877.80 172.563   1
  -1   5   1 5472.21 156.863   2
  -1   5   0 352.200 31.9796   2
  -1  -5   0 354.435 37.9817   2
   1  -5   0 386.030 40.8683   1
   1  -5   0 345.253 30.9820   2
  -1  -5  -1 3200.98 100.364   1
  -1  -5  -1 3116.73 117.583   2
   1  -5   1 2984.01 98.9462   2
   1  -5   1 3294.82 121.420   1
  -1  -5  -2 3513.28 129.758   2
  -1  -5  -2 3465.30 105.545   1
   1  -5   2 3505.98 106.313   2
   1  -5   2 3777.02 133.285   1
  -1  -5  -3 3285.04 99.4355   1
   1  -5   3 3311.30 100.498   2
   1  -5   3 3503.46 129.516   1
  -1  -5  -3 3490.94 129.097   2
  -1  -5  -4 1737.50 62.5513   1
   1  -5   4 1618.14 62.8118   2
  -1  -5  -4 1775.18 88.0046   2
  -1  -5  -5 4048.68 108.404   1
  -1  -5  -5 4218.58 149.942   2
   1  -5   5 3849.84 110.825   2
  -1  -5  -6 4610.74 161.495   2
   1   5   7 1870.87 65.4090   1
  -1  -5  -7 2115.26 103.246   2
   1  -5   8 898.032 46.4505   2
  -1  -5  -8 922.477 68.8242   2
  -1   5  -8 932.412 40.0302   3
   1   5   8 884.737 41.7731   1
  -1  -5  -9 3760.64 149.726   2
  -1   5  -9 3505.33 89.5673   3
   1   5   9 3508.59 101.957   1
   1  -5   9 3563.83 108.647   2
   1   5  10 9127.67 266.320   2
  -1  -5 -10 8990.82 261.307   2
   1   5  10 7848.38 194.293   1
   1  -5  10 8299.72 205.694   2
   1   5  11 1628.26 101.984   2
   1   5  11 1486.32 61.9073   1
   1  -5  11 1525.73 67.6351   2
   1  -5  12 88.3573 19.0690   2
   1   5  12 94.9785 15.7664   1
   1   5  12 151.698 38.9299   2
   1   5  13 2134.70 119.989   2
   1  -5  13 1856.34 82.4755   2
   1   5  13 1811.27 73.8826   1
   1   5  14 2277.82 86.2481   1
   1   5  14 2402.37 133.798   2
   1  -5  14 2118.44 92.1218   2
   1  -5  15 2055.98 93.1118   2
   1   5  15 1986.23 83.6839   1
   1   5  15 2244.53 131.833   2
   1   5  16 456.130 63.0256   2
   1   5  16 376.808 35.4188   1
   1  -5  16 472.977 44.8844   2
   1   5  17 893.967 87.2885   2
   1  -5  17 756.659 58.0265   2
   1   5  17 712.921 50.6737   1
   1  -5  18 1625.51 89.7312   2
   1   5  18 1615.08 80.0763   1
   1   5  18 1712.28 121.817   2
   1   5  19 1787.31 127.111   2
   1  -5  19 1776.56 97.4058   2
   1  -5  20 10.2886 19.5973   2
   1   5  20 34.6852 35.4319   2
   1  -5  21 204.035 35.7663   2
   1   5  21 206.298 50.0867   2
   1   5  22 792.093 90.4215   2
   1  -5  22 796.775 68.2756   2
   1   5  23 539.945 78.7814   2
   1  -5  23 447.162 52.8745   2
   1   5  24-27.7637 31.2134   2
   1   5  25 228.025 56.9470   2
  -1  -6  26-11.8345 30.8668   2
  -1  -6  25 550.172 71.5673   2
  -1   6  25 556.453 87.0696   2
  -1   6  24 59.2503 41.4592   2
  -1  -6  24 89.9021 35.7289   2
  -1   6  23 62.1384 39.6143   2
  -1  -6  23 35.6770 25.0712   2
  -1  -6  22-34.5835 27.2494   2
  -1   6  22-1.66160 30.3836   2
  -1  -6  21 2596.40 139.887   2
  -1   6  21 2545.37 162.884   2
  -1  -6  20 222.046 42.2421   2
  -1   6  20 186.460 52.1681   2
  -1   6  19 382.418 64.2357   2
  -1  -6  19 370.376 52.4445   2
  -1  -6  18 65.7386 26.2375   2
  -1   6  18 80.6760 39.8488   2
  -1   6  17 4875.75 210.835   2
  -1  -6  17 4422.41 176.792   2
  -1   6  17 4291.06 166.497   1
  -1  -6  16 3.86109 25.1750   2
  -1   6  16 64.5143 22.7914   1
  -1   6  16 36.4479 32.3198   2
  -1   6  15 786.267 79.2127   2
  -1  -6  15 765.188 64.3948   2
  -1   6  15 709.647 59.1265   1
  -1   6  14 301.023 55.8481   2
  -1   6  14 251.863 35.1427   1
  -1  -6  14 288.944 40.6657   2
  -1  -6  13 6229.86 204.256   2
  -1   6  13 6228.46 199.217   1
  -1   6  13 6431.76 231.393   2
   1   6 -12 592.460 22.7120   3
  -1   6  12 650.499 53.9484   1
  -1   6  12 630.640 67.3021   2
  -1   6  11 4266.96 175.804   2
  -1   6  11 4548.74 157.357   1
   1   6 -11 4467.19 109.530   3
   1  -6 -10 4.30863 20.2665   2
  -1   6  10 25.0697 28.5353   2
  -1   6  10-12.6605 16.4193   1
  -1   6   9 2287.89 103.100   1
  -1   6   9 2447.11 119.852   2
   1  -6  -9 2478.40 120.483   2
  -1   6   8 34.0918 24.9192   2
  -1   6   8 57.9364 22.1119   1
   1  -6  -8 43.7845 21.9817   1
   1  -6  -8 39.4016 21.2997   2
  -1   6   7 2985.59 128.418   2
   1  -6  -7 3202.24 131.871   2
   1  -6  -7 2905.28 116.602   1
  -1   6   7 2998.88 118.324   1
  -1   6   6 15.3190 20.4065   2
   1  -6  -6 48.4983 20.1965   2
  -1   6   6 78.6959 24.0140   1
   1  -6  -6 9.58369 20.3030   1
  -1   6   5 5553.74 179.842   2
  -1   6   5 5639.44 175.589   1
   1  -6  -5 5573.68 180.274   2
   1  -6  -5 5631.75 175.773   1
   1  -6  -4 701.093 54.0513   2
   1  -6  -4 600.573 50.6574   1
  -1   6   4 635.359 52.6542   2
  -1  -6   4 650.984 52.4565   2
  -1   6   4 712.433 53.2248   1
   1  -6  -3 2142.44 94.3820   2
  -1  -6   3 2113.84 97.2881   2
  -1   6   3 2152.11 94.9332   2
   1  -6  -3 2122.57 97.4400   1
   1  -6  -2 31.6797 16.2070   2
  -1  -6   2 29.4814 17.6444   2
  -1   6   2-18.0396 19.5818   2
   1  -6  -2-6.14239 21.0283   1
  -1  -6   1 11529.2 295.539   2
  -1   6   1 11235.6 278.766   2
   1  -6  -1 11181.0 278.092   2
   1  -6  -1 11723.3 296.792   1
   1  -6   0 142.815 23.6773   2
   1  -6   0 105.375 30.4875   1
  -1  -6   0 101.411 23.7144   1
  -1  -6   0 182.795 30.9446   2
   1  -6   1 3214.44 128.503   1
  -1  -6  -1 3074.84 106.665   1
  -1  -6  -1 3134.58 125.752   2
   1  -6   1 2947.51 105.285   2
  -1  -6  -2 131.347 23.3371   1
  -1  -6  -2 154.267 28.8835   2
   1  -6   2 124.007 20.9040   2
   1  -6   2 99.8332 29.7830   1
   1  -6   3 7173.80 217.120   1
   1  -6   3 6767.54 182.154   2
  -1  -6  -3 6984.86 181.240   1
  -1  -6  -3 7207.44 217.158   2
  -1  -6  -4 223.519 36.3608   2
   1  -6   4 207.223 23.9812   2
  -1  -6  -4 216.469 23.8775   1
   1  -6   4 217.216 38.8896   1
   1   6   4 234.257 39.9105   2
   1   6   5 2737.36 126.143   2
   1  -6   5 2759.11 95.6197   2
  -1  -6  -5 2961.09 95.5636   1
  -1  -6  -5 2906.40 126.533   2
  -1  -6  -6 8.49880 21.5415   2
  -1  -6  -6 2.47405 11.7206   1
   1   6   6 15.4868 24.5896   2
   1  -6   6-1.90316 9.96406   2
  -1  -6  -7 6113.00 199.885   2
   1   6   7 5139.03 192.396   2
   1  -6   7 5279.76 148.600   2
   1   6   8 146.205 36.7589   2
   1   6   9 6326.92 167.994   1
   1   6   9 6881.54 232.019   2
   1  -6   9 6932.02 178.992   2
  -1   6  -9 6972.61 162.103   3
  -1   6 -10 0.51425 5.92622   3
   1   6  10-4.86655 24.0485   2
   1   6  10-7.74019 11.0231   1
   1  -6  10-15.0584 15.3530   2
   1   6  11 1986.78 117.306   2
   1  -6  11 1830.17 77.7346   2
   1   6  11 1868.68 72.5946   1
   1  -6  12 10.1941 16.1676   2
   1   6  12 12.0687 10.6805   1
   1   6  12 3.71921 23.6596   2
   1   6  13 3217.19 105.786   1
   1  -6  13 3201.34 116.088   2
   1   6  13 3277.43 161.857   2
   1  -6  14 71.0364 19.4978   2
   1   6  14 102.292 41.2180   2
   1   6  14 62.7806 15.1348   1
   1   6  15 1071.06 58.6337   1
   1  -6  15 1075.55 65.7405   2
   1   6  15 1296.40 104.567   2
   1   6  16 69.6270 17.1985   1
   1   6  16 59.6870 36.6253   2
   1  -6  16 102.025 26.0081   2
   1   6  17 625.621 80.0537   2
   1  -6  17 586.680 50.7439   2
   1  -6  18 156.562 31.1591   2
   1   6  18 24.2616 28.1788   2
   1   6  19 1789.89 134.945   2
   1  -6  19 1708.91 93.8362   2
   1  -6  20-12.2755 17.5001   2
   1   6  20 10.8042 30.7019   2
   1   6  21 786.874 93.1174   2
   1  -6  21 642.632 60.6191   2
   1   6  22 13.4885 35.3431   2
   1   6  23 740.845 94.2175   2
   1   6  24 238.429 61.3116   2
  -1  -7  24 46.1801 32.8165   2
  -1  -7  23 1611.78 113.654   2
  -1   7  23 1493.13 129.966   2
  -1   7  22 28.3167 38.8592   2
  -1  -7  22 8.11592 24.5153   2
  -1  -7  21 171.200 40.4677   2
  -1   7  21 157.604 49.8847   2
  -1   7  20 59.6348 33.4462   2
  -1  -7  20 42.1997 27.7917   2
  -1  -7  19 1882.35 114.662   2
  -1   7  19 1684.96 129.572   2
  -1   7  18 52.8992 33.1320   2
  -1  -7  18 54.6450 26.7869   2
  -1  -7  17 551.940 67.5244   2
  -1   7  17 203.738 51.2483   2
  -1  -7  16 125.372 32.5060   2
  -1   7  16 147.087 44.1328   2
  -1   7  16 158.683 30.8427   1
  -1  -7  15 3143.38 142.383   2
  -1   7  15 3170.46 137.240   1
  -1   7  15 3225.72 168.095   2
  -1  -7  14 28.1892 25.2993   2
  -1   7  14 9.82148 26.9243   2
  -1   7  14 37.7251 20.2145   1
  -1   7  13 249.523 46.3610   2
  -1   7  13 310.156 39.6042   1
  -1   7  12 482.972 62.0727   2
   1   7 -12 543.327 27.8936   3
  -1   7  12 470.847 48.4381   1
  -1   7  11 8618.98 281.829   2
  -1   7  11 8686.62 251.855   1
  -1   7  10 1061.54 71.1002   1
  -1   7  10 1012.11 83.1100   2
  -1   7   9 908.882 76.6366   2
  -1   7   9 941.626 66.6238   1
  -1   7   8 135.825 35.5137   2
  -1   7   8 102.639 23.8881   1
   1  -7  -8 55.4423 25.1103   2
   1  -7  -8 100.985 27.6238   1
   1  -7  -7 8230.77 252.765   2
  -1   7   7 8023.00 250.230   2
   1  -7  -7 8333.95 238.397   1
  -1   7   7 8122.16 237.176   1
   1  -7  -6 220.515 34.1065   1
  -1   7   6 261.124 41.4924   2
  -1   7   6 216.272 33.7686   1
   1  -7  -6 232.710 36.9677   2
   1  -7  -5 3344.71 136.108   2
  -1  -7   5 3163.27 131.250   2
  -1   7   5 3248.72 134.948   2
   1  -7  -5 3303.61 131.391   1
   1  -7  -4 33.9377 22.4619   1
  -1   7   4 116.388 30.3134   2
   1  -7  -4 45.1005 21.7626   2
  -1  -7   4 46.7387 17.8384   2
  -1   7   3 3228.32 129.343   2
   1  -7  -3 3115.78 126.875   2
   1  -7  -3 3360.25 133.450   1
  -1  -7   3 3439.47 135.347   2
   1  -7  -2 1653.50 90.4903   1
  -1   7   2 1431.83 80.5142   2
   1  -7  -2 1552.75 82.9446   2
  -1  -7   2 1633.92 89.6669   2
   1  -7  -1 2970.21 127.803   1
  -1  -7   1 3034.20 119.197   1
  -1  -7   1 3169.60 130.523   2
   1  -7  -1 3104.01 120.037   2
  -1  -7   0 28.5889 20.8007   2
   1  -7   0 9.86090 14.3389   2
  -1  -7   0 10.0723 21.6639   1
   1  -7   0 2.29834 24.5901   1
  -1  -7  -1 5483.93 167.869   1
   1  -7   1 5455.20 167.488   2
  -1  -7  -1 5678.35 191.549   2
   1  -7   1 5730.52 192.690   1
   1  -7   2 13.7247 25.8864   1
   1  -7   2-5.86790 13.4344   2
  -1  -7  -2 13.6418 16.9476   2
  -1  -7  -2 16.8108 17.6368   1
  -1  -7  -3 5997.60 202.601   2
  -1  -7  -3 6086.36 172.287   1
   1  -7   3 5801.81 171.922   2
   1  -7   3 5975.77 204.792   1
  -1  -7  -4 73.8815 17.8940   1
  -1  -7  -4 113.948 30.5322   2
   1  -7   4 32.7861 28.4723   1
   1  -7   4 56.8712 16.6042   2
   1   7   5 3821.82 159.026   2
   1  -7   5 3735.97 159.775   1
   1  -7   5 3655.89 124.077   2
  -1  -7  -5 3986.65 124.546   1
   1  -7   6 535.077 61.9804   1
   1   7   6 497.131 59.1510   2
  -1  -7  -6 632.031 43.2258   1
   1  -7   6 482.245 39.1328   2
   1  -7   7 1260.32 63.9131   2
  -1  -7  -7 1354.00 62.5814   1
   1   7   7 1306.06 91.4425   2
   1   7   8 220.530 43.6802   2
   1  -7   8 175.169 23.1743   2
   1  -7   9 7205.17 194.316   2
   1   7   9 7385.20 253.787   2
  -1   7 -10 183.157 19.4080   3
   1   7  10 206.864 46.7849   2
   1  -7  10 184.849 25.9951   2
   1  -7  11 2062.84 86.9471   2
   1   7  11 2034.47 125.616   2
  -1   7 -11 1988.00 61.9319   3
   1  -7  12-15.6702 13.3740   2
   1   7  12-3.39401 27.8971   2
   1   7  12-5.27313 11.3431   1
   1  -7  13 2329.06 96.7814   2
   1   7  13 2369.82 89.0967   1
   1   7  13 2523.25 145.294   2
   1   7  14 339.503 55.0867   2
   1  -7  14 282.120 33.9698   2
   1   7  14 338.208 31.3966   1
   1   7  15 1554.34 118.426   2
   1  -7  15 1539.70 80.5723   2
   1  -7  16 96.9484 24.9745   2
   1   7  16 92.3936 41.3388   2
   1  -7  17 1371.70 79.1214   2
   1   7  17 1433.15 118.638   2
   1   7  18-5.74143 33.2170   2
   1  -7  18-15.7179 16.9052   2
   1   7  19 1614.88 132.131   2
   1   7  20 5.22280 29.0648   2
   1   7  21 566.836 80.5534   2
   1   7  22 136.001 53.3550   2
  -1   8  22 67.1537 41.9133   2
  -1  -8  21 855.002 80.3380   2
  -1   8  21 768.040 93.8137   2
  -1  -8  20 546.862 63.8682   2
  -1   8  20 555.012 81.0517   2
  -1   8  19 462.483 77.0355   2
  -1  -8  19 298.234 47.2559   2
  -1   8  18 50.3547 38.8541   2
  -1  -8  18 63.8506 28.3147   2
  -1   8  17 781.211 90.9713   2
  -1  -8  17 696.312 69.6724   2
  -1  -8  16 445.062 55.4453   2
  -1   8  16 387.292 64.0351   2
  -1  -8  15 313.127 45.1275   2
  -1   8  15 363.899 61.2632   2
  -1   8  14 337.461 57.3526   2
  -1  -8  14 245.143 41.5128   2
   1   8 -13 1036.67 38.5213   3
  -1   8  13 1018.49 74.8736   1
  -1   8  13 1145.71 99.0547   2
  -1   8  12 1894.66 102.534   1
  -1   8  12 1803.32 122.237   2
  -1   8  11 902.000 69.1982   1
  -1   8  11 978.859 87.0325   2
  -1   8  10 515.460 63.3169   2
  -1   8  10 590.965 55.2773   1
   1  -8  -9 855.328 66.5767   1
  -1   8   9 787.012 62.8865   1
  -1   8   9 770.628 74.3852   2
  -1   8   8 648.125 66.3841   2
  -1  -8   8 766.954 63.2818   2
  -1   8   8 784.359 63.2326   1
   1  -8  -8 707.217 62.3423   1
  -1  -8   7 724.323 62.2735   2
  -1   8   7 668.491 66.1911   2
   1  -8  -7 729.967 62.8683   1
   1  -8  -6 9.29984 21.3141   1
  -1  -8   6-2.72396 15.7929   2
  -1   8   6 13.8926 25.2043   2
  -1  -8   5 4922.68 177.986   2
  -1   8   5 4762.83 180.005   2
   1  -8  -5 4847.97 180.519   2
   1  -8  -5 4859.46 176.129   1
   1  -8  -4 643.026 59.6460   1
  -1   8   4 640.846 59.4949   2
   1  -8  -4 622.626 57.7424   2
  -1  -8   4 673.757 59.6302   2
   1  -8  -3 901.321 70.6395   1
   1  -8  -3 902.912 67.7470   2
  -1  -8   3 969.752 71.3805   2
  -1  -8   3 871.157 68.5916   1
  -1  -8   2 364.178 44.5086   1
   1  -8  -2 406.327 49.3271   1
   1  -8  -2 382.571 43.7359   2
  -1  -8   2 356.166 43.8759   2
   1  -8  -1 5889.81 190.565   2
  -1  -8   1 6121.90 206.656   2
   1  -8  -1 5619.17 200.831   1
  -1  -8   1 6001.85 192.157   1
   1  -8   0 2065.51 111.117   1
   1  -8   0 2032.28 98.8239   2
  -1  -8   0 2318.96 105.953   1
   1  -8   1 1093.66 80.4602   1
  -1  -8  -1 1113.88 70.3389   1
   1  -8   1 1039.78 66.5660   2
   1  -8   2 276.832 45.0757   1
   1  -8   2 268.864 34.9480   2
  -1  -8  -2 199.671 30.6228   1
  -1  -8  -3 4140.65 141.054   1
   1  -8   3 3941.82 139.502   2
   1  -8   3 3847.68 166.803   1
   1  -8   4 3249.77 148.148   1
  -1  -8  -4 2896.06 111.934   1
   1  -8   4 2843.77 113.438   2
   1  -8   5 896.150 79.6989   1
  -1  -8  -5 974.931 60.6253   1
   1  -8   5 982.469 60.8115   2
   1  -8   6 21.1899 12.7321   2
  -1  -8  -6 21.8649 15.8689   1
   1  -8   6 20.1571 27.3864   1
   1   8   7 1365.66 100.618   2
   1  -8   7 1503.25 76.2822   2
   1  -8   7 1482.57 105.989   1
  -1  -8  -7 1713.48 76.7437   1
   1   8   8 2464.91 137.878   2
   1  -8   8 2356.71 98.3109   2
   1  -8   8 2641.81 141.908   1
   1  -8   9 2230.93 93.9025   2
   1   8   9 2334.26 135.095   2
   1   8  10 1075.08 93.3527   2
   1  -8  10 959.208 58.9285   2
   1  -8  11 692.147 48.9665   2
   1  -8  11 658.971 49.1067   2
   1   8  11 636.583 75.1077   2
  -1   8 -11 609.686 35.3622   3
   1  -8  12 625.190 48.3628   2
   1   8  12 678.413 78.0254   2
   1  -8  13 1032.54 62.9403   2
   1   8  13 1115.88 100.705   2
   1   8  14 112.674 42.5387   2
   1  -8  14 85.5330 22.0050   2
   1   8  15 938.840 97.0847   2
   1  -8  15 937.237 62.5788   2
   1   8  16 640.219 83.6308   2
   1   8  17 1372.40 120.206   2
   1   8  18 53.0198 34.2083   2
   1   8  19 513.684 79.3327   2
   1   8  20 521.812 80.7499   2
  -1   9  20 26.4451 34.5345   2
  -1  -9  19 572.483 64.4175   2
  -1   9  19 661.103 89.8865   2
  -1  -9  18 1420.39 100.901   2
  -1   9  18 1324.05 121.148   2
  -1   9  17 347.875 64.6672   2
  -1  -9  17 430.371 56.0403   2
  -1   9  16 79.3026 37.3864   2
  -1  -9  16 96.4240 29.2671   2
  -1  -9  15 73.0510 28.0621   2
  -1   9  15 69.1744 37.8982   2
  -1   9  14 1938.93 136.429   2
  -1   9  13 207.551 49.0274   2
  -1   9  12 640.062 76.7116   2
  -1   9  11 560.479 71.0473   2
  -1   9  10 2855.64 152.914   2
  -1   9   9-1.29034 25.0890   2
   1  -9  -9 4.39788 22.1667   1
  -1   9   8 1326.79 98.6207   2
   1  -9  -8 1281.62 86.8836   1
  -1   9   7 504.646 60.8239   2
   1  -9  -7 539.904 56.8229   1
   1  -9  -6 4581.43 173.756   1
  -1   9   6 4025.15 175.450   2
  -1  -9   5 359.670 51.6866   1
  -1   9   5 309.033 48.4486   2
   1  -9  -5 286.107 43.0042   1
   1  -9  -4 17.5293 23.6395   1
  -1  -9   4 75.6217 31.1250   1
   1  -9  -3 408.456 53.0793   1
  -1  -9   3 375.312 49.2788   1
   1  -9  -2 5183.13 188.151   2
   1  -9  -2 5113.43 194.210   1
  -1  -9   2 5280.15 189.172   1
   1  -9  -1 984.401 81.1122   1
  -1  -9   1 1097.83 78.3547   1
   1  -9  -1 1034.51 74.0440   2
   1  -9   0 236.067 34.9241   2
  -1  -9   0 257.945 39.0110   1
   1  -9   0 198.776 40.2960   1
  -1  -9  -1 26.1305 20.7262   1
   1  -9   1-11.6053 27.7780   1
   1  -9   1 24.7542 15.1767   2
  -1  -9  -2 2537.70 113.829   1
   1  -9   2 2602.74 136.372   1
   1  -9   2 2451.97 113.212   2
  -1  -9  -3 551.168 53.3302   1
   1  -9   3 439.644 57.7246   1
   1  -9   3 454.643 45.4530   2
  -1  -9  -4 181.059 31.7572   1
   1  -9   4 157.136 41.4970   1
   1  -9   4 148.788 27.1336   2
  -1  -9  -5 681.333 53.9914   1
   1  -9   5 686.314 74.2505   1
   1  -9   5 636.816 53.1163   2
   1  -9   6 1197.42 72.0574   2
   1  -9   6 1134.34 94.2299   1
  -1  -9  -6 1272.62 71.1291   1
   1  -9   7 529.127 68.8168   1
  -1  -9  -7 533.093 46.5572   1
   1  -9   7 468.174 43.7154   2
   1  -9   8 797.896 83.2755   1
   1   9   9 84.1952 37.0705   2
   1  -9   9 170.944 48.8347   1
   1   9  10 2129.31 139.179   2
   1  -9  10 2254.54 143.240   1
   1   9  11 183.625 43.6590   2
   1  -9  11 201.069 30.5378   2
   1  -9  12 49.1364 15.3413   2
   1   9  12 64.8812 40.2898   2
   1   9  13 849.915 92.6091   2
   1   9  14 1386.87 120.362   2
   1   9  15 277.119 59.0527   2
   1   9  16 8.79431 27.6992   2
   1   9  17 94.4054 43.4949   2
   1   9  18 1203.20 118.631   2
  -1  10  18 664.831 90.7621   2
  -1  10  17 67.5765 44.2842   2
  -1 -10  16 2151.06 126.727   2
  -1  10  16 2301.59 157.585   2
  -1  10  15 72.6403 35.8198   2
  -1 -10  15 133.921 36.0659   2
  -1  10  14 34.6422 38.0982   2
  -1  10  13 1.38221 31.1748   2
  -1  10  12 1209.00 105.969   2
  -1  10  11 3.53515 26.3038   2
  -1  10  10 137.318 43.3136   2
  -1  10   9 5.62056 25.6350   2
   1 -10  -9 16.7411 24.0971   1
  -1  10   8 3223.98 165.037   2
   1 -10  -8 3359.58 152.924   1
  -1 -10   7 339.762 54.6184   1
  -1  10   7 296.327 50.5848   2
   1 -10  -7 304.888 46.6482   1
  -1 -10   6 144.827 39.6475   1
   1 -10  -6 101.570 31.7502   1
  -1 -10   5 116.442 38.6383   1
   1 -10  -5 111.571 32.6165   1
   1 -10  -4 3815.11 167.096   1
  -1 -10   4 3618.64 164.290   1
   1 -10  -3 3.04092 24.7083   1
  -1 -10   3 10.3285 26.0193   1
  -1 -10   2 704.804 68.8980   1
   1 -10  -2 716.075 71.1575   1
   1 -10  -1 127.382 36.9340   1
  -1 -10   1 108.164 31.6558   1
  -1 -10   0 5069.49 187.292   1
   1 -10   0 4930.09 202.472   1
   1 -10   1 91.1263 33.3054   1
  -1 -10  -1 149.617 34.8870   1
  -1 -10  -2 692.389 62.3079   1
   1 -10   2 546.314 66.2787   1
   1 -10   3 86.5979 39.1927   1
  -1 -10  -3 74.6423 26.1765   1
  -1 -10  -4 5998.10 194.429   1
   1 -10   4 5578.10 230.760   1
   1 -10   5 138.166 42.3759   1
  -1 -10  -5 42.1020 22.1749   1
  -1 -10  -6 2.80775 16.7057   1
   1 -10   6-7.20435 29.9976   1
   1 -10   7-34.2923 33.8240   1
  -1 -10  -7 25.9904 19.8850   1
   1 -10   8 3437.46 182.304   1
   1 -10   9-25.8083 32.7209   1
   1 -10  10 46.2295 36.4801   1
   1 -10  11 127.790 45.8957   1
   1  10  11 73.8026 37.3057   2
   1 -10  12 3229.22 187.438   1
   1  10  12 3215.96 184.893   2
   1 -10  13-6.89332 36.0428   1
   1  10  13 57.0274 34.8389   2
   1 -10  14 41.4217 45.5488   1
   1  10  14 12.3064 31.5627   2
   1  10  15-37.1142 39.6254   2
   1  10  16 1813.12 147.998   2
  -1  11  15 221.896 50.5407   2
  -1  11  14 1740.71 136.907   2
  -1  11  13-9.44581 29.0996   2
  -1  11  12 10.3773 28.7118   2
  -1  11  11 383.704 64.5053   2
  -1 -11  10 2265.06 147.947   1
  -1  11  10 2307.30 148.489   2
   1 -11  -9 119.391 32.9810   1
  -1  11   9 133.616 42.2836   2
  -1 -11   9 185.691 44.5560   1
  -1 -11   8 152.291 42.8634   1
   1 -11  -8 169.280 40.1808   1
  -1 -11   7 376.890 60.1779   1
   1 -11  -7 452.529 58.0262   1
   1 -11  -6 2654.38 140.365   1
  -1 -11   6 2662.46 150.673   1
  -1 -11   5 183.929 45.9138   1
   1 -11  -5 181.692 41.5504   1
  -1 -11   4 38.0368 28.9091   1
   1 -11  -4 53.2405 30.2441   1
   1 -11  -3 708.589 73.6714   1
  -1 -11   3 818.175 78.6959   1
   1 -11  -2 2405.83 137.180   1
  -1 -11   2 2324.53 130.605   1
   1 -11  -1 938.284 86.4129   1
  -1 -11   1 819.253 74.7833   1
  -1 -11   0 73.6467 29.5605   1
   1 -11   0 129.559 37.1190   1
  -1 -11  -1 102.353 31.0093   1
   1 -11   1 155.269 43.1627   1
   1 -11   2 2410.16 144.847   1
  -1 -11  -2 2605.04 127.409   1
  -1 -11  -3 293.606 42.8588   1
   1 -11   3 218.134 49.6702   1
  -1 -11  -4 269.627 40.7646   1
   1 -11   4 220.287 51.8444   1
  -1 -11  -5 417.254 48.9501   1
   1 -11   5 526.661 73.6418   1
   1 -11   6 3368.78 181.666   1
   1 -11   7 767.609 86.9391   1
   1 -11   8 37.5039 37.3379   1
   1 -11   9 167.875 47.9403   1
   1 -11  10 1299.00 117.133   1
   1 -11  11 437.374 70.4938   1
   1 -11  12 94.6806 43.9137   1
   1 -11  13 623.731 86.5475   1
  -1  12  12 446.973 73.4910   2
  -1 -12  12 280.867 58.5120   1
  -1 -12  11 352.031 63.3634   1
  -1 -12  10 68.1020 34.0206   1
  -1 -12   9 2347.47 153.154   1
  -1 -12   8 581.778 76.3587   1
   1 -12  -7 776.527 77.5268   1
  -1 -12   7 938.868 92.9430   1
  -1 -12   6-28.5894 32.5874   1
   1 -12  -6 4.09283 24.5493   1
  -1 -12   5 1105.70 97.7366   1
   1 -12  -5 1079.46 91.4819   1
   1 -12  -4 724.014 75.8938   1
  -1 -12   4 655.718 75.0081   1
  -1 -12   3 473.554 63.0790   1
   1 -12  -3 479.340 62.7179   1
  -1 -12   2-25.8136 31.3396   1
   1 -12  -2 36.8030 28.1176   1
   1 -12  -1 1603.25 117.447   1
  -1 -12   1 1559.67 108.454   1
   1 -12   0 382.118 60.6225   1
  -1 -12   0 443.184 58.2458   1
  -1 -12  -1 450.704 57.4322   1
   1 -12   1 490.936 68.5012   1
   1 -12   2 1.03202 31.0907   1
   1 -12   3 1555.93 119.898   1
   1 -12   4 699.367 82.2509   1
   1 -12   5 1004.32 98.8631   1
   1 -12   6 0.16434 30.1670   1
   1 -12   7 1117.56 109.657   1
   1 -12   8 920.896 100.437   1
   1 -12   9 397.708 69.7116   1
   1 -12  10 36.5378 34.9266   1
  -1 -13   9 344.438 65.1334   1
  -1 -13   8-42.9122 33.1650   1
  -1 -13   7 1208.22 110.180   1
  -1 -13   6 53.6043 37.0693   1
  -1 -13   5 504.456 69.8059   1
   1 -13  -3 1280.32 106.084   1
   1 -13  -2 64.8104 32.7605   1
   1 -13  -1 378.448 61.0740   1
   1 -13   0 38.7167 27.6402   1
   1 -13   1 1822.66 132.896   1
   1 -13   2 117.976 41.7975   1
   1 -13   3 496.736 71.1813   1
   1 -13   4-3.40883 32.0245   1
   1 -13   5 1443.14 124.207   1
  -2   0  29-63.5638 40.2209   2
  -2   0  28 728.668 91.9929   2
  -2   0  27-8.24078 36.2446   2
  -2   0  26 779.140 88.9535   2
  -2   0  25 81.8087 45.3917   2
  -2   0  24 2625.50 157.589   2
  -2   0  23-6.83227 31.8398   2
  -2   0  22 888.051 89.3353   2
  -2   0  21 15.7538 32.5170   2
  -2   0  20 1854.83 119.775   2
  -2   0  19 3.94055 30.9843   2
  -2   0  18 1671.87 107.172   2
  -2   0  17 27.5761 31.4670   2
   2   0 -16 2419.21 120.783   2
  -2   0  16 2126.26 116.005   2
  -2   0  15 16.2744 26.4806   2
   2   0 -15 15.3225 18.3230   2
   2   0 -14 2328.61 113.188   2
   2   0 -13 11.8457 18.5536   2
   2   0 -12 15464.0 378.415   2
   2   0 -11 0.88479 18.8035   2
   2   0 -10 723.375 54.3612   2
   2   0  -9 7.20839 19.0503   2
   2   0  -8 17330.8 389.017   2
  -2   0   7-2.50894 14.4753   3
  -2   0   6 8988.83 213.009   3
  -2   0   5 50.7154 19.4319   3
  -2   0   4 37983.6 749.048   3
  -2   0   3-13.6774 14.1597   3
  -2   0   2 6476.58 160.012   3
   2   0  -1 3.36781 15.7252   1
  -2   0   1 8.88013 15.4602   3
   2   0   0 802.037 38.7743   1
   2   0   1-3.81897 14.1929   1
  -2   0  -1 8.36661 13.4852   1
  -2   0  -2 7814.14 178.284   1
   2   0   2 8199.29 180.058   1
  -2   0  -2 7724.72 177.897   2
  -2   0  -3 4.91202 13.0265   2
   2   0   3 3.59248 15.8743   1
   2   0   4 10021.3 222.692   1
  -2   0  -4 10097.8 222.117   2
   2   0   4 10211.5 223.764   2
   2   0   5-4.63626 15.3226   2
  -2   0  -5 8.00464 12.4428   2
   2   0   6 3382.07 98.0528   2
  -2   0  -6 2961.55 94.7479   2
   2   0   7 5.84433 17.4905   2
  -2   0  -7 2.41562 13.6199   2
  -2   0  -8 21561.4 459.600   2
   2   0   8 22056.6 461.219   2
  -2   0  -9 15.0768 18.0220   2
   2   0   9 9.58812 17.7725   2
   2   0  10 1160.47 62.6464   2
  -2   0 -10 1035.24 60.4756   2
  -2   0 -11 7.69190 17.1022   2
   2   0  11 20.8524 21.8757   2
   2   0  12 25440.8 547.133   2
  -2   0 -12 24716.9 547.154   2
   2   0  13 49.7591 25.9432   2
  -2   0 -13-2.20540 16.7796   2
   2   0  14 338.804 45.0658   2
  -2   0 -14 336.052 39.5658   2
  -2   0 -15 18.5002 19.3611   2
   2   0  15-13.1654 20.8052   2
  -2   0 -16 4839.20 171.822   2
   2   0  16 4676.59 169.949   2
  -2   0 -17 34.7877 22.5788   2
   2   0  17 27.0435 27.2924   2
  -2   0 -18 405.921 48.6196   2
   2   0  18 367.788 49.0645   2
   2   0  19 29.9173 27.7171   2
   2   0  20 4490.30 181.796   2
   2   0  21 56.5624 34.3537   2
   2   0  22 53.3502 32.9519   2
   2   0  23 25.5543 30.8079   2
   2   0  24 1375.44 104.782   2
   2   0  25 6.04653 28.5623   2
   2   0  26 70.6839 41.9101   2
   2   0  27 24.6810 27.5138   2
   2   0  28 1653.12 125.300   2
   2   0  29 21.2785 27.9200   2
  -2  -1  29-4.72901 32.9717   2
  -2   1  29 44.3467 38.4372   2
  -2   1  28 374.378 70.7170   2
  -2  -1  28 198.974 52.4908   2
  -2  -1  27 243.055 56.5730   2
  -2   1  27 212.229 54.2013   2
  -2   1  26 868.855 97.3924   2
  -2  -1  26 979.197 98.5322   2
  -2  -1  25 18.2060 28.8748   2
  -2   1  25 0.93416 38.0006   2
  -2  -1  24 1034.94 97.7146   2
  -2   1  24 962.261 96.8283   2
  -2  -1  23 1167.13 100.839   2
  -2   1  23 1250.81 107.257   2
  -2   1  22 2060.36 134.592   2
  -2  -1  22 2025.95 90.0602   3
  -2  -1  22 1891.19 126.458   2
  -2  -1  21 1146.84 64.3258   3
  -2  -1  21 1203.67 95.6048   2
  -2   1  21 1159.87 97.8945   2
  -2  -1  20 300.173 32.5477   3
  -2   1  20 299.431 54.1804   2
  -2  -1  20 189.555 42.9065   2
  -2  -1  19 1041.89 85.8083   2
  -2   1  19 1053.17 87.3214   2
  -2  -1  19 942.848 56.8284   3
  -2   1  18 6076.03 225.428   2
  -2  -1  18 6231.69 175.723   3
  -2  -1  18 6257.74 223.168   2
  -2   1  17 1158.57 87.6598   2
  -2  -1  17 1286.64 89.6487   2
  -2  -1  17 1219.25 62.7094   3
  -2   1  16 1004.93 77.8042   2
  -2  -1  16 978.723 77.4514   2
  -2  -1  16 909.413 52.9578   3
   2  -1 -15 1164.34 81.1850   2
  -2  -1  15 1139.18 80.6062   2
  -2   1  15 1141.07 82.4738   2
  -2  -1  15 1067.40 56.3459   3
   2  -1 -14 4921.73 176.809   2
  -2  -1  14 4840.50 175.319   2
  -2  -1  14 4632.30 137.103   3
   2  -1 -13 101.351 29.9063   2
  -2  -1  13 79.1000 17.7754   3
   2  -1 -12 2915.60 121.875   2
  -2  -1  12 2771.32 93.9334   3
   2  -1 -11 3887.66 139.453   2
  -2  -1  11 3625.44 110.811   3
   2  -1 -10 6808.21 199.130   2
  -2  -1  10 6709.30 169.840   3
  -2  -1   9 172.537 21.6064   3
   2  -1  -9 168.585 27.4108   2
  -2  -1   8 4050.52 114.750   3
   2  -1  -8 4168.44 134.389   2
  -2  -1   7 1881.97 68.8585   3
   2  -1  -7 2043.01 83.6213   2
   2  -1  -6 6650.50 174.957   2
  -2  -1   6 6680.04 163.656   3
   2   1  -6 6554.24 165.589   3
   2  -1  -5 1487.44 63.0590   2
   2   1  -5 1358.85 58.3007   3
  -2  -1   5 1398.54 57.1451   3
   2  -1  -4 3448.63 102.092   2
  -2  -1   4 3402.15 99.8614   3
  -2   1   3 7171.20 169.997   2
  -2   1   3 7150.11 177.848   3
   2  -1  -3 7101.51 179.572   1
  -2   1   2 59631.0 1143.50   2
   2  -1  -2 59821.9 1158.61   1
  -2   1   2 60474.1 1158.10   3
  -2   1   1 27572.4 542.006   2
  -2   1   1 27893.7 559.417   3
   2  -1  -1 27850.7 559.361   1
   2  -1   0 1645.88 63.4964   1
  -2  -1   0 1583.34 51.6482   1
  -2   1   0 1566.03 61.4809   3
   2  -1   1 130.008 24.7190   1
  -2   1  -1 77.6075 19.7568   3
  -2  -1  -1 74.5805 12.6067   1
  -2  -1  -2 60595.9 1133.95   2
   2  -1   2 58744.3 1134.12   1
  -2  -1  -2 58195.3 1108.06   1
   2   1   2 58545.9 1107.89   1
  -2   1  -2 58728.4 1131.44   3
  -2  -1  -3 5185.73 139.081   2
   2   1   3 5090.11 116.219   1
   2  -1   3 5100.60 138.740   1
  -2   1  -3 5328.30 116.139   2
   2  -1   3 5458.68 139.170   3
   2  -1   4 711.106 43.4708   1
   2   1   4 701.824 29.9769   1
   2   1   4 788.303 44.8661   2
   2  -1   4 713.680 41.3649   3
  -2   1  -4 744.549 29.8290   2
  -2  -1  -4 695.869 42.8978   2
   2  -1   5 1794.13 55.4107   2
   2   1   5 1773.23 54.7655   1
  -2   1  -5 1754.04 55.7726   2
  -2  -1  -5 1923.55 73.3440   2
   2  -1   5 1798.91 68.8583   3
   2   1   5 1765.58 73.0373   2
  -2   1  -6 10593.9 234.693   2
   2   1   6 10977.8 259.522   2
   2  -1   6 10988.5 247.168   3
   2  -1   6 11175.9 234.652   2
  -2  -1  -6 10993.0 257.995   2
  -2  -1  -7 103.579 23.0562   2
   2  -1   7 92.0739 17.1722   2
   2   1   7 61.4924 22.4732   2
  -2   1  -7 86.5941 15.8435   2
   2  -1   8 2362.65 78.5612   2
  -2  -1  -8 2330.43 92.4338   2
  -2   1  -8 2299.86 79.7304   2
   2   1   8 2430.19 95.6959   2
  -2   1  -9 1494.43 64.1877   2
   2  -1   9 1540.56 63.8903   2
  -2  -1  -9 1637.86 77.2800   2
   2   1   9 1518.31 77.0960   2
  -2  -1 -10 4451.15 144.544   2
  -2   1 -10 4165.25 127.434   2
   2   1  10 4358.65 144.471   2
   2  -1  10 4188.05 127.437   2
   2   1  11 461.295 46.6040   2
  -2  -1 -11 433.350 41.7191   2
  -2   1 -11 382.740 35.0384   2
   2  -1  11 425.198 38.9279   2
   2   1  12 454.801 47.4360   2
  -2   1 -12 481.163 40.4913   2
  -2  -1 -12 440.353 44.4884   2
   2  -1  12 382.636 38.5507   2
   2   1  13 464.923 49.6073   2
  -2   1 -13 525.496 44.6286   2
   2  -1  13 438.595 42.9392   2
  -2  -1 -13 524.950 49.7158   2
  -2  -1 -14 3499.43 139.003   2
  -2   1 -14 3487.97 128.514   2
   2  -1  14 3423.84 128.219   2
   2   1  14 3446.22 140.919   2
   2  -1  15 72.9327 24.3344   2
   2   1  15 88.0783 29.7407   2
  -2   1 -15 101.833 24.7181   2
  -2  -1 -15 105.783 27.4074   2
  -2   1 -16 344.780 40.7194   2
  -2  -1 -16 350.370 45.6050   2
   2   1  16 253.491 43.4528   2
   2  -1  16 287.745 40.3070   2
  -2   1 -17 959.180 68.8681   2
   2  -1  17 1008.16 72.2162   2
   2   1  17 1009.79 80.4621   2
   2   1  18 4523.05 182.784   2
   2  -1  18 4728.12 174.034   2
  -2   1 -18 4767.34 173.110   2
  -2   1 -19 1228.12 82.4872   2
   2  -1  19 1113.82 80.4429   2
   2   1  19 1123.69 88.2111   2
   2   1  20 71.0773 30.9660   2
   2  -1  20 90.9561 33.3862   2
   2   1  21 36.2609 31.8298   2
   2  -1  21 53.8231 27.9483   2
   2  -1  22 1343.12 95.5503   2
   2   1  22 1388.49 104.568   2
   2   1  23 75.0295 34.4215   2
   2  -1  23 88.8212 30.4939   2
   2  -1  24 25.6982 27.5278   2
   2   1  24-21.6492 31.7233   2
   2   1  25 98.2980 35.4427   2
   2  -1  25 120.213 33.8335   2
   2   1  26 439.645 65.8869   2
   2  -1  26 413.822 59.6855   2
   2  -1  27 76.2963 35.6969   2
   2   1  27 31.2849 37.1020   2
   2   1  28 105.193 40.5476   2
   2  -1  28 51.9391 30.4914   2
   2   1  29-2.60639 27.1530   2
  -2  -2  29 736.918 91.1956   2
  -2   2  28 403.781 72.1103   2
  -2  -2  28 298.621 60.0430   2
  -2  -2  27 485.082 72.3375   2
  -2   2  27 551.412 81.2926   2
  -2   2  26-57.5536 44.4227   2
  -2  -2  26 7.81075 33.9563   2
  -2  -2  25 1716.90 128.092   2
  -2   2  25 1754.98 132.955   2
  -2  -2  24 473.909 67.3536   2
  -2   2  24 463.298 72.9069   2
  -2   2  23 308.622 57.7703   2
  -2  -2  23 284.358 55.7819   2
  -2   2  22 390.480 65.2946   2
  -2  -2  22 335.342 56.1292   2
  -2   2  21 1011.59 93.1414   2
  -2  -2  21 1203.61 57.8928   3
  -2  -2  21 1090.22 91.7871   2
  -2  -2  20 844.900 79.0260   2
  -2  -2  20 887.089 48.4790   3
  -2   2  20 838.912 84.1163   2
  -2  -2  19-31.7173 30.7952   2
  -2   2  19-13.6769 25.0012   2
  -2  -2  19-4.94234 10.4777   3
  -2  -2  18 1676.74 104.692   2
  -2  -2  18 1606.20 66.5903   3
  -2   2  18 1492.45 105.811   2
  -2   2  17 3373.06 158.893   2
  -2  -2  17 3468.41 107.663   3
  -2  -2  17 3782.36 159.562   2
  -2  -2  16 1808.22 69.9315   3
  -2  -2  16 1914.56 107.495   2
  -2   2  16 1842.98 110.484   2
   2  -2 -15 376.719 47.3329   2
  -2  -2  15 292.448 25.5727   3
  -2   2  15 328.469 46.9649   2
  -2  -2  15 308.406 45.5590   2
   2  -2 -14 825.507 67.5097   2
  -2  -2  14 729.315 62.4060   2
  -2  -2  14 757.249 42.0460   3
  -2  -2  13 4687.45 166.965   2
   2  -2 -13 5045.20 176.996   2
  -2  -2  13 4614.11 127.372   3
  -2  -2  12 5956.67 190.201   2
   2  -2 -12 6385.35 200.669   2
  -2  -2  12 5917.85 152.073   3
  -2  -2  11 4558.42 124.524   3
   2  -2 -11 4818.87 165.213   2
   2  -2 -10 134.015 29.6611   2
  -2  -2  10 104.100 16.0708   3
   2  -2  -9 9997.61 261.684   2
   2  -2  -8 5105.36 158.328   2
   2   2  -8 5150.89 133.375   3
   2   2  -7 8167.47 194.462   3
   2  -2  -7 8506.13 218.115   2
   2  -2  -6 248.657 30.1641   2
  -2   2   6 270.041 32.2921   2
   2   2  -6 228.261 24.3320   3
  -2   2   5 7038.94 186.800   2
   2  -2  -5 7297.42 186.592   2
   2   2  -5 7572.10 178.431   3
  -2   2   4 1401.24 60.9703   2
   2  -2  -4 1419.26 60.4360   2
   2  -2  -4 1437.23 68.4007   1
   2  -2  -3 24.2012 14.1916   2
  -2   2   3 96.7924 22.9981   2
   2  -2  -3 16.9224 22.4933   1
   2  -2  -2 314.566 36.4171   1
  -2   2   2 358.701 29.2412   2
   2  -2  -2 256.516 23.2088   2
   2  -2  -1 23297.4 468.154   2
  -2   2   1 24276.0 470.047   2
   2  -2  -1 24123.7 498.995   1
  -2   2   0 51.6743 11.9605   2
  -2   2   0 26.3491 17.8908   3
   2  -2   0 27.8789 24.7528   1
  -2   2  -1 555.157 20.9110   2
   2  -2   1 540.248 44.2114   1
  -2  -2  -1 583.587 40.5657   2
  -2   2  -1 621.818 39.1925   3
  -2  -2  -2 703.172 45.0906   2
   2  -2   2 792.740 50.8215   1
  -2   2  -2 757.089 41.2068   3
  -2   2  -3 7174.16 174.041   3
   2  -2   3 7070.02 187.509   1
  -2  -2  -3 7004.03 187.121   2
  -2  -2  -4 2854.82 104.403   2
   2  -2   4 2935.28 106.433   1
  -2   2  -4 2957.51 91.4655   3
   2  -2   4 3017.09 91.7663   3
  -2  -2  -5 1301.71 66.8043   2
   2  -2   5 1376.68 56.4534   3
   2   2   6 148.093 11.4373   1
   2   2   6 175.909 32.4850   2
   2  -2   6 163.274 22.1953   3
   2  -2   6 166.077 13.5705   2
  -2   2  -6 183.062 14.0513   2
  -2  -2  -6 207.756 29.7636   2
   2   2   7 9176.85 243.533   2
  -2   2  -7 9646.57 201.880   2
  -2  -2  -7 9215.41 241.681   2
   2  -2   7 9260.43 200.159   2
   2  -2   7 9555.62 216.051   3
   2   2   8 7064.51 200.533   2
  -2   2  -8 7034.59 161.465   2
  -2  -2  -8 7085.68 198.180   2
   2  -2   8 6574.43 158.805   2
   2  -2   8 6977.78 168.209   3
   2  -2   9 4347.57 117.717   2
  -2  -2  -9 4613.25 150.922   2
  -2   2  -9 4495.87 118.593   2
   2   2   9 4245.15 148.390   2
   2  -2   9 4294.50 119.408   3
  -2   2 -10 482.056 34.1850   2
   2   2  10 499.838 49.0727   2
  -2  -2 -10 443.323 44.6246   2
   2  -2  10 425.531 33.1716   2
   2  -2  10 491.447 32.6651   3
   2   2  11 5761.43 184.168   2
  -2  -2 -11 5596.50 182.499   2
   2  -2  11 5149.92 146.479   2
   2  -2  11 5401.00 141.859   3
  -2   2 -11 5308.92 147.469   2
   2  -2  12 1548.19 61.6434   3
   2  -2  12 1302.85 66.7770   2
  -2  -2 -12 1517.66 86.6642   2
   2   2  12 1606.25 91.6950   2
  -2   2 -12 1544.84 68.8314   2
  -2   2 -13 1815.49 78.7176   2
   2   2  13 1747.64 97.9756   2
   2  -2  13 1666.31 66.6190   3
   2  -2  13 1606.29 74.9417   2
  -2  -2 -13 1637.98 93.1193   2
  -2  -2 -14 263.556 38.4429   2
   2   2  14 185.010 39.3734   2
  -2   2 -14 201.688 28.6548   2
   2  -2  14 246.909 30.5398   2
   2  -2  14 213.225 24.3841   3
  -2   2 -15 2097.47 94.0816   2
  -2  -2 -15 2273.57 115.918   2
   2  -2  15 2279.54 81.9715   3
   2   2  15 2212.01 118.011   2
   2  -2  15 2019.82 93.7849   2
   2  -2  16 1114.86 54.5150   3
   2  -2  16 976.641 66.0289   2
   2   2  16 1060.34 83.1467   2
  -2   2 -16 1033.80 66.0989   2
   2  -2  17 361.031 30.9321   3
   2   2  17 333.354 53.0313   2
  -2   2 -17 353.642 39.7836   2
   2  -2  17 338.851 40.3312   2
  -2   2 -18 468.633 47.4082   2
   2  -2  18 542.133 38.0545   3
   2   2  18 476.358 62.4213   2
   2  -2  18 467.307 49.8645   2
  -2   2 -19 1360.96 84.0300   2
   2   2  19 1412.36 104.596   2
   2  -2  19 1399.88 85.9426   2
   2  -2  19 1490.02 65.8541   3
   2  -2  20 263.069 28.6921   3
   2   2  20 170.848 43.6393   2
  -2   2 -20 201.654 34.0044   2
   2  -2  20 212.189 37.7285   2
   2  -2  21 254.546 27.6751   3
   2   2  21 221.043 46.7312   2
   2  -2  21 189.617 35.9665   2
   2   2  22 32.3901 31.1769   2
   2  -2  22 33.9094 24.8549   2
   2  -2  23 545.186 61.6273   2
   2   2  23 480.999 69.0505   2
   2   2  24 625.193 76.7481   2
   2  -2  24 735.436 71.5717   2
   2  -2  25 221.618 41.9727   2
   2   2  25 139.656 39.6197   2
   2  -2  26 26.4629 24.9408   2
   2   2  26 36.6709 38.0009   2
   2   2  27 634.320 82.1727   2
   2   2  28 434.950 69.7982   2
  -2  -3  29 111.827 42.3891   2
  -2  -3  28 1.70882 31.1218   2
  -2  -3  27 1109.35 106.622   2
  -2   3  27 1309.43 122.277   2
  -2  -3  26 132.133 45.7201   2
  -2   3  26 111.216 41.8055   2
  -2  -3  25-6.80048 30.8563   2
  -2   3  25 42.1632 35.2674   2
  -2   3  24 139.519 50.2431   2
  -2  -3  24 16.8662 31.1175   2
  -2  -3  23 2285.91 140.853   2
  -2   3  23 2354.46 152.132   2
  -2   3  22-23.3943 30.2104   2
  -2  -3  22 17.6293 37.8331   2
  -2  -3  21 224.332 48.6596   2
  -2   3  21 277.849 54.7859   2
  -2   3  20-8.88046 27.4675   2
  -2  -3  20-22.2193 25.9854   2
  -2   3  19 4019.88 183.369   2
  -2  -3  19 3659.99 168.076   2
  -2  -3  18 125.805 36.4746   2
  -2   3  18 142.412 39.5436   2
  -2  -3  17 665.650 67.6206   2
  -2   3  17 637.434 67.7508   2
  -2  -3  16 221.792 39.8653   2
  -2   3  16 138.615 39.3697   2
  -2   3  15 8597.27 272.702   2
  -2  -3  15 8753.03 262.653   2
  -2   3  14 36.5319 26.8283   2
  -2   3  14 37.1253 22.1064   1
  -2  -3  14-10.1308 26.1059   2
   2  -3 -14 11.3130 22.3733   2
  -2  -3  13 1992.40 103.772   2
   2  -3 -13 2116.50 109.246   2
  -2   3  13 1992.37 98.7839   1
  -2   3  13 1867.95 106.469   2
   2  -3 -12 129.371 30.5468   2
  -2  -3  12 117.316 32.2465   2
  -2   3  12 57.7911 23.1900   1
   2  -3 -11 6878.93 211.313   2
  -2  -3  11 6134.22 197.495   2
  -2   3  11 6620.06 199.121   1
   2  -3 -10 16.4955 21.5074   2
  -2   3  10-15.2864 20.7062   1
   2   3 -10 0.87115 11.3471   3
   2  -3  -9 9.62345 18.8772   2
   2   3  -9 34.3606 13.8795   3
  -2   3   9 26.0970 26.1389   2
  -2   3   9 5.63998 17.1875   1
   2  -3  -8 826.402 58.1219   2
  -2   3   8 731.192 58.1274   2
  -2   3   8 758.195 53.8825   1
   2   3  -8 769.640 40.8357   3
   2   3  -7 7306.92 176.399   3
  -2   3   7 7256.16 202.539   2
   2  -3  -7 7128.22 202.680   2
  -2   3   6 1005.37 61.1158   2
   2  -3  -6 987.160 58.1272   2
   2  -3  -6 1024.75 62.2867   1
   2  -3  -5 841.033 56.0690   1
  -2   3   5 923.242 55.8128   2
   2  -3  -5 818.536 50.9715   2
   2  -3  -4 403.754 40.4488   1
   2  -3  -4 319.380 30.8101   2
  -2   3   4 336.512 30.5538   2
  -2   3   3 8732.54 202.069   2
   2  -3  -3 8168.25 200.545   2
   2  -3  -3 8445.65 217.749   1
   2  -3  -2 195.617 21.6804   2
   2  -3  -2 182.166 30.2527   1
  -2   3   2 130.428 15.9809   2
   2  -3  -1 1112.07 62.8752   1
   2  -3  -1 1060.40 42.9268   2
  -2   3   1 1070.37 43.0583   2
   2  -3   0 4217.42 136.433   1
  -2   3   0 4142.85 100.138   2
   2  -3   0 4251.86 101.428   2
  -2  -3  -1 8765.34 226.441   2
  -2   3  -1 8578.16 179.416   2
   2  -3   1 9028.51 229.332   1
   2  -3   1 9003.88 180.740   2
  -2   3  -2 295.355 29.5045   3
   2  -3   2 301.436 39.1870   1
  -2  -3  -2 349.991 36.8637   2
  -2  -3  -3 2311.68 97.5244   2
   2  -3   3 2284.76 96.4833   1
  -2   3  -3 2530.19 84.7757   3
   2  -3   4 570.926 50.3257   1
  -2   3  -4 637.206 38.0405   3
  -2  -3  -4 527.658 44.6795   2
  -2   3  -5 9847.14 224.793   3
   2  -3   5 9897.40 257.401   1
  -2  -3  -5 9517.77 255.550   2
  -2  -3  -6 34.7816 20.7749   2
  -2   3  -6 21.2297 11.9066   3
   2  -3   7 1340.57 40.2776   2
  -2  -3  -7 1674.45 83.3703   2
   2   3   8 18.5819 4.64572   1
  -2  -3  -8 14.7385 17.4173   2
   2  -3   8 15.5409 7.97176   2
   2   3   9 3367.81 136.067   2
   2  -3   9 3206.77 89.2844   2
  -2  -3  -9 3559.57 134.492   2
   2  -3  10 42.3424 14.3513   2
   2   3  10 11.6385 23.7107   2
  -2  -3 -10-0.14684 16.0560   2
  -2  -3 -11 2845.44 123.547   2
   2   3  11 2638.34 125.248   2
   2  -3  11 2604.45 86.8137   2
   2   3  12 66.5316 31.4890   2
   2  -3  12 105.211 19.0221   2
  -2  -3 -12 125.551 31.3291   2
  -2  -3 -13 4404.97 170.060   2
   2  -3  13 4286.53 132.651   2
   2   3  13 5004.85 182.610   2
   2  -3  14 157.324 17.1729   3
   2   3  14 97.4177 36.8320   2
   2  -3  14 174.306 26.4228   2
   2  -3  15 2112.35 68.5962   3
   2   3  15 2061.57 119.942   2
   2  -3  15 2031.53 89.6583   2
   2  -3  16 2.20044 7.19574   3
   2  -3  16 0.76755 16.9472   2
   2   3  16 6.09612 29.1237   2
  -2   3 -16-1.84304 12.5611   2
   2  -3  17 2770.25 116.195   2
   2  -3  17 2880.92 83.0550   3
   2   3  17 2800.11 147.129   2
   2  -3  18 26.8374 19.7961   2
   2  -3  18-3.99802 6.33855   3
   2   3  18-29.2258 29.3218   2
   2   3  19 1626.88 115.620   2
   2  -3  19 1538.89 88.5001   2
   2   3  20 884.191 89.4510   2
   2  -3  20 902.128 67.9027   2
   2  -3  21 2233.73 113.333   2
   2   3  21 2071.48 136.508   2
   2  -3  22 41.8368 25.5019   2
   2   3  22 35.9986 35.7246   2
   2  -3  23 740.524 67.1299   2
   2   3  23 887.740 93.3577   2
   2   3  24 133.533 46.9146   2
   2  -3  24 48.3206 26.0305   2
   2   3  25 506.817 74.5011   2
   2   3  26 67.8555 39.5414   2
   2   3  27 416.344 72.7235   2
  -2  -4  29 960.637 102.710   2
  -2  -4  28 50.3503 33.6656   2
  -2  -4  27 669.911 84.7473   2
  -2   4  27 649.456 89.7947   2
  -2   4  26-0.36075 35.5838   2
  -2  -4  26 32.8972 32.4937   2
  -2  -4  25 956.709 95.0876   2
  -2   4  25 955.035 102.122   2
  -2   4  24 24.3326 37.2823   2
  -2  -4  24 39.4398 31.0771   2
  -2  -4  23 30.3398 33.6529   2
  -2   4  23-4.38581 28.0358   2
  -2   4  22 218.260 54.1496   2
  -2  -4  22 295.739 54.7188   2
  -2  -4  21 4203.42 189.049   2
  -2   4  21 4054.51 198.298   2
  -2   4  20 101.566 39.2973   2
  -2  -4  20 118.314 39.9533   2
  -2   4  19 382.798 59.7969   2
  -2  -4  19 328.228 51.4453   2
  -2  -4  18 100.976 35.5466   2
  -2   4  18 79.4467 30.9202   2
  -2  -4  17 3699.83 161.070   2
  -2   4  17 3777.63 174.433   2
  -2   4  16 201.064 36.8017   1
  -2  -4  16 195.334 40.6467   2
  -2   4  16 130.416 39.3777   2
  -2   4  15 30.1339 27.9304   2
  -2   4  15 29.1598 22.9102   1
  -2  -4  15-4.47405 27.2789   2
  -2  -4  14 718.603 63.4189   2
  -2   4  14 667.100 67.6156   2
  -2   4  14 823.314 64.0531   1
  -2   4  13 5836.23 206.698   2
  -2  -4  13 5736.22 194.104   2
   2  -4 -13 5837.07 205.776   2
  -2   4  13 5673.18 189.595   1
  -2  -4  12 1801.32 97.4163   2
  -2   4  12 1861.38 95.2028   1
   2  -4 -12 1937.03 105.379   2
  -2   4  12 1886.06 105.700   2
   2  -4 -11 1189.25 78.9378   2
   2   4 -11 1201.24 49.8315   3
  -2   4  11 1189.13 80.6100   2
  -2   4  11 1217.95 74.2858   1
  -2   4  10-14.2206 18.5134   1
   2  -4 -10 44.7258 23.1714   2
   2   4 -10 12.7650 12.0931   3
  -2   4  10 5.55510 23.9222   2
   2  -4  -9 12522.7 321.085   2
  -2   4   9 12036.0 317.521   2
   2   4  -9 12247.4 271.369   3
  -2   4   9 12386.2 312.576   1
   2  -4  -8 1074.48 68.5615   2
  -2   4   8 898.157 61.7310   1
  -2   4   8 911.448 64.3680   2
   2   4  -8 946.306 47.2791   3
  -2   4   7 4564.96 151.446   1
  -2   4   7 4351.14 148.813   2
   2  -4  -7 4602.11 152.624   2
   2  -4  -7 4623.41 150.987   1
  -2   4   6 550.574 48.6520   1
  -2   4   6 509.448 44.0955   2
   2  -4  -6 502.566 43.2827   2
   2  -4  -6 517.931 47.0961   1
   2  -4  -5 11221.0 273.712   2
  -2   4   5 10937.8 270.702   2
  -2   4   5 11535.0 285.033   1
   2  -4  -5 10862.3 280.461   1
   2  -4  -4 1569.60 81.1119   1
   2  -4  -4 1642.80 73.4534   2
  -2   4   4 1640.75 72.3656   2
   2  -4  -3 6273.05 167.064   2
  -2   4   3 6256.59 164.424   2
   2  -4  -3 6143.22 182.402   1
  -2   4   2 216.554 25.4170   2
   2  -4  -2 230.083 34.6685   1
   2  -4  -2 250.640 26.7922   2
   2  -4  -1 10673.5 273.251   1
   2  -4  -1 10597.7 238.949   2
  -2   4   1 10708.5 237.009   2
   2  -4   0 2838.77 111.765   1
  -2  -4   0 2795.51 111.622   2
   2  -4   0 2760.04 81.9373   2
  -2   4   0 2730.83 80.5719   2
   2  -4   1 4598.78 153.137   1
  -2   4  -1 4412.88 108.751   2
   2  -4   1 4536.74 110.903   2
  -2  -4  -1 4699.22 151.432   2
   2  -4   2 1112.66 71.0786   1
   2  -4   2 1135.04 38.6925   2
  -2  -4  -2 1159.92 68.1838   2
  -2  -4  -3 13069.5 292.236   2
  -2  -4  -3 10238.1 213.186   1
   2  -4   3 10603.7 214.128   2
   2  -4   3 12606.7 290.880   1
  -2  -4  -4 1730.10 89.7322   2
   2  -4   4 1860.43 92.3534   1
  -2   4  -4 1815.42 72.0282   3
  -2   4  -5 6620.47 170.019   3
   2  -4   5 6699.81 201.996   1
  -2  -4  -5 6626.22 200.850   2
  -2  -4  -6 343.648 41.7988   2
  -2   4  -6 294.949 26.7767   3
   2  -4   7 7913.07 169.960   2
  -2  -4  -7 10129.6 257.751   2
  -2   4  -7 9532.39 203.657   3
   2  -4   8 3402.95 86.1672   2
  -2   4  -8 3872.08 105.242   3
  -2  -4  -8 4219.53 151.407   2
   2  -4   9 2383.07 69.3667   2
  -2  -4  -9 2901.94 124.739   2
   2   4  10 1119.90 80.8908   2
   2   4  10 972.181 33.4530   1
   2  -4  10 1037.38 43.0019   2
  -2  -4 -10 1083.31 75.8951   2
   2   4  11 5752.11 199.596   2
   2   4  11 5023.30 121.730   1
   2  -4  11 5428.61 136.484   2
  -2  -4 -11 5863.53 196.998   2
   2  -4  12 556.001 35.5538   2
   2   4  12 649.051 65.2853   2
   2   4  12 513.428 28.3457   1
   2  -4  13 1207.52 57.1241   2
   2   4  13 1299.31 92.9202   2
   2   4  13 1157.15 48.5105   1
   2   4  14 344.296 53.3156   2
   2   4  14 268.420 23.6759   1
   2  -4  14 277.907 28.6800   2
   2  -4  15 558.213 42.6290   2
   2   4  15 531.050 63.8930   2
   2  -4  16 200.303 28.9177   2
   2   4  16 201.720 48.0454   2
   2   4  17 404.458 59.8159   2
   2  -4  17 393.915 40.2063   2
   2  -4  18 251.116 33.5082   2
   2   4  18 370.624 62.8253   2
   2   4  19 460.447 66.6896   2
   2  -4  19 450.040 45.3269   2
   2  -4  20 229.544 36.7040   2
   2   4  20 310.601 59.3523   2
   2  -4  21 629.688 56.8642   2
   2   4  21 706.685 82.8886   2
   2  -4  22 35.1256 22.4392   2
   2   4  22 106.468 44.2890   2
   2   4  23 632.686 83.1686   2
   2   4  24 184.066 53.9572   2
   2   4  25 733.083 94.1324   2
   2   4  26 43.8695 33.9206   2
  -2  -5  29 48.4825 36.0488   2
  -2  -5  28 457.990 72.6917   2
  -2  -5  27 679.194 83.7685   2
  -2  -5  26 362.922 64.2025   2
  -2   5  26 330.552 68.4379   2
  -2  -5  25 35.5832 35.2098   2
  -2   5  25 1.08424 35.3345   2
  -2  -5  24 495.584 69.2170   2
  -2   5  24 606.058 82.9235   2
  -2   5  23 638.828 82.5855   2
  -2  -5  23 713.265 79.4974   2
  -2  -5  22 374.404 61.2808   2
  -2   5  22 436.308 66.5084   2
  -2   5  21 47.9051 36.2160   2
  -2  -5  21 79.1128 35.2995   2
  -2  -5  20 766.360 78.7026   2
  -2   5  20 888.816 90.9675   2
  -2  -5  19 1230.37 95.9434   2
  -2   5  19 1416.71 110.583   2
  -2   5  18 764.921 81.7966   2
  -2  -5  18 783.381 73.7133   2
  -2  -5  17 396.767 53.1929   2
  -2   5  17 385.727 58.8535   2
  -2  -5  16 482.582 57.1387   2
  -2   5  16 558.060 69.3536   2
  -2   5  15 2528.33 121.032   1
  -2  -5  15 2203.01 118.631   2
  -2   5  15 2293.51 132.631   2
  -2  -5  14 1684.99 101.115   2
  -2   5  14 1848.75 100.417   1
  -2   5  14 1680.74 109.079   2
  -2   5  13 1135.46 86.3847   2
  -2  -5  13 1063.95 77.6539   2
  -2   5  13 1078.47 74.7131   1
   2   5 -12 435.592 28.6762   3
   2  -5 -12 527.251 57.2476   2
  -2   5  12 588.560 61.8785   2
  -2   5  12 514.043 50.7249   1
  -2   5  11 3617.60 141.604   1
   2   5 -11 3503.79 102.094   3
  -2   5  11 3559.82 150.538   2
   2  -5 -11 3565.89 149.999   2
   2  -5 -10 2361.22 114.831   2
  -2   5  10 2391.17 117.180   2
   2   5 -10 2274.00 79.3716   3
  -2   5  10 2344.86 109.165   1
   2  -5  -9 177.485 32.8815   2
  -2   5   9 184.845 31.8496   1
  -2   5   9 136.136 31.9039   2
   2  -5  -8 1688.31 90.5915   2
   2  -5  -8 1655.56 89.5303   1
  -2   5   8 1691.89 91.6943   2
  -2   5   8 1776.70 91.4075   1
  -2   5   7 4128.18 147.419   1
   2  -5  -7 3933.14 144.952   2
   2  -5  -7 4081.12 145.207   1
  -2   5   7 3889.39 142.610   2
  -2   5   6 5306.34 174.232   1
   2  -5  -6 5415.11 174.223   1
   2  -5  -6 5300.23 169.701   2
  -2   5   6 5063.71 164.748   2
  -2   5   5 706.556 55.6367   1
   2  -5  -5 651.000 54.8261   1
   2  -5  -5 719.183 52.4949   2
  -2   5   5 689.760 51.6039   2
  -2   5   4 1227.44 74.3098   1
   2  -5  -4 1195.49 74.3943   1
   2  -5  -4 1211.10 66.0318   2
  -2   5   4 1218.06 65.8192   2
  -2   5   3 5455.59 158.655   2
   2  -5  -3 5737.39 163.723   2
  -2   5   3 5760.77 180.841   1
   2  -5  -3 5669.56 178.396   1
   2  -5  -2 2152.46 83.8246   2
   2  -5  -2 2198.66 100.681   1
  -2   5   2 2029.00 80.6328   2
  -2   5   2 2173.55 99.4001   1
  -2   5   1 475.091 35.6217   2
  -2  -5   1 506.066 47.1158   2
   2  -5  -1 532.163 52.5023   1
   2  -5  -1 515.368 37.0964   2
   2  -5   0 2526.07 112.996   1
   2  -5   0 2576.40 85.8848   2
  -2  -5   0 2538.81 111.320   2
  -2   5   0 2526.97 82.8433   2
  -2  -5  -1 3905.09 145.610   2
   2  -5   1 4150.14 148.324   1
   2  -5   1 3834.61 109.138   2
   2  -5   2 3791.44 142.004   1
  -2  -5  -2 3507.79 96.8392   1
   2  -5   2 3666.55 99.4886   2
  -2  -5  -2 3765.34 142.011   2
  -2  -5  -3 878.239 64.3027   2
  -2  -5  -3 769.274 33.7986   1
   2  -5   3 839.629 65.0183   1
   2  -5   3 818.855 35.7095   2
   2  -5   4 401.797 22.2630   2
   2  -5   4 473.570 50.9690   1
  -2  -5  -4 366.177 20.3697   1
  -2  -5  -4 500.919 49.7920   2
  -2  -5  -5 3078.45 127.851   2
   2  -5   5 3006.24 126.717   1
   2  -5   5 2598.35 69.3046   2
   2  -5   6 2558.18 67.9843   2
   2  -5   6 2753.09 69.0202   2
  -2  -5  -6 3242.79 132.046   2
   2  -5   6 2893.18 129.029   1
  -2   5  -6 2823.91 94.7317   3
   2  -5   7 654.941 27.1715   2
  -2   5  -7 689.982 41.6886   3
   2  -5   7 715.288 28.3217   2
  -2  -5  -7 815.906 65.1099   2
   2  -5   8 542.657 25.4925   2
  -2   5  -8 652.785 37.6271   3
   2  -5   8 594.559 26.6298   2
  -2  -5  -8 638.653 59.3723   2
   2   5   8 670.990 63.9967   2
  -2   5  -9 211.950 22.2543   3
   2  -5   9 231.471 17.5403   2
   2   5   9 206.897 39.1095   2
   2   5  10 3721.15 158.578   2
   2  -5  10 3374.11 92.2943   2
   2  -5  11 784.135 37.9462   2
   2   5  11 633.307 25.3937   1
   2   5  11 757.377 72.2232   2
   2   5  12 325.638 19.5909   1
   2  -5  12 346.673 27.0689   2
   2   5  12 362.180 52.6227   2
   2   5  13 4037.39 178.658   2
   2  -5  13 3935.98 115.258   2
   2   5  13 3816.10 99.1619   1
   2   5  14 2963.43 86.3665   1
   2  -5  14 2947.13 100.075   2
   2   5  14 3252.50 160.172   2
   2   5  15 2148.91 130.418   2
   2   5  15 1830.04 65.7906   1
   2  -5  15 1864.10 78.3550   2
   2   5  16 9.09579 10.1564   1
   2  -5  16 4.77637 16.0357   2
   2   5  16 34.2319 32.7818   2
   2   5  17 2474.21 149.600   2
   2  -5  17 2327.56 96.1254   2
   2   5  18 1403.45 113.820   2
   2  -5  18 1335.08 73.6719   2
   2   5  19 1314.20 110.865   2
   2  -5  19 1130.29 69.1116   2
   2  -5  20 5.97252 14.5177   2
   2   5  20 60.3656 41.8585   2
   2   5  21 784.399 90.4323   2
   2   5  22 1211.36 114.018   2
   2   5  23 100.687 45.2800   2
   2   5  24 118.140 45.7506   2
   2   5  25 73.3222 39.6527   2
  -2  -6  28 297.953 62.0786   2
  -2  -6  27 43.7616 32.0356   2
  -2  -6  26 344.588 59.7712   2
  -2   6  25 267.237 65.2783   2
  -2  -6  25 156.151 43.3069   2
  -2   6  24 1512.61 129.657   2
  -2  -6  24 1324.84 110.395   2
  -2   6  23 150.067 49.4107   2
  -2  -6  23 59.0761 34.3144   2
  -2  -6  22 74.1611 38.3343   2
  -2   6  22 148.147 49.3187   2
  -2  -6  21 91.5008 36.1087   2
  -2   6  21 127.602 45.7959   2
  -2  -6  20 1913.02 122.257   2
  -2   6  20 1761.59 131.704   2
  -2  -6  19 116.366 38.1070   2
  -2   6  19 100.648 40.3182   2
  -2  -6  18 1060.20 87.0867   2
  -2   6  18 1062.13 99.4668   2
  -2   6  17 299.780 57.3164   2
  -2  -6  17 249.410 44.4942   2
  -2  -6  16 4480.81 184.334   2
  -2   6  16 4895.77 208.352   2
  -2  -6  15 19.0887 23.4702   2
  -2   6  15 14.0018 29.2308   2
  -2  -6  14 830.410 71.5726   2
  -2   6  14 847.120 79.7754   2
  -2   6  13 47.8868 23.0660   1
  -2   6  13 6.51020 25.9583   2
   2   6 -13 4.38857 8.60670   3
  -2   6  12 2446.27 118.770   1
  -2   6  12 2492.15 129.552   2
   2   6 -12 2426.60 80.0986   3
  -2   6  11-15.1282 22.7648   1
  -2   6  11 20.2274 28.8016   2
   2   6 -11 12.5616 11.0891   3
   2  -6 -10 2567.30 125.565   2
  -2   6  10 2595.21 120.206   1
  -2   6  10 2464.25 123.079   2
  -2   6   9 2340.87 112.440   1
   2  -6  -9 2290.96 115.303   2
  -2   6   9 2265.72 114.350   2
  -2   6   8 5399.34 188.102   2
  -2   6   8 5731.74 190.420   1
   2  -6  -8 5559.86 191.256   2
   2  -6  -8 5662.98 188.666   1
  -2   6   7 166.113 30.8901   2
  -2   6   7 196.256 34.7588   1
   2  -6  -7 193.746 33.2257   2
   2  -6  -7 215.244 38.2501   1
  -2   6   6 834.059 64.4813   1
   2  -6  -6 775.326 60.0223   2
   2  -6  -6 787.756 64.0098   1
  -2   6   6 776.656 59.6628   2
   2  -6  -5 2773.53 120.268   1
   2  -6  -5 2711.66 113.581   2
  -2   6   5 2640.83 110.709   2
  -2   6   5 2694.51 119.870   1
   2  -6  -4 7692.04 230.780   1
  -2   6   4 7663.81 216.738   2
  -2   6   4 7944.75 234.044   1
   2  -6  -4 7872.62 219.521   2
  -2   6   3 251.260 36.7698   1
  -2   6   3 192.205 29.1565   2
   2  -6  -3 214.185 37.2961   1
  -2  -6   3 267.286 38.5957   2
   2  -6  -3 191.840 27.2861   2
  -2  -6   2 420.957 46.0107   2
   2  -6  -2 383.206 36.1703   2
   2  -6  -2 354.271 45.8112   1
  -2   6   2 386.337 37.1007   2
  -2   6   1 2358.94 90.9665   2
  -2  -6   1 2503.49 114.891   2
   2  -6  -1 2340.80 113.801   1
   2  -6  -1 2447.93 93.7120   2
  -2  -6   0 11861.0 309.694   2
   2  -6   0 11589.1 308.468   1
  -2   6   0 11108.8 263.906   2
   2  -6   0 10963.9 266.094   2
   2  -6   1 23.6653 23.6433   1
  -2  -6  -1 60.8807 20.1689   2
   2  -6   1 38.2557 13.7550   2
  -2  -6  -1 45.5234 16.9938   1
   2  -6   2 170.215 20.8469   2
   2  -6   2 176.723 38.5071   1
  -2  -6  -2 166.925 20.7906   1
  -2  -6  -2 221.641 37.0423   2
  -2  -6  -3 1853.61 101.023   2
  -2  -6  -3 1765.15 63.9029   1
   2  -6   3 1797.71 103.348   1
   2  -6   3 1740.25 65.1767   2
  -2  -6  -4 8737.35 198.705   1
   2  -6   4 9656.75 273.429   1
   2  -6   4 8777.90 202.893   2
  -2  -6  -4 9190.58 269.624   2
  -2  -6  -5 406.270 48.6102   2
   2  -6   5 377.253 24.8723   2
  -2  -6  -5 443.438 25.2369   1
   2  -6   5 447.568 55.8288   1
   2  -6   6 77.9284 11.7452   2
   2  -6   6 204.027 43.7405   1
  -2   6  -7 1680.89 72.4786   3
   2  -6   7 1602.22 54.4686   2
   2   6   7 1742.67 104.979   2
   2  -6   7 1670.95 54.9856   2
   2  -6   7 1660.74 103.350   1
   2  -6   8 3451.16 92.0120   2
   2  -6   8 3798.71 162.051   1
   2  -6   8 3368.96 91.5719   2
   2   6   8 3539.75 156.699   2
  -2   6  -8 3598.84 112.049   3
   2  -6   9 14.8977 7.84985   2
   2   6   9 2.96659 24.6944   2
   2  -6   9 21.9632 7.52821   2
  -2   6  -9 5.04955 10.4582   3
   2  -6  10 282.656 21.6652   2
   2   6  10 280.286 47.3819   2
   2  -6  10 246.757 20.0216   2
  -2   6 -10 259.170 23.6181   3
   2  -6  11 2819.19 85.4819   2
   2   6  11 3119.25 152.448   2
   2  -6  12 2230.92 75.6821   2
   2   6  12 2456.64 137.666   2
   2   6  13 0.12147 31.4438   2
   2  -6  13 14.4892 11.1709   2
   2   6  14 421.323 23.6133   1
   2  -6  14 462.497 34.2023   2
   2   6  14 580.714 71.0829   2
   2   6  15 311.873 55.8409   2
   2  -6  15 298.294 29.2892   2
   2  -6  16 3810.37 122.763   2
   2   6  16 3916.82 194.521   2
   2   6  17-8.35539 33.1070   2
   2  -6  17-14.8155 13.2408   2
   2   6  18 55.8923 35.3115   2
   2   6  19 346.289 67.5991   2
   2   6  20 1337.80 121.324   2
   2   6  21 26.5933 33.9376   2
   2   6  22 7.53968 37.2262   2
   2   6  23 199.254 54.2927   2
  -2  -7  26 1330.58 115.128   2
  -2  -7  25 43.5161 32.8434   2
  -2  -7  24 385.110 62.4653   2
  -2   7  23 25.3320 34.0283   2
  -2  -7  23 91.3085 37.9644   2
  -2   7  22 1219.56 116.815   2
  -2  -7  22 1086.13 96.9256   2
  -2   7  21 17.4964 32.1624   2
  -2  -7  21-10.5960 25.4186   2
  -2  -7  20 644.803 74.9018   2
  -2   7  20 744.954 90.1942   2
  -2  -7  19-18.0436 32.4019   2
  -2   7  19 41.7130 32.8826   2
  -2  -7  18 2726.02 146.239   2
  -2   7  18 2715.80 161.782   2
  -2   7  17 26.0312 31.1042   2
  -2  -7  17 24.8206 25.9423   2
  -2   7  16 76.7851 36.9857   2
  -2  -7  16 73.3903 32.4229   2
  -2   7  15 29.7910 31.2149   2
  -2  -7  15-20.6228 26.7575   2
  -2   7  14 2368.75 138.001   2
   2   7 -14 2315.42 70.5439   3
   2   7 -13 0.62316 10.6290   3
  -2   7  13 0.69383 29.4235   2
  -2   7  12 578.963 66.0236   2
   2   7 -12 616.693 38.5238   3
  -2   7  11 82.6167 32.0544   2
  -2   7  10 8749.21 276.995   2
  -2   7  10 9111.29 271.547   1
  -2   7   9 125.898 30.1471   1
  -2   7   9 88.3139 32.8982   2
   2  -7  -9 100.930 29.1969   1
  -2   7   8 322.897 45.0083   1
  -2   7   8 315.702 46.6596   2
   2  -7  -8 255.886 38.3361   2
   2  -7  -8 355.951 47.2010   1
  -2   7   7 1494.74 92.6345   2
   2  -7  -7 1710.90 96.8890   2
  -2   7   7 1704.00 97.2645   1
   2  -7  -7 1624.34 95.5475   1
  -2   7   6 9379.85 269.209   2
   2  -7  -6 9658.05 272.980   2
  -2   7   6 9369.30 275.534   1
   2  -7  -6 9533.66 275.511   1
   2  -7  -5 14.1343 23.5324   1
  -2   7   5 35.6258 17.0870   1
  -2   7   5 56.2695 31.4529   2
   2  -7  -5 37.4666 19.1569   2
  -2   7   4 359.342 42.3188   2
  -2   7   4 435.210 48.9275   1
  -2  -7   4 330.604 44.9555   2
   2  -7  -4 363.073 40.9433   2
   2  -7  -4 340.635 46.1016   1
  -2   7   3 794.341 57.7908   2
  -2  -7   3 955.362 71.9945   2
   2  -7  -3 830.235 59.9090   2
   2  -7  -3 918.877 72.0499   1
   2  -7  -2 8185.26 257.486   1
  -2  -7   2 8913.32 260.841   2
   2  -7  -2 8427.45 231.852   2
  -2   7   2 8251.90 228.400   2
  -2  -7   1 3.33244 20.0424   2
  -2   7   1 4.92470 17.8114   2
   2  -7  -1 1.53646 12.4188   2
   2  -7  -1-3.10107 24.1414   1
  -2  -7   0 309.219 34.7678   1
   2  -7   0 320.148 32.6045   2
   2  -7   0 209.153 38.8821   1
  -2  -7  -1 562.219 42.3527   1
   2  -7   1 661.488 62.9414   1
   2  -7   1 548.516 41.9753   2
  -2  -7  -2 6535.00 175.668   1
   2  -7   2 6480.42 177.181   2
   2  -7   2 6748.57 225.552   1
  -2  -7  -3 147.645 22.6737   1
   2  -7   3 86.9087 36.0045   1
   2  -7   3 130.740 20.5778   2
   2  -7   4 429.932 56.6597   1
   2  -7   4 382.865 30.5814   2
  -2  -7  -4 353.962 29.1952   1
   2  -7   5 12.6146 9.43411   2
  -2  -7  -5 34.9671 12.0359   1
   2  -7   5-3.67250 27.4810   1
   2  -7   6 5594.50 216.136   1
   2  -7   6 5756.47 147.321   2
   2  -7   7 209.867 45.2997   1
   2  -7   7 248.446 22.0393   2
   2  -7   8 196.142 20.0600   2
   2   7   8 276.729 49.2848   2
  -2   7  -8 184.491 24.7140   3
   2  -7   8 185.801 18.9135   2
   2  -7   8 165.847 43.8266   1
   2  -7   9 324.722 24.8030   2
   2  -7   9 382.355 61.2545   1
   2   7   9 295.413 51.0871   2
  -2   7  -9 286.128 29.1367   3
   2  -7   9 303.241 23.6418   2
   2  -7  10 5368.17 139.172   2
   2  -7  10 5548.73 140.100   2
   2   7  10 5949.14 226.916   2
  -2   7 -10 5473.05 149.021   3
   2  -7  10 5995.24 229.237   1
   2  -7  11-8.41847 8.02570   2
   2  -7  11 5.95528 8.49112   2
   2   7  11 36.6993 30.9156   2
  -2   7 -11-2.69907 9.05378   3
   2  -7  12 68.8128 12.4519   2
   2  -7  12 52.3215 12.4370   2
   2   7  12 39.9986 31.1434   2
   2  -7  13 276.434 24.3497   2
   2   7  13 361.269 61.1623   2
   2   7  14 3074.46 168.633   2
   2  -7  14 3035.89 97.6278   2
   2   7  15 327.903 58.3920   2
   2   7  16 78.5441 43.2935   2
   2   7  17 4.45062 33.4217   2
   2   7  18 1337.47 119.362   2
   2   7  19 56.0308 36.3658   2
   2   7  20 151.818 50.9936   2
   2   7  21 51.6056 34.2663   2
  -2  -8  24 548.482 74.5134   2
  -2  -8  23-18.1454 27.6162   2
  -2   8  22 18.1277 37.8942   2
  -2  -8  22 93.3161 36.9405   2
  -2  -8  21 801.352 84.8181   2
  -2   8  21 1034.51 108.361   2
  -2   8  20 1352.03 121.309   2
  -2  -8  20 1202.70 99.9335   2
  -2   8  19 234.417 56.0935   2
  -2  -8  19 100.607 36.4253   2
  -2   8  18 8.42556 32.2258   2
  -2  -8  18 60.1342 32.2353   2
  -2   8  17 1211.80 110.413   2
  -2  -8  17 1065.37 91.8993   2
  -2  -8  16 1892.68 120.088   2
  -2   8  16 2132.07 141.235   2
  -2  -8  15 210.119 45.7313   2
  -2   8  15 202.550 48.9808   2
  -2   8  14 270.143 51.6560   2
   2   8 -13 1410.54 61.1301   3
  -2   8  13 1454.98 109.323   2
  -2   8  12 2993.40 156.309   2
  -2   8  11 281.361 49.6969   2
  -2   8  10 78.8491 33.2438   2
   2  -8  -9 2144.02 117.331   1
  -2   8   9 1916.67 114.959   2
  -2   8   8 1534.96 98.8095   2
   2  -8  -8 1587.16 98.9613   1
  -2   8   7 46.1514 26.7464   2
   2  -8  -7 8.67581 23.1346   1
   2  -8  -6 760.961 68.6841   1
   2  -8  -6 744.852 64.6518   2
  -2   8   6 643.311 60.7499   2
   2  -8  -5 1998.55 106.392   2
  -2   8   5 1857.89 100.984   2
   2  -8  -5 1942.35 109.499   1
   2  -8  -4 3032.29 141.188   1
  -2   8   4 3055.15 129.822   2
   2  -8  -4 3009.36 131.310   2
   2  -8  -3 1353.31 101.174   1
  -2   8   3 1425.65 91.2767   2
   2  -8  -2 639.322 64.1591   1
   2  -8  -2 737.168 57.5097   2
   2  -8  -1 862.647 74.7625   1
   2  -8  -1 755.195 57.5466   2
  -2  -8   1 789.426 58.6440   1
   2  -8   0 1461.62 99.2629   1
   2  -8   0 1499.11 78.6686   2
  -2  -8   0 1403.10 76.3519   1
   2  -8   1 377.266 53.0065   1
   2  -8   1 436.323 39.7970   2
  -2  -8  -1 387.572 39.3473   1
   2  -8   2 959.889 82.4593   1
  -2  -8  -2 1019.79 59.1368   1
   2  -8   2 1027.42 60.9561   2
  -2  -8  -3 4303.72 135.520   1
   2  -8   3 4311.79 137.549   2
   2  -8   3 4209.23 185.278   1
   2  -8   4 3444.64 163.307   1
   2  -8   4 3530.40 119.817   2
  -2  -8  -4 3736.47 117.831   1
   2  -8   5 591.284 72.1029   1
   2  -8   5 813.457 48.8524   2
  -2  -8  -5 874.380 47.7360   1
   2  -8   6 88.4180 37.2481   1
  -2  -8  -6 146.842 19.3195   1
   2  -8   6 143.167 20.9802   2
   2  -8   7 1140.43 94.4326   1
   2  -8   7 1063.41 52.8377   2
   2  -8   8 1808.23 124.719   1
   2  -8   8 2101.41 76.6249   2
  -2   8  -8 2101.02 90.8286   3
   2  -8   9 22.0493 10.0833   2
   2  -8   9 10.4274 10.3090   2
   2  -8   9-12.3814 31.0992   1
  -2   8  -9 16.2439 12.5261   3
   2  -8  10 62.8523 38.7952   1
   2  -8  10 81.5161 13.8089   2
   2   8  10 91.6051 38.4557   2
   2   8  11 1618.92 122.184   2
   2  -8  11 1526.16 61.7058   2
   2  -8  11 1643.01 122.615   1
   2   8  12 2323.35 148.736   2
   2  -8  12 2302.89 147.565   1
   2   8  13 1009.96 99.4674   2
   2   8  14 145.187 44.1772   2
   2   8  15 541.734 78.5485   2
   2   8  16 1725.82 134.983   2
   2   8  17 530.750 77.9818   2
   2   8  18 272.292 64.7109   2
   2   8  19 813.266 95.2195   2
  -2  -9  21 31.5607 29.5093   2
  -2   9  20 49.9446 39.7572   2
  -2  -9  20 7.85193 25.1965   2
  -2  -9  19 1656.63 118.648   2
  -2   9  19 1875.24 145.127   2
  -2  -9  18 150.258 40.0282   2
  -2   9  18 194.568 55.2061   2
  -2   9  17-22.9279 31.2577   2
  -2  -9  17-2.58144 27.6369   2
  -2   9  16 379.701 66.0290   2
  -2  -9  16 353.472 53.9845   2
  -2   9  15 2992.57 172.441   2
  -2   9  14 497.615 70.8833   2
  -2   9  13 498.051 69.9414   2
  -2   9  12 163.435 41.2292   2
  -2   9  11 3378.48 167.855   2
  -2   9  10 587.744 67.7481   2
  -2   9   9 1691.07 110.573   2
   2  -9  -9 1573.76 102.688   1
  -2   9   8 124.658 32.4101   2
   2  -9  -8 129.470 36.9714   1
  -2   9   7 4228.39 176.192   2
   2  -9  -7 4402.32 181.612   1
  -2   9   6 286.106 44.0766   2
   2  -9  -6 306.222 48.9098   1
   2  -9  -5 668.883 69.9053   1
  -2   9   5 723.761 66.0019   2
   2  -9  -4 4.42098 25.2772   1
  -2   9   4 25.4059 22.4505   2
   2  -9  -4 22.5521 21.0222   2
   2  -9  -3 5018.93 199.600   1
   2  -9  -3 5005.98 182.343   2
  -2  -9   3 4875.21 178.694   1
   2  -9  -2 1078.42 74.2859   2
  -2  -9   2 1069.99 75.0017   1
   2  -9  -2 1121.49 90.1272   1
   2  -9  -1 898.871 80.8750   1
  -2  -9   1 907.414 67.1708   1
   2  -9  -1 861.166 64.3582   2
  -2  -9   0 246.351 36.2627   1
   2  -9   0 284.735 36.7105   2
   2  -9   0 321.695 52.4940   1
   2  -9   1 4368.46 191.173   1
  -2  -9  -1 4666.95 158.879   1
   2  -9   1 4816.60 162.318   2
  -2  -9  -2 2182.60 98.2127   1
   2  -9   2 2396.79 103.540   2
   2  -9   2 2156.62 129.794   1
  -2  -9  -3 1582.91 79.0559   1
   2  -9   3 1391.31 107.250   1
   2  -9   3 1562.04 80.1161   2
  -2  -9  -4 254.553 30.1349   1
   2  -9   4 244.309 30.9606   2
   2  -9   4 231.676 49.8592   1
  -2  -9  -5 3506.89 117.097   1
   2  -9   5 3259.46 171.300   1
   2  -9   6 742.061 84.1084   1
  -2  -9  -6 922.222 51.8874   1
   2  -9   7 3112.36 167.748   1
   2  -9   8 792.602 86.0568   1
   2  -9   9 2815.94 163.933   1
   2  -9  10 586.426 80.4523   1
   2  -9  11 1193.09 109.552   1
   2   9  12 192.880 53.1774   2
   2  -9  12 251.335 58.8284   1
   2   9  13 1631.54 130.194   2
   2  -9  13 1684.16 132.032   1
   2  -9  14 187.974 51.4428   1
   2   9  14 200.363 53.2903   2
   2   9  15 699.787 88.7378   2
   2  -9  15 485.439 80.3119   1
   2  -9  16 108.796 48.7946   1
   2   9  16 98.2866 47.4771   2
   2   9  17 829.194 99.0854   2
  -2 -10  19 80.0056 36.8543   2
  -2 -10  18-11.3000 26.0513   2
  -2  10  18 46.7956 39.1809   2
  -2 -10  17 1224.71 101.725   2
  -2  10  17 1275.81 116.987   2
  -2 -10  16 75.3889 33.8887   2
  -2  10  16 249.428 60.9483   2
  -2  10  15 263.428 53.5636   2
  -2  10  14 2.18717 28.7666   2
  -2  10  13 2015.70 138.494   2
  -2  10  12 32.3223 33.3713   2
  -2  10  11 397.530 60.9907   2
  -2  10  10 36.1921 30.6243   2
  -2  10   9 2130.62 130.642   2
   2 -10  -9 2315.90 130.530   1
  -2  10   8 35.0527 27.1237   2
   2 -10  -8 91.2932 36.4752   1
  -2  10   7 870.736 79.5081   2
   2 -10  -7 852.769 80.2817   1
  -2  10   6 41.0443 26.7572   2
   2 -10  -6 17.1003 25.9198   1
  -2 -10   5 1949.38 115.068   1
   2 -10  -5 1774.42 117.633   1
   2 -10  -4 74.0814 37.5762   1
  -2 -10   4 49.9465 31.4516   1
   2 -10  -3 232.656 45.9862   1
  -2 -10   3 253.819 43.8369   1
  -2 -10   2 23.1713 26.3079   1
   2 -10  -2 48.9069 31.1132   1
   2 -10  -1 4602.33 199.293   1
  -2 -10   1 4511.57 172.934   1
  -2 -10   0 285.723 41.8586   1
   2 -10   0 335.040 58.8341   1
   2 -10   1 1235.50 100.073   1
  -2 -10  -1 1197.89 77.0439   1
  -2 -10  -2 220.172 33.1635   1
   2 -10   2 197.426 46.3807   1
   2 -10   3 2383.85 144.907   1
  -2 -10  -3 2486.33 107.548   1
  -2 -10  -4 528.840 46.8246   1
   2 -10   4 386.333 60.3138   1
   2 -10   5 243.761 50.8666   1
  -2 -10  -5 312.526 34.4246   1
   2 -10   6 33.9619 35.3627   1
   2 -10   7 2840.77 169.164   1
   2 -10   8 72.1050 42.2133   1
   2 -10   9 1518.33 125.202   1
   2 -10  10 224.931 56.1568   1
   2 -10  11 805.462 92.4159   1
   2 -10  12-22.9228 35.1322   1
   2 -10  13 630.973 84.7279   1
   2 -10  14 78.7924 42.4754   1
  -2  11  16 237.048 54.1890   2
  -2  11  15 931.924 99.3747   2
  -2  11  14 316.864 61.2130   2
  -2  11  13 113.370 37.7768   2
  -2  11  12 93.0635 38.2098   2
  -2  11  11 1020.07 97.6835   2
  -2  11  10 229.283 45.9184   2
  -2  11   9 30.5572 29.0564   2
   2 -11  -9-29.8040 28.3923   1
  -2  11   8 25.1228 27.5986   2
  -2 -11   8 72.1244 37.9995   1
   2 -11  -8 5.81384 24.4930   1
  -2 -11   7 2360.47 138.368   1
   2 -11  -7 2233.51 136.339   1
  -2 -11   6 635.225 72.2401   1
   2 -11  -6 500.319 66.3580   1
  -2 -11   5 227.752 45.7299   1
   2 -11  -5 159.918 45.7229   1
   2 -11  -4 75.5263 35.1398   1
  -2 -11   4 25.4574 28.3230   1
  -2 -11   3 1517.53 101.202   1
   2 -11  -3 1373.78 107.526   1
   2 -11  -2 130.621 38.5311   1
  -2 -11   2 304.246 49.8392   1
  -2 -11   1 620.008 61.2536   1
   2 -11  -1 616.069 74.2633   1
  -2 -11   0 17.2837 23.2717   1
   2 -11   0-15.2259 32.6767   1
   2 -11   1 646.400 78.9602   1
  -2 -11  -1 717.083 61.6572   1
   2 -11   2 260.837 46.6161   1
   2 -11   3 226.575 49.0356   1
   2 -11   4-22.9027 27.4702   1
   2 -11   5 1336.35 115.954   1
   2 -11   6 487.391 72.7853   1
   2 -11   7 178.704 49.0871   1
   2 -11   8 67.7544 41.5902   1
   2 -11   9 1808.52 141.425   1
   2 -11  10 489.685 76.7745   1
   2 -11  11 177.582 48.2638   1
  -2  12  13 228.206 53.5267   2
  -2  12  12 1374.85 118.731   2
  -2  12  11 123.804 38.9303   2
  -2 -12  11 191.537 50.2936   1
  -2 -12  10 137.424 40.5911   1
  -2 -12   9 193.162 51.4378   1
   2 -12  -9 200.074 46.1835   1
  -2 -12   8 1576.26 118.748   1
   2 -12  -8 1295.81 105.136   1
   2 -12  -7 85.8540 32.8716   1
  -2 -12   7 204.542 48.3918   1
   2 -12  -6 418.259 62.9015   1
  -2 -12   6 475.762 65.7711   1
   2 -12  -5 297.010 56.2265   1
  -2 -12   5 324.493 54.6809   1
   2 -12  -4 2114.84 138.786   1
  -2 -12   4 2169.46 131.407   1
   2 -12  -3 158.048 44.4971   1
   2 -12  -2 45.2424 32.6262   1
   2 -12  -1 825.591 86.6879   1
   2 -12   0 1795.69 131.218   1
   2 -12   1 279.878 57.2417   1
   2 -12   2 89.1249 35.7175   1
   2 -12   3 553.510 78.3793   1
   2 -12   4 1063.94 108.234   1
   2 -12   5 58.5294 36.3216   1
   2 -12   6 81.2166 38.6481   1
   2 -12   7 105.387 44.5287   1
   2 -13  -6 640.830 78.0397   1
   2 -13  -5 6.98344 25.2390   1
   2 -13  -4 545.591 71.7056   1
   2 -13  -3 39.2680 37.4922   1
   2 -13  -2 1659.34 129.105   1
   2 -13  -1 4.14145 25.6964   1
   2 -13   0 41.7615 35.3570   1
   2 -13   1 21.8640 28.0083   1
   2 -13   2 1450.91 124.592   1
  -3   0  28 13.2186 33.3909   2
  -3   0  27 98.3063 41.6953   2
  -3   0  26 6.85103 34.9593   2
  -3   0  25 1713.40 132.393   2
  -3   0  24-16.2923 35.6835   2
  -3   0  23 42.0983 36.9495   2
  -3   0  22 1.50919 31.6204   2
  -3   0  22 13.7392 13.6220   3
  -3   0  21 7858.67 279.303   2
  -3   0  21 7300.84 226.484   3
  -3   0  20 5.40946 12.4777   3
  -3   0  20-24.1169 27.7689   2
  -3   0  19 12.5717 16.5096   3
  -3   0  19-19.0389 31.2795   2
  -3   0  18 33.2023 17.5756   3
  -3   0  18 65.5803 39.7541   2
  -3   0  17 13752.9 348.168   3
  -3   0  17 14626.8 393.959   2
  -3   0  16-16.3761 24.7049   2
  -3   0  16 18.5895 14.9869   3
  -3   0  15 1326.66 90.6572   2
  -3   0  15 1264.56 72.7742   3
  -3   0  14-19.7757 16.1717   3
  -3   0  13 7002.12 200.540   3
  -3   0  12 2.13334 14.5105   3
  -3   0  11 410.354 39.5567   3
  -3   0  10 1.72303 16.1403   3
  -3   0   9 12001.7 290.841   3
  -3   0   8 26.4042 20.0651   3
  -3   0   7 1291.93 66.7026   3
  -3   0   6-20.5355 17.8426   3
  -3   0   5 6134.00 171.450   3
  -3   0   4 6.52691 13.2830   3
  -3   0   3 393.490 35.7972   3
  -3   0   3 380.612 34.2143   1
  -3   0   2 12.1403 16.6250   3
  -3   0   2-4.04639 15.3987   1
  -3   0   1 11194.3 261.198   1
   3   0  -1 11531.2 261.925   1
   3   0   0 11.9112 18.9700   1
  -3   0   0 9.74169 14.9607   1
  -3   0  -1 1264.65 55.9056   1
   3   0   1 1241.68 57.3331   1
  -3   0  -2-4.15982 13.2554   1
   3   0   2-2.68893 16.5675   1
   3   0   3 7220.40 181.266   1
  -3   0  -3 7681.17 181.359   2
  -3   0  -3 7151.32 179.462   1
  -3   0  -4-5.73364 13.4161   2
   3   0   4 18.6875 22.1972   3
   3   0   4-7.19979 17.0461   1
   3   0   5 5299.02 143.278   1
  -3   0  -5 5227.59 142.589   2
  -3   0  -6-9.78775 12.8633   2
   3   0   6-8.59451 16.1894   1
   3   0   7 4806.21 139.342   2
   3   0   7 4624.96 136.802   1
  -3   0  -7 4944.14 139.369   2
   3   0   8-7.71022 16.3332   1
   3   0   8-0.12937 14.9258   2
  -3   0  -8 1.51570 14.2479   2
  -3   0  -9 822.927 51.6089   2
   3   0   9 793.753 51.6940   2
   3   0   9 802.466 50.1571   1
   3   0  10-23.9127 20.0206   2
  -3   0 -10 13.9635 15.9612   2
   3   0  11 3440.57 123.204   2
  -3   0 -11 3428.19 123.436   2
   3   0  12 18.0899 17.1704   2
  -3   0 -12-4.16477 14.7880   2
   3   0  13 1677.21 87.7090   2
  -3   0 -13 1562.25 83.0643   2
   3   0  14 27.5719 22.5988   2
  -3   0 -14 9.15354 15.5093   2
  -3   0 -15 2925.44 125.673   2
   3   0  15 3093.34 131.657   2
   3   0  16 36.4810 26.2282   2
  -3   0 -16-19.1061 17.7206   2
   3   0  17 281.351 44.1699   2
  -3   0 -17 308.042 41.5236   2
   3   0  18-0.92983 23.5776   2
  -3   0 -18 20.0640 18.6662   2
   3   0  19 1295.90 91.1268   2
   3   0  20 263.404 50.9834   2
   3   0  21 113.771 33.2234   2
   3   0  22-21.3788 24.0984   2
   3   0  23 1478.17 108.082   2
   3   0  24 32.4599 28.0188   2
   3   0  25 292.769 53.0530   2
   3   0  26 34.4348 29.0817   2
  -3  -1  28 79.2115 44.4044   2
  -3   1  28 110.719 41.8462   2
  -3  -1  27 1300.26 120.238   2
  -3   1  27 1351.80 123.537   2
  -3  -1  26 40.7017 39.1279   2
  -3   1  26-18.0265 34.2154   2
  -3  -1  25 45.5440 37.5707   2
  -3   1  25-14.2617 29.3438   2
  -3  -1  24 385.229 67.0500   2
  -3   1  24 393.238 66.1874   2
  -3  -1  23 2072.79 139.005   2
  -3   1  23 2128.74 142.333   2
  -3  -1  22-2.03324 28.7914   2
  -3   1  22 19.5753 31.1427   2
  -3  -1  21 148.556 25.5358   3
  -3  -1  21 214.317 49.8308   2
  -3   1  21 165.413 43.9343   2
  -3   1  20 1565.01 113.381   2
  -3  -1  20 1491.65 108.734   2
  -3  -1  20 1443.25 78.7781   3
  -3  -1  19 1231.01 71.0801   3
  -3  -1  19 1364.03 101.507   2
  -3   1  19 1271.05 99.4853   2
  -3  -1  18 318.684 35.5203   3
  -3  -1  18 277.850 51.1981   2
  -3   1  18 197.383 42.4870   2
  -3  -1  17 740.103 71.5660   2
  -3  -1  17 621.781 48.6531   3
  -3   1  17 724.239 71.8366   2
  -3  -1  16 1165.42 87.3279   2
  -3   1  16 1042.67 84.2431   2
  -3  -1  16 1151.67 65.9107   3
  -3   1  15 4518.19 178.408   2
  -3  -1  15 4665.99 179.926   2
  -3  -1  15 4402.95 144.747   3
   3  -1 -14 575.620 56.4824   2
  -3   1  14 532.870 57.3753   2
  -3  -1  14 565.963 57.3709   2
  -3  -1  14 567.199 44.7322   3
   3  -1 -13 309.770 41.2469   2
  -3  -1  13 327.479 33.7631   3
   3  -1 -12 1050.11 72.2548   2
  -3  -1  12 969.306 57.7191   3
   3  -1 -11 8018.67 233.515   2
  -3  -1  11 7820.91 208.860   3
   3  -1 -10 239.791 35.0019   2
  -3  -1  10 290.373 31.0982   3
   3  -1  -9 1528.00 80.1806   2
  -3  -1   9 1594.77 72.8001   3
  -3  -1   8 1774.64 77.8256   3
  -3   1   8 1653.14 85.6648   2
   3  -1  -8 1878.13 86.8035   2
  -3   1   8 1808.43 83.5739   3
  -3   1   7 12411.3 299.883   3
  -3  -1   7 12129.2 290.368   3
  -3   1   7 12375.0 300.000   2
   3   1  -7 12505.7 291.601   3
  -3   1   6 491.228 40.4950   2
  -3   1   6 676.641 48.1056   3
  -3  -1   6 619.514 43.7772   3
   3   1  -6 560.774 43.3308   3
  -3   1   5 1653.61 75.8157   3
  -3  -1   5 1517.21 71.1504   3
   3   1  -5 1521.04 72.3128   3
  -3   1   5 1624.62 71.6606   2
  -3   1   4 1706.16 73.0772   2
  -3   1   4 1765.11 78.2914   3
  -3   1   3 8733.77 215.334   2
   3  -1  -3 8981.98 228.334   1
  -3   1   3 9384.78 230.499   3
  -3   1   2 1637.29 63.5377   2
  -3  -1   2 1493.94 62.6598   1
   3  -1  -2 1509.64 71.9979   1
  -3   1   2 1567.16 72.6720   3
  -3   1   1 1089.67 59.0675   3
  -3  -1   1 971.806 47.4744   1
   3  -1  -1 1034.24 57.1820   1
  -3   1   0 2236.59 87.4477   3
  -3   1   0 2174.03 83.7385   1
   3  -1   0 2173.29 86.9892   1
  -3  -1   0 2029.07 70.9618   1
  -3  -1  -1 16585.8 359.937   1
  -3   1  -1 17500.1 382.215   1
  -3   1  -1 18147.7 387.297   3
   3  -1   1 17850.4 381.521   1
   3  -1   2 2069.30 84.7289   1
  -3  -1  -2 2007.89 68.0286   1
  -3  -1  -2 2233.44 83.5750   2
  -3   1  -2 2123.51 82.6920   1
   3   1   2 2095.02 68.4535   1
   3  -1   2 2281.57 88.7266   3
  -3   1  -3 1439.52 51.3469   2
   3  -1   3 1515.01 69.0403   1
  -3  -1  -3 1403.74 53.1762   1
  -3  -1  -3 1572.77 68.6725   2
  -3   1  -3 1358.82 65.2904   1
   3   1   3 1434.56 53.2437   1
   3  -1   3 1604.71 73.3467   3
   3  -1   4 791.845 49.9168   1
  -3  -1  -4 786.286 47.7186   2
   3   1   4 805.471 38.3166   1
   3  -1   4 798.548 51.8784   3
  -3   1  -4 831.198 38.3791   2
  -3  -1  -5 7294.84 196.882   2
   3   1   5 7393.01 173.091   1
   3  -1   5 7818.79 199.705   3
  -3   1  -5 7260.54 171.606   2
   3  -1   5 7561.17 199.340   1
   3  -1   6 3972.19 129.016   3
   3  -1   6 4052.44 130.453   1
  -3   1  -6 3848.32 107.049   2
   3   1   6 3958.29 107.580   1
  -3  -1  -6 3844.54 127.403   2
   3   1   7 1392.74 70.6548   2
   3   1   7 1276.67 54.3429   1
  -3  -1  -7 1404.75 68.7732   2
   3  -1   7 1396.34 71.4625   1
  -3   1  -7 1315.41 54.9512   2
   3  -1   7 1269.23 67.8825   3
  -3  -1  -8 4.16192 16.2000   2
   3  -1   8 0.57711 18.1372   1
   3  -1   8 1.22516 13.3115   2
   3   1   8-6.04952 19.0781   2
   3   1   8 1.96690 11.7408   1
  -3   1  -8-2.20643 11.5403   2
   3  -1   8-15.0241 20.1393   3
   3  -1   9 6461.62 180.674   3
   3   1   9 6678.88 190.583   2
  -3   1  -9 6198.51 165.850   2
   3   1   9 6471.72 164.324   1
  -3  -1  -9 5840.27 180.975   2
   3  -1   9 6204.96 164.562   2
   3  -1  10 132.761 21.7383   2
   3   1  10 159.216 31.4443   2
  -3   1 -10 191.142 25.5972   2
   3  -1  10 175.682 28.3093   3
  -3  -1 -10 137.724 26.0744   2
   3  -1  11 1657.46 73.7457   2
   3   1  11 1602.47 85.4276   2
  -3   1 -11 1637.31 73.6810   2
  -3  -1 -11 1737.26 86.7092   2
   3   1  12 848.626 62.4936   2
   3  -1  12 870.982 55.1756   2
  -3   1 -12 740.922 51.1168   2
  -3  -1 -12 845.592 61.1602   2
   3   1  13 3282.86 135.919   2
  -3   1 -13 3121.56 116.818   2
  -3  -1 -13 3360.27 133.931   2
   3  -1  13 3259.71 120.149   2
  -3   1 -14 1688.68 83.3348   2
  -3  -1 -14 1731.16 94.4313   2
   3  -1  14 1616.10 84.5757   2
   3   1  14 1639.06 95.4810   2
   3   1  15 998.232 76.4968   2
  -3  -1 -15 1100.57 75.8994   2
   3  -1  15 1016.73 68.0487   2
  -3   1 -15 976.630 64.4198   2
   3  -1  16 110.895 29.3003   2
   3   1  16 64.5429 28.6410   2
  -3   1 -16 58.0072 21.5640   2
  -3  -1 -16 55.9388 23.4687   2
   3   1  17 1858.51 109.015   2
  -3   1 -17 1819.50 95.8685   2
   3  -1  17 1882.93 98.7382   2
   3   1  18 20.4883 25.0091   2
   3  -1  18 30.8832 24.8945   2
  -3   1 -18 34.3680 20.1868   2
   3  -1  19 1033.64 78.7988   2
  -3   1 -19 1256.56 81.9534   2
   3   1  19 1059.64 87.4354   2
   3  -1  20 172.829 38.6559   2
   3   1  20 160.645 39.0680   2
   3  -1  21 958.554 78.4928   2
   3   1  21 798.261 79.1067   2
   3  -1  22 337.187 50.8721   2
   3   1  22 489.543 64.5131   2
   3   1  23 515.836 68.3628   2
   3  -1  23 608.476 65.0533   2
   3  -1  24 67.4481 31.7831   2
   3   1  24-10.7817 29.4127   2
   3  -1  25 486.324 61.5693   2
   3   1  25 350.166 59.5525   2
   3   1  26 253.874 54.3403   2
   3   1  27 200.282 50.6178   2
   3   1  28 54.7279 36.7494   2
  -3   2  28 213.130 55.8787   2
  -3  -2  28 271.363 65.5187   2
  -3  -2  27 18.8940 33.4179   2
  -3   2  27 4.74586 31.1772   2
  -3  -2  26 350.795 64.8638   2
  -3   2  26 412.053 71.3684   2
  -3  -2  25 1128.32 108.106   2
  -3   2  25 1061.04 106.894   2
  -3  -2  24 663.805 82.1927   2
  -3   2  24 780.389 88.8088   2
  -3  -2  23 182.730 46.6443   2
  -3   2  23 140.678 48.0289   2
  -3  -2  22 1376.29 108.575   2
  -3   2  22 1196.68 104.823   2
  -3  -2  21 990.022 93.0449   2
  -3   2  21 992.474 95.1072   2
  -3  -2  21 1197.15 65.6653   3
  -3  -2  20 2342.21 96.1419   3
  -3  -2  20 2020.10 129.616   2
  -3   2  20 2589.86 147.955   2
  -3  -2  19 129.170 22.0579   3
  -3  -2  19 112.937 38.3696   2
  -3   2  19 127.805 35.2506   2
  -3   2  18 391.796 56.6288   2
  -3  -2  18 443.538 57.9783   2
  -3  -2  18 438.464 38.1312   3
  -3  -2  17 1771.11 109.856   2
  -3   2  17 1635.64 109.046   2
  -3  -2  17 1651.70 77.1271   3
  -3   2  16 2384.28 129.213   2
  -3  -2  16 2488.33 96.2181   3
  -3  -2  16 2271.42 124.304   2
  -3  -2  15 306.990 47.5671   2
  -3   2  15 257.957 44.8363   2
  -3  -2  15 284.373 30.5944   3
  -3  -2  14 1336.05 89.8529   2
  -3  -2  14 1333.48 66.5921   3
  -3   2  14 1296.31 88.7973   2
   3  -2 -14 1383.53 90.1547   2
  -3  -2  13 3214.41 110.853   3
   3  -2 -13 3149.03 137.613   2
  -3  -2  13 3150.61 137.839   2
  -3   2  13 3206.95 140.301   2
  -3   2  12 3314.65 139.149   2
  -3  -2  12 3146.15 110.114   3
   3  -2 -12 3312.86 137.630   2
   3  -2 -11 65.5169 21.9044   2
  -3  -2  11 52.3443 15.9204   3
  -3   2  11 21.8923 24.4461   2
   3  -2 -10 2214.93 102.871   2
  -3   2  10 2207.17 104.310   2
   3  -2  -9 5254.59 168.648   2
  -3   2   9 5207.41 170.423   2
   3   2  -9 5197.81 152.195   3
   3  -2  -8 9900.29 256.079   2
   3   2  -8 9701.58 241.793   3
  -3   2   8 9713.18 258.877   2
   3   2  -7 51.3707 21.3149   3
   3  -2  -7 69.0633 21.4752   2
  -3   2   7 161.718 28.9832   2
   3   2  -6 1444.97 69.6400   3
   3  -2  -6 1540.95 72.8681   2
  -3   2   6 1485.00 72.0750   2
  -3   2   5 9697.48 241.905   2
   3   2  -5 9881.59 243.664   3
   3  -2  -5 9958.70 241.647   2
  -3   2   4 4001.01 123.876   2
   3  -2  -4 4162.26 138.988   1
   3   2  -4 4083.26 130.790   3
  -3   2   4 4266.80 138.594   3
  -3   2   3 2920.41 95.6799   2
   3  -2  -3 3076.73 113.035   1
  -3   2   3 2986.60 110.382   3
  -3   2   2 5293.30 159.303   3
  -3   2   2 5523.17 140.464   2
   3  -2  -2 5241.06 159.830   1
  -3   2   1 2791.35 83.0657   2
  -3   2   1 2771.60 103.172   3
   3  -2  -1 2780.93 106.600   1
  -3   2   0 9917.96 243.120   3
   3  -2   0 9379.03 242.806   1
  -3  -2   0 9182.23 211.699   1
  -3   2   0 10126.9 210.588   2
  -3   2  -1 26.8786 10.0925   2
  -3   2  -1 30.7026 15.5521   3
   3  -2   1 53.6808 27.3505   1
  -3  -2  -1 24.9456 10.2423   1
  -3   2  -2 3584.29 85.2926   2
  -3  -2  -2 3420.04 89.1835   1
  -3  -2  -2 3455.21 122.163   2
   3  -2   2 3707.93 125.279   1
  -3   2  -2 3504.49 121.865   1
  -3   2  -2 3630.19 118.688   3
  -3   2  -3 4388.88 100.580   2
  -3  -2  -3 4770.27 145.352   2
   3  -2   3 4857.44 149.923   1
  -3  -2  -3 4435.52 105.497   1
  -3   2  -3 4665.27 140.021   3
   3  -2   3 4916.58 143.135   3
  -3  -2  -4 7892.25 206.929   2
   3  -2   4 7789.50 208.041   1
  -3   2  -4 7001.75 152.729   2
  -3   2  -4 7951.01 198.255   3
   3  -2   4 7813.27 198.530   3
  -3  -2  -5 688.640 51.1640   2
   3  -2   5 712.017 55.4472   1
   3   2   5 617.034 26.1064   1
   3  -2   5 739.083 48.9982   3
  -3   2  -5 636.910 25.4987   2
   3   2   6 1341.95 43.2238   1
   3  -2   6 1454.27 76.9187   1
  -3   2  -6 1333.60 43.6807   2
   3  -2   6 1427.22 68.9028   3
  -3  -2  -6 1430.19 75.1142   2
  -3  -2  -7 4439.68 148.100   2
   3  -2   7 4236.00 132.067   3
  -3   2  -7 4163.64 103.920   2
   3   2   7 4119.02 144.099   2
   3   2   7 4193.72 101.570   1
   3  -2   7 4309.64 145.669   1
   3   2   8 5344.73 128.176   1
   3   2   8 5784.45 178.290   2
  -3   2  -8 5504.98 132.937   2
   3  -2   8 5341.88 130.435   2
   3  -2   8 5454.96 157.613   3
   3  -2   8 5434.46 174.670   1
  -3  -2  -8 5570.00 174.165   2
   3   2   9 20.0706 25.7409   2
   3   2   9 7.94303 8.28837   1
  -3   2  -9 17.8346 10.6511   2
   3  -2   9 18.6871 10.7970   2
  -3  -2  -9 30.6879 20.6858   2
   3  -2   9 8.26134 15.0426   3
   3  -2  10 477.045 32.9751   2
   3  -2  10 488.121 39.8213   3
  -3   2 -10 434.353 30.6961   2
   3   2  10 439.523 49.2103   2
   3   2  10 444.932 29.2130   1
  -3  -2 -10 434.871 45.6165   2
   3   2  11 2532.00 115.423   2
  -3   2 -11 2430.67 84.8707   2
  -3  -2 -11 2397.48 110.498   2
   3  -2  11 2366.66 83.7753   2
   3  -2  11 2320.02 92.8772   3
   3  -2  12 4001.08 132.148   3
  -3   2 -12 4092.50 125.575   2
  -3  -2 -12 4289.81 158.588   2
   3   2  12 4133.05 159.998   2
   3  -2  12 4177.94 126.608   2
   3  -2  13 141.873 23.9214   2
  -3   2 -13 169.270 23.9089   2
   3   2  13 100.072 28.0345   2
  -3  -2 -13 159.937 31.6723   2
   3  -2  13 163.435 26.1295   3
   3  -2  14 163.978 26.4691   2
  -3   2 -14 115.232 22.8183   2
   3   2  14 94.4176 33.5146   2
  -3  -2 -14 146.835 32.7462   2
   3  -2  14 100.711 20.7243   3
   3  -2  15 1736.51 83.4732   2
  -3   2 -15 1766.29 82.2456   2
   3   2  15 1754.46 107.507   2
   3  -2  15 1610.65 78.3141   3
   3  -2  16 3105.31 113.613   3
   3   2  16 3052.67 145.972   2
  -3   2 -16 2827.51 113.857   2
   3  -2  16 2968.50 117.996   2
   3  -2  17 44.6766 22.0875   2
  -3   2 -17 14.2826 18.4912   2
   3   2  17 42.7969 30.9107   2
   3  -2  17 40.6832 19.9331   3
   3  -2  18 182.651 31.9875   2
  -3   2 -18 125.632 25.6718   2
   3   2  18 140.420 38.9872   2
   3  -2  18 157.885 26.1634   3
   3  -2  19 220.588 35.1870   2
  -3   2 -19 284.638 38.4429   2
   3   2  19 319.293 54.0241   2
   3  -2  19 277.388 32.5108   3
   3   2  20 2773.52 152.278   2
   3  -2  20 2768.42 108.157   3
   3  -2  20 2759.51 126.503   2
   3  -2  21 6.75377 18.2742   2
   3   2  21 24.0282 31.5983   2
   3  -2  22 43.8482 21.0251   2
   3   2  22 61.4888 36.1033   2
   3   2  23 535.280 72.8303   2
   3  -2  23 585.020 60.2417   2
   3   2  24 1044.52 97.7828   2
   3   2  25 51.8189 37.3269   2
   3   2  26-46.3965 36.6316   2
   3   2  27 70.2709 35.6501   2
   3   2  28 270.032 59.1988   2
  -3  -3  28 984.671 105.661   2
  -3   3  27 54.0941 42.2247   2
  -3  -3  27 38.6475 36.2533   2
  -3  -3  26 1541.39 126.589   2
  -3   3  26 1474.14 130.722   2
  -3  -3  25-19.3714 32.1422   2
  -3   3  25 19.4850 29.7616   2
  -3  -3  24 649.141 82.8429   2
  -3   3  24 670.758 84.4067   2
  -3   3  23 16.7921 32.5840   2
  -3  -3  23-30.9391 32.2275   2
  -3  -3  22 1522.57 117.033   2
  -3   3  22 1459.37 118.436   2
  -3  -3  21 91.6239 35.0575   2
  -3   3  21 53.6998 39.2541   2
  -3   3  20 1877.59 128.770   2
  -3  -3  20 2053.00 129.652   2
  -3  -3  19 41.9476 32.5344   2
  -3   3  19 73.6210 32.2524   2
  -3  -3  18 4247.46 183.614   2
  -3   3  18 4227.22 188.633   2
  -3  -3  17 882.162 79.5807   2
  -3   3  17 943.871 84.7510   2
  -3  -3  16 2181.26 121.157   2
  -3   3  16 2131.57 123.572   2
  -3  -3  15 167.716 39.3092   2
  -3   3  15 108.741 34.4783   2
  -3  -3  14 5000.09 186.545   2
  -3   3  14 4909.18 190.927   2
  -3   3  14 5196.61 186.267   1
  -3   3  13 48.0037 21.9390   1
  -3  -3  13 43.1007 26.1185   2
   3  -3 -13 79.0379 28.8869   2
  -3   3  13 90.9961 35.8541   2
  -3  -3  12 4505.59 169.810   2
   3  -3 -12 4654.32 170.681   2
  -3   3  12 4480.45 171.925   2
  -3   3  12 4609.18 168.919   1
   3   3 -11 188.865 25.9383   3
   3  -3 -11 248.075 38.3772   2
  -3   3  11 220.282 39.6995   2
  -3  -3  11 234.126 41.6962   2
  -3   3  11 254.036 36.8711   1
   3  -3 -10 7976.47 233.071   2
  -3   3  10 8664.69 241.502   1
  -3   3  10 7598.71 234.547   2
   3   3 -10 7773.25 204.200   3
   3   3  -9 16.1434 14.9886   3
   3  -3  -9 35.3110 19.3611   2
  -3   3   9 43.1489 26.2913   2
   3  -3  -8 5074.36 164.000   2
   3   3  -8 5067.25 149.476   3
  -3   3   8 5197.11 167.743   2
   3  -3  -7-2.85702 15.7838   2
   3   3  -7-12.9205 18.3836   3
  -3   3   7 48.6334 24.2772   2
   3  -3  -6 11913.1 286.895   2
  -3   3   6 11687.0 289.510   2
   3  -3  -6 12017.4 305.987   1
   3   3  -6 11807.9 283.158   3
   3  -3  -5 1077.84 58.4067   2
   3   3  -5 1156.83 62.5388   3
  -3   3   5 1146.70 63.4242   2
   3  -3  -5 1093.16 67.8186   1
   3  -3  -4 1336.63 62.4113   2
  -3   3   4 1376.90 65.8294   2
   3  -3  -4 1500.58 79.4231   1
   3  -3  -3 3155.81 98.9579   2
  -3   3   3 3219.26 102.529   2
   3  -3  -3 3047.81 121.993   1
   3  -3  -2 13679.5 298.022   2
  -3   3   2 14164.7 302.421   2
   3  -3  -2 13743.0 335.924   1
  -3   3   1 3065.31 89.3368   2
   3  -3  -1 2962.88 118.565   1
  -3   3   1 3135.14 114.453   3
  -3   3   0 2600.78 73.0405   2
  -3   3   0 2589.66 100.922   3
   3  -3   0 2469.84 107.335   1
  -3   3  -1 203.308 14.8870   2
  -3  -3  -1 204.463 32.6521   2
  -3  -3  -1 199.625 17.0790   1
   3  -3   1 259.972 38.7310   1
  -3   3  -1 233.805 31.0468   3
   3  -3   2 11184.5 280.269   1
  -3  -3  -2 11117.3 279.124   2
  -3  -3  -2 10425.8 217.915   1
  -3   3  -2 11247.6 266.288   3
  -3   3  -3 55.2645 20.5807   3
   3  -3   3 7.90338 23.2960   1
  -3  -3  -3 5.08629 17.8424   2
  -3   3  -4 419.954 36.8778   3
  -3  -3  -4 612.390 50.3839   2
   3  -3   4 440.716 49.1677   1
  -3  -3  -5 530.836 48.2946   2
   3  -3   5 441.462 46.3936   1
  -3   3  -5 450.242 38.2574   3
   3  -3   6 7474.99 220.127   1
  -3  -3  -6 7468.49 219.898   2
  -3  -3  -7 29.4430 18.2596   2
   3  -3   7 22.4375 23.9802   1
   3   3   7 67.3385 29.9890   2
   3   3   8 2633.06 117.054   2
   3  -3   8 2551.18 116.069   1
  -3  -3  -8 2485.66 112.397   2
   3   3   9 860.925 69.0505   2
   3  -3   9 781.639 64.9163   1
  -3  -3  -9 910.195 66.6744   2
   3   3  10 6835.06 212.248   2
   3   3  10 5742.98 129.713   1
   3  -3  10 6211.59 140.194   2
  -3  -3 -10 6766.30 210.719   2
   3  -3  10 6405.52 171.138   3
   3  -3  11 22.3511 14.4205   3
   3   3  11 18.5988 6.13222   1
   3  -3  11 24.7219 9.23852   2
   3   3  11 93.2486 34.2892   2
  -3   3 -11 20.8719 10.0501   2
  -3  -3 -11 15.8889 17.4895   2
  -3   3 -12 1238.72 53.2942   2
   3   3  12 1212.36 85.9505   2
   3  -3  12 1257.75 62.9949   3
  -3  -3 -12 1483.53 90.1341   2
   3  -3  12 1264.38 53.9194   2
  -3   3 -13 610.594 38.7046   2
   3   3  13 526.607 59.7090   2
   3  -3  13 563.433 37.9730   2
   3  -3  13 531.944 40.5201   3
  -3   3 -14 5776.69 157.161   2
   3   3  14 5783.10 210.949   2
   3  -3  14 5373.55 158.905   3
   3  -3  14 5831.97 159.161   2
   3  -3  15 33.0065 14.3099   3
  -3   3 -15 47.0378 16.7393   2
   3  -3  15 26.3517 14.4424   2
   3   3  15-1.27549 29.2028   2
  -3   3 -16 919.202 56.3041   2
   3   3  16 866.338 80.5328   2
   3  -3  16 869.637 51.3097   3
   3  -3  16 909.420 56.9471   2
   3   3  17 766.461 79.1662   2
  -3   3 -17 855.073 56.2060   2
   3  -3  17 790.973 55.4820   2
   3  -3  17 789.147 48.6263   3
   3   3  18 2395.09 140.883   2
   3  -3  18 2370.33 104.848   2
   3  -3  18 2625.43 93.4613   3
   3  -3  19 337.952 38.8106   2
   3   3  19 442.162 64.8464   2
   3  -3  19 422.385 33.9695   3
   3  -3  20 31.3975 15.4082   2
   3   3  20 29.4585 34.0046   2
   3  -3  21 252.989 36.6687   2
   3   3  21 248.983 51.3911   2
   3   3  22 1089.33 100.282   2
   3   3  23 55.7527 36.6130   2
   3   3  24 22.4972 38.6380   2
   3   3  25 35.1904 32.2978   2
   3   3  26 847.517 94.9583   2
   3   3  27 99.4873 39.5371   2
  -3  -4  28 478.047 74.1383   2
  -3  -4  27 46.4502 34.9356   2
  -3   4  26 462.813 77.6791   2
  -3  -4  26 419.330 67.3100   2
  -3  -4  25 119.371 42.9887   2
  -3   4  25 149.200 47.6816   2
  -3  -4  24 1894.41 135.050   2
  -3   4  24 1597.26 130.905   2
  -3  -4  23-7.30786 33.5265   2
  -3   4  23 17.5513 31.3989   2
  -3  -4  22 721.336 81.0772   2
  -3   4  22 798.153 87.7437   2
  -3  -4  21 143.317 39.8751   2
  -3   4  21 141.430 47.0650   2
  -3   4  20 1207.16 104.552   2
  -3  -4  20 1260.43 102.095   2
  -3  -4  19 236.800 48.5035   2
  -3   4  19 184.051 48.7586   2
  -3  -4  18 391.491 57.3431   2
  -3   4  18 443.291 63.8103   2
  -3  -4  17 255.590 46.4977   2
  -3   4  17 247.537 50.7177   2
  -3  -4  16 1967.18 116.396   2
  -3   4  16 1943.03 122.248   2
  -3  -4  15 170.179 37.7851   2
  -3   4  15 235.497 47.1238   2
  -3  -4  14 1564.14 97.9595   2
  -3   4  14 1258.37 93.1890   2
  -3   4  13 240.523 38.3147   1
  -3  -4  13 261.723 42.4500   2
  -3   4  13 379.350 51.5693   2
  -3   4  12 5850.33 205.122   2
  -3   4  12 6343.09 206.401   1
   3   4 -12 5514.84 161.129   3
   3  -4 -12 6138.68 207.994   2
   3   4 -11 152.400 23.5533   3
   3  -4 -11 164.705 31.9507   2
  -3   4  11 181.017 37.8427   2
  -3   4  11 156.984 31.4388   1
  -3   4  10 428.106 47.7929   1
   3  -4 -10 403.948 45.0044   2
  -3   4  10 400.466 49.8966   2
   3   4 -10 325.960 32.6543   3
  -3   4   9 1093.87 75.0143   2
   3   4  -9 1051.15 59.3554   3
  -3   4   9 1157.74 76.3025   1
   3  -4  -9 1063.26 70.3948   2
   3   4  -8 7400.12 202.414   3
   3  -4  -8 7511.52 220.962   2
  -3   4   8 8244.43 236.134   1
  -3   4   8 7813.48 225.774   2
   3   4  -7 2.01742 18.0150   3
   3  -4  -7 20.7483 16.0286   2
  -3   4   7 20.2098 22.8181   1
   3  -4  -7-2.02967 23.3062   1
  -3   4   7 27.2675 25.4749   2
   3  -4  -6 5266.38 163.856   2
  -3   4   6 5300.03 165.190   2
   3  -4  -6 5710.08 181.840   1
   3  -4  -5 1945.50 83.4339   2
  -3   4   5 1831.21 81.9547   2
   3  -4  -5 2131.41 101.423   1
   3  -4  -4 12496.3 296.109   2
   3  -4  -4 13474.1 329.917   1
  -3   4   4 12748.1 298.029   2
   3  -4  -3 1433.33 63.0261   2
   3  -4  -3 1544.24 84.8389   1
  -3   4   3 1421.93 63.8190   2
   3  -4  -2 1868.61 70.8281   2
  -3   4   2 2118.42 74.6782   2
   3  -4  -2 2165.14 101.538   1
   3  -4  -1 489.014 30.1409   2
   3  -4  -1 551.353 52.5892   1
  -3   4   1 489.522 31.1200   2
   3  -4   0 9126.07 200.558   2
   3  -4   0 9603.03 259.136   1
  -3   4   0 9087.69 200.394   2
  -3  -4   0 9998.16 262.265   2
   3  -4   1 1379.89 81.4837   1
  -3  -4  -1 1189.42 75.1984   2
  -3   4  -1 1098.59 37.4434   2
  -3   4  -1 1265.46 68.5307   3
  -3  -4  -2 1912.74 97.0193   2
   3  -4   2 1795.33 94.1532   1
  -3   4  -2 1921.17 85.6987   3
  -3  -4  -3 641.561 56.1147   2
   3  -4   3 665.050 58.0351   1
  -3   4  -3 693.543 48.2558   3
  -3  -4  -4 7032.30 215.493   2
   3  -4   4 6833.98 212.478   1
  -3   4  -4 6487.32 185.652   3
   3  -4   5 92.1977 32.0694   1
  -3  -4  -5 92.1344 27.7252   2
  -3   4  -5 144.133 22.4919   3
  -3   4  -6 3291.45 113.701   3
   3  -4   6 3343.72 143.845   1
  -3  -4  -6 3665.06 142.430   2
  -3   4  -7 123.565 23.6874   3
   3  -4   7 117.669 36.6682   1
  -3  -4  -7 63.0309 25.4925   2
  -3  -4  -8 9509.20 273.565   2
   3   4   8 9055.32 271.898   2
   3  -4   8 8896.12 268.175   1
  -3  -4  -9 125.339 30.0244   2
   3  -4   9 109.898 35.2146   1
   3   4   9 182.684 39.4882   2
   3   4  10 1117.22 83.6506   2
   3  -4  10 1086.29 83.0490   1
   3  -4  11 949.730 30.5491   2
   3   4  11 1207.38 91.2968   2
   3  -4  12 5172.88 123.236   2
   3   4  12 6204.33 213.981   2
   3  -4  13 150.532 16.3394   2
   3   4  13 147.176 38.1849   2
   3   4  14 127.504 39.4018   2
   3   4  14 91.5452 10.4038   1
   3   4  14 83.0549 9.40957   1
   3  -4  14 92.9659 15.4162   2
   3  -4  15 338.409 29.2594   2
   3   4  15 400.236 58.3261   2
   3   4  15 363.980 22.6766   1
   3   4  16 2623.57 146.688   2
   3   4  16 2436.40 76.4299   1
   3  -4  16 2492.38 91.2591   2
   3   4  17 805.991 84.4068   2
   3  -4  17 758.645 49.0010   2
   3  -4  18 19.2133 12.7403   2
   3   4  18 48.8048 38.7546   2
   3   4  19 43.3558 35.2294   2
   3   4  20 1636.93 123.192   2
   3   4  21 43.5353 33.9420   2
   3   4  22 60.2561 36.1849   2
   3   4  23-8.51068 25.5750   2
   3   4  24 467.202 71.4890   2
   3   4  25 22.7647 33.3835   2
  -3  -5  27 740.433 91.4946   2
  -3  -5  26 183.163 50.5031   2
  -3  -5  25 62.3092 37.4913   2
  -3   5  25-8.10156 36.9246   2
  -3  -5  24 449.672 72.0423   2
  -3   5  24 562.041 80.9155   2
  -3  -5  23 979.722 95.8539   2
  -3   5  23 928.230 99.4563   2
  -3   5  22 989.081 101.957   2
  -3  -5  22 957.403 94.1614   2
  -3   5  21-0.45918 28.3751   2
  -3  -5  21 1.49767 27.6142   2
  -3  -5  20 247.414 51.0926   2
  -3   5  20 265.467 57.7998   2
  -3   5  19 3352.40 177.599   2
  -3  -5  19 3307.15 167.408   2
  -3  -5  18 1225.12 97.4196   2
  -3   5  18 1381.26 109.369   2
  -3  -5  17 379.156 56.1914   2
  -3   5  17 452.344 64.7534   2
  -3  -5  16 2315.37 129.179   2
  -3   5  16 2288.34 135.851   2
  -3  -5  15 3240.95 151.447   2
  -3   5  15 2770.47 148.156   2
  -3  -5  14 3804.06 164.793   2
  -3   5  14 3769.69 169.334   2
   3   5 -13 302.660 30.8224   3
  -3   5  13 280.168 47.9060   2
  -3   5  12 781.469 72.1726   2
   3   5 -12 589.153 42.1518   3
  -3   5  11 5815.46 201.260   1
   3  -5 -11 5801.64 202.948   2
  -3   5  11 5924.49 205.287   2
   3   5 -11 5525.95 162.282   3
  -3   5  10 1169.62 80.3719   1
   3  -5 -10 1070.25 76.1093   2
  -3   5  10 1181.64 80.7927   2
   3   5 -10 1074.35 60.2458   3
  -3   5   9 2056.61 106.664   1
   3  -5  -9 1792.73 97.8868   2
  -3   5   9 2031.20 103.729   2
   3   5  -9 1933.54 84.1033   3
  -3   5   8 1430.95 88.3535   1
   3  -5  -8 1483.69 84.3066   2
  -3   5   8 1366.35 82.2211   2
   3  -5  -8 1355.44 85.8394   1
  -3   5   7 3351.48 138.912   1
  -3   5   7 3056.75 122.911   2
   3  -5  -7 3126.97 136.199   1
   3  -5  -7 3098.95 123.774   2
   3  -5  -6 1499.84 78.9641   2
  -3   5   6 1683.01 93.8074   1
  -3   5   6 1483.07 78.7328   2
   3  -5  -6 1404.48 86.5436   1
  -3   5   5 180.726 27.5206   2
   3  -5  -5 212.690 29.6986   2
  -3   5   5 205.324 34.4633   1
   3  -5  -5 190.179 36.4558   1
  -3   5   4 150.185 24.7480   2
   3  -5  -4 116.797 34.1775   1
   3  -5  -4 142.863 23.4171   2
  -3   5   4 163.592 32.0409   1
   3  -5  -3 7273.43 193.762   2
  -3   5   3 7411.92 193.465   2
   3  -5  -3 7876.88 233.124   1
   3  -5  -2 2699.95 120.694   1
   3  -5  -2 2546.63 89.8457   2
  -3   5   2 2705.15 91.0409   2
   3  -5  -1 595.885 37.2745   2
  -3   5   1 653.070 37.7336   2
  -3  -5   1 634.318 57.2821   2
   3  -5  -1 621.751 59.1599   1
   3  -5   0 1522.68 90.5404   1
   3  -5   0 1592.45 58.0446   2
  -3  -5   0 1766.94 96.2617   2
  -3   5   0 1560.67 57.1354   2
   3  -5   1 4846.19 116.068   2
  -3   5  -1 4637.06 114.825   2
   3  -5   1 5120.24 178.194   1
  -3  -5  -1 5002.41 174.889   2
   3  -5   2 2977.75 72.8548   2
  -3  -5  -2 3532.80 139.703   2
   3  -5   2 3542.88 141.599   1
  -3  -5  -3 574.361 55.6826   2
   3  -5   3 601.974 59.8475   1
  -3   5  -3 582.103 46.9594   3
  -3   5  -4 502.079 42.9122   3
  -3  -5  -4 447.836 48.4335   2
   3  -5   4 472.162 54.6996   1
   3  -5   5 4101.00 161.788   1
  -3   5  -5 3612.71 127.278   3
  -3  -5  -5 3889.34 156.187   2
   3  -5   6 3123.98 149.014   1
  -3   5  -6 3440.22 119.016   3
   3  -5   7 1091.75 83.3920   1
  -3   5  -7 1021.02 58.2069   3
   3  -5   8 83.0948 34.7758   1
  -3   5  -8 64.6349 17.0704   3
   3   5   9 2992.46 143.545   2
   3  -5   9 2740.19 140.666   1
   3  -5  10 438.330 59.7443   1
   3   5  10 295.384 51.8209   2
   3   5  11 1434.27 102.738   2
   3  -5  11 1285.37 96.3112   1
   3   5  12 169.861 42.8691   2
   3   5  13 1720.68 115.121   2
   3  -5  14 308.630 19.3299   2
   3   5  14 348.471 56.9333   2
   3   5  15 301.294 56.4438   2
   3  -5  15 229.993 19.2269   2
   3   5  16 1413.62 111.027   2
   3  -5  16 1463.13 57.6347   2
   3   5  17 1952.72 136.523   2
   3   5  18 538.525 75.6406   2
   3   5  19 245.762 55.7409   2
   3   5  20 305.029 59.2933   2
   3   5  21 721.160 88.6340   2
   3   5  22 679.127 86.4332   2
   3   5  23 184.011 49.9683   2
   3   5  24-57.7135 43.9969   2
  -3  -6  27 60.9276 38.1438   2
  -3  -6  26 71.8525 40.6557   2
  -3  -6  25 2203.59 151.442   2
  -3   6  24 183.239 52.5723   2
  -3  -6  24 175.052 49.1433   2
  -3   6  23 57.7143 37.7380   2
  -3  -6  23 32.2663 34.4938   2
  -3   6  22 87.5381 42.4575   2
  -3  -6  22 50.1683 34.1902   2
  -3   6  21 1524.74 125.606   2
  -3  -6  21 1650.03 121.240   2
  -3   6  20 190.502 49.0715   2
  -3  -6  20 227.555 48.2773   2
  -3   6  19-21.6786 33.2836   2
  -3  -6  19 80.5944 37.9284   2
  -3  -6  18 21.6940 29.3489   2
  -3   6  18-9.98243 30.7062   2
  -3  -6  17 2426.18 137.613   2
  -3   6  17 2407.93 146.141   2
  -3  -6  16 456.652 58.7138   2
  -3   6  16 461.225 64.4755   2
  -3   6  15 33.1582 31.5447   2
  -3  -6  15 8.11281 28.0949   2
   3   6 -14 19.9915 13.0095   3
  -3   6  14 3.44442 27.0241   2
  -3   6  13 5870.86 216.418   2
   3   6 -13 5301.48 155.439   3
  -3   6  12 556.942 62.0125   2
   3   6 -12 528.277 40.9984   3
  -3   6  11 123.156 34.3220   2
   3   6 -11 141.685 24.5918   3
  -3   6  10 159.596 37.3580   2
   3  -6 -10 112.922 27.6313   2
   3   6 -10 92.2164 23.7141   3
   3  -6  -9 8138.90 251.029   2
  -3   6   9 8219.19 249.345   2
   3  -6  -8 990.662 71.1792   2
   3  -6  -8 1152.08 81.2105   1
  -3   6   8 971.259 72.0303   2
  -3   6   7 380.563 43.5192   2
   3  -6  -7 463.248 54.6028   1
   3  -6  -7 420.371 43.9479   2
  -3   6   6 26.6698 19.5495   2
   3  -6  -6 38.6818 17.7648   2
  -3   6   6 71.0036 27.8586   1
   3  -6  -6 41.0687 27.4706   1
  -3   6   5 8955.91 262.638   1
  -3   6   5 8064.92 227.225   2
   3  -6  -5 8165.07 255.466   1
   3  -6  -5 8080.36 229.826   2
   3  -6  -4 30.6091 28.4958   1
  -3   6   4 49.1750 23.5412   2
   3  -6  -4 30.0891 18.3304   2
  -3   6   4 19.4826 20.8391   1
   3  -6  -3 1144.88 63.1427   2
  -3   6   3 1351.93 88.5254   1
  -3   6   3 1127.41 62.6461   2
   3  -6  -3 1042.79 80.2908   1
  -3   6   2 447.165 36.9567   2
   3  -6  -2 476.341 37.6557   2
  -3  -6   2 490.431 53.4373   2
   3  -6  -2 492.040 55.2959   1
  -3   6   2 587.165 57.1856   1
   3  -6  -1 6035.85 203.326   1
  -3   6   1 5519.06 152.030   2
   3  -6  -1 5580.95 154.080   2
   3  -6   0 605.015 61.9962   1
   3  -6   0 540.666 35.3442   2
  -3   6   0 531.664 34.8321   2
   3  -6   1 1127.18 81.6516   1
   3  -6   1 990.151 44.8587   2
   3  -6   2-10.1127 25.4195   1
  -3  -6  -2 8.65489 8.44974   1
   3  -6   2 5.15860 6.28264   2
  -3  -6  -3 6281.85 141.877   1
   3  -6   3 6455.83 137.803   2
   3  -6   3 7315.52 234.735   1
   3  -6   4 23.3530 26.6188   1
  -3   6  -4 5.31277 14.1556   3
   3  -6   5 1043.01 85.0820   1
  -3   6  -5 1041.63 64.0025   3
   3  -6   6 305.539 49.9252   1
  -3   6  -6 306.234 34.5552   3
   3  -6   7 9535.88 289.677   1
  -3   6  -7 8521.12 231.157   3
  -3   6  -8 1091.08 61.3760   3
   3  -6   8 1102.03 89.0531   1
   3  -6   9 1392.05 105.530   1
  -3   6  -9 1513.10 71.3279   3
   3  -6  10-55.8088 35.0079   1
   3   6  10-0.46400 26.5152   2
   3   6  11 3828.24 178.040   2
   3  -6  11 3536.40 175.823   1
   3   6  12 453.170 65.2100   2
   3  -6  12 454.125 68.3436   1
   3   6  13 544.889 70.8478   2
   3  -6  13 556.708 72.9543   1
   3   6  14 19.8800 33.2609   2
   3   6  15 1899.53 134.781   2
   3   6  16 121.640 43.7257   2
   3   6  17 555.670 79.2443   2
   3   6  18-23.4467 34.8293   2
   3   6  19 949.597 102.177   2
   3   6  20 178.611 51.4989   2
   3   6  21 536.826 80.9653   2
   3   6  22-23.1921 32.4845   2
  -3  -7  26-28.9391 36.7580   2
  -3  -7  25 200.311 54.3872   2
  -3  -7  24 44.8795 26.2726   2
  -3  -7  23 1335.85 114.753   2
  -3   7  23 1089.75 113.305   2
  -3   7  22 114.893 51.5114   2
  -3  -7  22 111.830 35.5506   2
  -3  -7  21 79.4511 39.9821   2
  -3   7  21-39.2528 35.9024   2
  -3  -7  20 12.9893 33.3422   2
  -3   7  20 43.4729 36.2188   2
  -3  -7  19 2387.25 144.386   2
  -3   7  19 2321.02 153.582   2
  -3   7  18 76.8979 42.5068   2
  -3  -7  18 86.1531 37.9785   2
  -3   7  17-6.58285 27.9583   2
  -3  -7  17 28.9117 34.8203   2
  -3   7  16-3.13941 27.6971   2
  -3  -7  16-26.5641 30.7204   2
   3   7 -15 4658.54 134.781   3
  -3   7  15 4813.55 208.937   2
   3   7 -14 570.149 40.4833   3
  -3   7  14 484.387 63.4653   2
  -3   7  13 205.437 42.4886   2
   3   7 -13 221.313 28.6282   3
  -3   7  12 119.119 33.1413   2
   3   7 -12 176.700 27.9488   3
   3   7 -11 2122.40 92.8782   3
  -3   7  11 2115.17 119.957   2
  -3   7  10 118.030 35.4305   2
  -3   7   9 127.736 33.0059   2
   3  -7  -9 92.9414 27.4553   2
   3  -7  -9 98.3754 30.9081   1
  -3   7   8 57.0215 28.9646   2
   3  -7  -8 80.7152 26.2312   2
   3  -7  -8 72.9475 33.6295   1
  -3   7   7 2793.35 125.351   2
   3  -7  -7 2788.94 127.562   2
   3  -7  -7 2908.70 139.515   1
  -3   7   6 53.0047 23.1682   2
   3  -7  -6 29.7953 15.9840   2
   3  -7  -6 2.56926 25.2791   1
   3  -7  -5 51.7299 26.4961   1
  -3   7   5 54.2324 23.2560   2
   3  -7  -5 61.0648 19.7473   2
   3  -7  -4 221.900 32.8192   2
   3  -7  -4 216.953 42.1124   1
  -3   7   4 224.402 32.7287   2
  -3   7   3 10585.2 267.129   2
   3  -7  -3 9912.14 265.885   2
   3  -7  -3 10766.4 309.987   1
   3  -7  -2 12.9630 27.3725   1
  -3   7   2 5.16676 13.8435   2
   3  -7  -2 42.2106 19.5663   2
  -3   7   1 329.222 33.0389   2
   3  -7  -1 424.418 36.1650   2
   3  -7  -1 492.922 60.1741   1
   3  -7   0 336.589 30.5480   2
   3  -7   0 382.051 56.9740   1
   3  -7   1 9036.15 277.622   1
   3  -7   1 8196.35 201.728   2
  -3  -7  -1 8169.74 203.691   1
   3  -7   2 758.058 73.0646   1
   3  -7   2 750.814 39.5373   2
  -3  -7  -2 719.055 39.7703   1
   3  -7   3 142.141 16.0398   2
  -3  -7  -3 152.816 16.9480   1
   3  -7   3 153.856 43.0241   1
  -3  -7  -4 60.6982 9.01660   1
   3  -7   4 11.3611 29.4747   1
   3  -7   4 45.6128 8.08271   2
   3  -7   5 5889.94 226.584   1
  -3   7  -5 5307.88 175.667   3
   3  -7   6 385.726 58.1827   1
  -3   7  -6 420.824 41.9345   3
   3  -7   7 758.518 80.1421   1
  -3   7  -7 686.130 51.4099   3
  -3   7  -8 36.9005 16.4320   3
   3  -7   8-20.6322 35.0681   1
   3  -7   9 2234.24 136.261   1
  -3   7  -9 1899.74 85.9133   3
  -3   7 -10 873.922 54.1776   3
   3  -7  10 974.733 93.1897   1
   3  -7  11 684.443 79.5631   1
   3   7  12 224.360 49.1952   2
   3  -7  12 322.811 61.1113   1
   3   7  13 1887.66 133.453   2
   3  -7  13 1568.35 124.277   1
   3   7  14-10.9725 31.7183   2
   3  -7  14 20.1154 36.9165   1
   3   7  15 516.032 75.5259   2
   3  -7  15 432.971 72.1345   1
   3  -7  16 45.5255 37.4007   1
   3   7  16 127.669 45.3979   2
   3   7  17 1875.21 142.355   2
   3  -7  17 1946.32 146.155   1
   3   7  18 580.482 82.9656   2
   3   7  19 315.063 65.0426   2
   3   7  20 22.5815 31.5927   2
  -3  -8  25 1194.62 113.478   2
  -3  -8  24 206.696 50.9505   2
  -3  -8  23 110.631 32.1718   2
  -3  -8  22 421.107 66.4064   2
  -3   8  21 871.088 98.6094   2
  -3  -8  21 709.781 83.3429   2
  -3   8  20 325.069 65.1184   2
  -3  -8  20 272.856 57.2991   2
  -3   8  19-19.0108 35.5700   2
  -3  -8  19 18.0552 28.4722   2
  -3   8  18 425.747 70.1181   2
  -3  -8  18 465.460 66.9340   2
  -3  -8  17 1104.48 98.1228   2
  -3   8  17 1056.43 101.786   2
  -3  -8  16 647.836 75.3106   2
  -3   8  16 596.412 76.5065   2
  -3   8  15 21.3237 28.6257   2
  -3   8  14 761.685 80.5456   2
   3   8 -14 586.071 43.0294   3
  -3   8  13 1878.27 122.947   2
   3   8 -13 1932.54 86.4548   3
  -3   8  12 1548.10 108.322   2
   3   8 -12 1494.10 77.4588   3
  -3   8  11-20.1862 28.0659   2
  -3   8  10 864.802 77.5643   2
   3  -8  -9 4887.90 199.450   1
  -3   8   9 4831.05 189.324   2
   3  -8  -8 1465.20 102.578   1
  -3   8   8 1515.52 96.9477   2
  -3   8   7 88.7486 27.9121   2
   3  -8  -7 75.4334 27.4127   2
   3  -8  -7 54.5943 28.8365   1
   3  -8  -6 493.846 59.7820   1
   3  -8  -6 443.949 51.2672   2
  -3   8   6 472.488 51.0935   2
   3  -8  -5 2774.72 125.622   2
  -3   8   5 2694.06 121.311   2
   3  -8  -5 3000.98 145.784   1
  -3   8   4 2349.10 106.811   2
   3  -8  -4 2101.96 105.500   2
   3  -8  -4 2265.24 127.118   1
   3  -8  -3 464.122 59.4378   1
   3  -8  -3 432.358 45.2066   2
  -3   8   3 403.397 41.5485   2
   3  -8  -2 134.011 35.5703   1
   3  -8  -2 121.274 25.6227   2
  -3   8   2 108.342 22.9722   2
   3  -8  -1 1201.16 92.2863   1
   3  -8  -1 1091.02 64.3830   2
   3  -8   0 1912.01 118.634   1
   3  -8   0 1930.63 84.4883   2
  -3  -8   0 1943.16 84.9033   1
   3  -8   1 209.008 48.2464   1
   3  -8   1 256.800 28.9043   2
  -3  -8  -1 283.723 30.4248   1
   3  -8   2 77.5371 16.3768   2
  -3  -8  -2 105.190 19.1851   1
   3  -8   2 32.9357 32.2793   1
  -3  -8  -3 1216.31 53.5746   1
   3  -8   3 1337.72 99.7499   1
   3  -8   3 1270.37 55.1633   2
   3  -8   4 414.952 60.1503   1
   3  -8   4 373.318 25.4934   2
  -3  -8  -4 345.033 24.0521   1
  -3   8  -5 315.581 57.5158   3
   3  -8   5 278.925 65.3143   1
   3  -8   6 326.706 56.2930   1
  -3   8  -6 407.978 43.1677   3
   3  -8   7 2641.85 153.783   1
  -3   8  -7 2323.69 105.563   3
   3  -8   8 1321.80 107.810   1
  -3   8  -8 1270.73 73.1761   3
   3  -8   9 46.7458 35.5350   1
   3  -8  10 129.077 46.3659   1
   3  -8  11 2741.37 164.240   1
   3  -8  12 943.077 96.9928   1
   3  -8  13 71.3882 42.2213   1
   3  -8  14 43.7137 38.7626   1
   3   8  14-0.16451 33.8360   2
   3   8  15 1873.15 142.728   2
   3  -8  15 1558.21 132.609   1
   3  -8  16 432.558 75.4082   1
   3   8  16 457.566 73.8573   2
   3  -8  17 266.376 67.3111   1
   3   8  17 176.287 52.1419   2
   3   8  18 69.2219 44.8288   2
   3  -8  18 97.6438 49.5311   1
  -3  -9  23 274.233 60.6921   2
  -3  -9  22 731.352 86.6497   2
  -3  -9  21 124.654 43.9136   2
  -3  -9  20 677.998 82.9097   2
  -3   9  20 735.931 95.3737   2
  -3  -9  19 132.746 40.8220   2
  -3   9  19 173.509 50.3249   2
  -3   9  18 835.298 96.2965   2
  -3  -9  18 812.283 88.2539   2
  -3  -9  17 238.591 49.4376   2
  -3   9  17 240.275 54.7218   2
  -3   9  16 1046.75 102.892   2
  -3   9  15 308.168 56.6608   2
  -3   9  14 1125.17 101.070   2
  -3   9  13 46.9381 34.1900   2
  -3   9  12 508.668 66.3746   2
   3   9 -12 407.751 41.7979   3
  -3   9  11 548.043 64.9667   2
  -3   9  10 985.994 84.4314   2
   3  -9 -10 1023.62 87.1492   1
  -3   9   9 528.453 61.7569   2
   3  -9  -9 584.970 68.9079   1
   3  -9  -8 282.868 50.1897   1
  -3   9   8 274.202 45.6304   2
  -3   9   7 692.582 66.5806   2
   3  -9  -7 980.306 86.6700   1
  -3   9   6 2122.05 112.892   2
   3  -9  -6 2137.95 128.625   1
   3  -9  -5 592.808 70.4797   1
  -3   9   5 551.450 55.6153   2
   3  -9  -5 510.241 54.9232   2
  -3   9   4 862.230 67.1982   2
   3  -9  -4 860.709 69.0039   2
   3  -9  -4 809.466 79.4987   1
   3  -9  -3 654.605 74.4059   1
   3  -9  -3 619.190 54.8853   2
   3  -9  -2 2948.07 155.317   1
   3  -9  -2 2765.19 121.594   2
  -3  -9   2 3007.17 123.295   1
   3  -9  -1 30.3330 31.8535   1
  -3  -9   1 16.8001 20.1139   1
   3  -9   0 765.544 80.6238   1
  -3  -9   0 729.453 54.7411   1
   3  -9   1 2313.70 138.802   1
  -3  -9  -1 2204.22 94.1467   1
  -3  -9  -2 3570.97 119.510   1
   3  -9   2 3598.98 178.645   1
  -3  -9  -3 65.7107 16.8989   1
   3  -9   3 30.5038 31.5573   1
   3  -9   4 668.762 78.0263   1
  -3  -9  -4 667.280 37.9165   1
   3  -9   5 542.703 73.0603   1
   3  -9   6 3258.04 177.756   1
   3  -9   7-43.1494 31.8514   1
   3  -9   8 9.91645 29.0878   1
   3  -9   9 1228.68 111.237   1
   3  -9  10 1297.56 118.011   1
   3  -9  11 722.614 88.1302   1
   3  -9  12 103.836 47.3762   1
   3  -9  13 243.785 58.0895   1
   3  -9  14 940.433 111.959   1
   3  -9  15-45.0762 47.0915   1
  -3 -10  20 564.121 75.8384   2
  -3 -10  19 26.8356 28.8953   2
  -3 -10  18 82.7195 31.4563   2
  -3  10  18 94.8151 41.4455   2
  -3 -10  17 100.112 36.3307   2
  -3  10  17 123.235 44.0373   2
  -3  10  16 688.905 86.2448   2
  -3  10  15 59.8142 30.9498   2
  -3  10  14 726.813 83.0743   2
  -3  10  13 13.2112 27.4473   2
  -3  10  12 1820.82 125.942   2
  -3  10  11 71.3251 34.6407   2
  -3  10  10 1554.79 110.719   2
   3 -10 -10 1684.58 117.988   1
  -3  10   9 2.01372 27.0941   2
   3 -10  -9 27.2145 28.1357   1
  -3  10   8 2526.45 136.862   2
   3 -10  -8 2646.38 150.530   1
  -3  10   7 130.576 33.3628   2
   3 -10  -7 92.2176 35.4145   1
   3 -10  -6 1163.32 97.4546   1
  -3  10   6 1044.44 81.8723   2
   3 -10  -5 53.9764 35.8957   1
  -3  10   5 30.1816 26.6060   2
  -3 -10   4 2627.24 128.038   1
   3 -10  -4 2674.52 152.699   1
   3 -10  -3 27.7343 30.2177   1
  -3 -10   3-4.02651 20.1678   1
   3 -10  -2 373.468 60.5316   1
  -3 -10   2 344.777 43.2183   1
   3 -10  -1 3.37909 28.9145   1
  -3 -10   1 7.04879 19.0406   1
   3 -10   0 1694.58 123.110   1
  -3 -10   0 1647.17 87.2619   1
   3 -10   1-2.68406 29.9754   1
  -3 -10  -1-0.37341 17.6693   1
   3 -10   2 273.022 54.7624   1
   3 -10   3 66.5071 38.3299   1
   3 -10   4 1525.30 120.483   1
   3 -10   5 199.531 48.0630   1
   3 -10   6 526.425 75.8940   1
   3 -10   7 79.6919 39.8949   1
   3 -10   8 1298.65 121.662   1
   3 -10   9 422.848 67.8417   1
   3 -10  10 758.441 95.8039   1
   3 -10  11 88.3249 46.3737   1
   3 -10  12 1538.69 134.081   1
  -3 -11  17 232.488 52.9596   2
  -3  11  16 215.065 54.3239   2
  -3  11  15 431.075 70.3469   2
  -3  11  14 899.286 94.9402   2
  -3  11  13-52.3195 32.7230   2
  -3  11  12 258.435 53.1123   2
  -3  11  11 579.042 70.7974   2
  -3  11  10 1328.24 105.421   2
  -3  11   9 12.6412 23.5399   2
   3 -11  -9-2.27010 25.9229   1
  -3  11   8 94.8953 31.6716   2
   3 -11  -8 54.8640 30.1452   1
  -3  11   7 969.649 84.3279   2
   3 -11  -7 894.700 89.1569   1
  -3 -11   6 1341.42 98.4218   1
   3 -11  -6 1517.17 117.167   1
   3 -11  -5 54.7112 33.9100   1
  -3 -11   5 114.531 35.2547   1
   3 -11  -4 441.475 66.2409   1
  -3 -11   4 415.327 54.3264   1
   3 -11  -3 1143.03 103.660   1
   3 -11  -2 1411.06 115.466   1
   3 -11  -1 162.879 46.2169   1
   3 -11   0 923.902 95.1090   1
   3 -11   1 920.300 98.1800   1
   3 -11   2 2264.92 153.127   1
   3 -11   3 643.610 81.5343   1
   3 -11   4 339.647 63.0386   1
   3 -11   5 369.414 64.7397   1
   3 -11   6 2052.34 149.076   1
   3 -11   7 36.4151 28.2253   1
   3 -11   8 180.730 52.5036   1
   3 -11   9 374.141 74.2422   1
  -3  12  13 658.867 81.6750   2
  -3  12  12 375.872 61.0746   2
  -3  12  11-9.36950 25.5288   2
  -3  12  10 223.984 47.7425   2
   3 -12  -9 804.022 88.9512   1
  -3 -12   9 870.575 87.4988   1
   3 -12  -8 597.079 77.3789   1
   3 -12  -7 71.8313 34.1299   1
   3 -12  -6 213.523 50.6972   1
   3 -12  -5 1378.75 117.398   1
   3 -12  -4 491.339 69.7884   1
   3 -12  -3 148.852 47.0250   1
   3 -12  -2 465.610 70.9033   1
   3 -12  -1 1205.64 110.922   1
   3 -12   0 1127.46 108.610   1
   3 -12   1 60.8460 33.7194   1
   3 -12   2 312.769 61.0993   1
   3 -12   3 2326.04 160.538   1
   3 -12   4 1137.70 110.027   1
  -4   0  27 67.7440 45.2384   2
  -4   0  26 1674.31 135.551   2
  -4   0  25 43.9158 41.8855   2
  -4   0  24 1330.39 117.372   2
  -4   0  23-13.6438 33.0716   2
  -4   0  22 507.304 71.0482   2
  -4   0  21-44.6579 32.6304   2
  -4   0  20 1799.59 126.324   2
  -4   0  19 19.6913 16.6096   3
  -4   0  19-6.15006 30.4529   2
  -4   0  18 1125.63 93.2814   2
  -4   0  18 1032.86 72.5940   3
  -4   0  17 33.9716 19.9987   3
  -4   0  17 25.4977 25.8126   2
  -4   0  16 3484.64 160.262   2
  -4   0  16 3319.65 136.960   3
  -4   0  15 31.7304 29.5528   2
  -4   0  15 7.68432 17.9795   3
  -4   0  14 3532.69 156.618   2
  -4   0  14 3742.61 142.407   3
  -4   0  13-0.14336 15.0574   3
  -4   0  13-30.8533 27.1927   2
  -4   0  12 4180.20 164.504   2
  -4   0  12 4304.03 153.586   3
  -4   0  11 29.8397 19.5728   3
  -4   0  11-4.34418 23.3049   2
  -4   0  10 7959.91 238.126   2
  -4   0  10 8049.46 229.948   3
  -4   0   9 35.0376 25.7495   2
  -4   0   9 6.59588 16.6649   3
  -4   0   8 4432.98 158.128   2
  -4   0   8 4558.53 155.287   3
  -4   0   7-5.79361 19.3529   2
  -4   0   7 21.6784 17.6407   1
  -4   0   7-4.91510 19.3647   3
  -4   0   6 7709.26 221.441   2
  -4   0   6 8286.33 227.130   1
  -4   0   6 8205.19 227.844   3
  -4   0   5 18.1270 17.1538   3
  -4   0   5 12.8207 17.3100   1
  -4   0   4 9207.75 250.355   3
  -4   0   4 9451.74 245.641   1
  -4   0   3 3.94198 15.5087   1
  -4   0   3 21.4480 21.6589   3
  -4   0   2 1697.81 79.4973   1
  -4   0   1 6.13009 14.6306   1
  -4   0   0 18152.2 406.535   1
   4   0   0 18318.5 403.296   1
  -4   0  -1-5.56604 13.1958   1
   4   0   1 6.10599 17.6330   1
  -4   0  -2 1771.41 76.4373   1
   4   0   2 1626.24 73.3454   1
   4   0   3-39.6941 23.2986   3
  -4   0  -3 9.09672 14.9224   1
   4   0   3-5.47915 17.0383   1
  -4   0  -3-9.91506 15.9501   2
  -4   0  -4 7947.43 204.625   2
   4   0   4 7881.46 228.473   3
   4   0   4 8098.81 206.466   1
  -4   0  -5 2.00804 14.6143   2
   4   0   5-5.44381 15.6786   1
   4   0   5 7.34648 23.3720   3
   4   0   6 5271.13 154.600   1
  -4   0  -6 5179.34 151.825   2
   4   0   6 5221.16 172.826   3
   4   0   7 8.81263 15.5715   1
  -4   0  -7 25.7928 15.0392   2
   4   0   7 2.12320 21.9300   3
   4   0   8 5030.48 152.979   1
  -4   0  -8 4689.32 148.297   2
   4   0   9-7.63030 15.3085   1
  -4   0  -9-0.10690 13.6004   2
   4   0  10 3861.76 133.356   1
  -4   0 -10 3743.95 131.813   2
  -4   0 -11 45.6688 20.2065   2
   4   0  11 11.4726 16.8465   1
   4   0  11 9.99287 17.8995   2
   4   0  12 849.536 61.2047   2
   4   0  12 832.342 59.0758   1
  -4   0 -12 821.089 58.1625   2
   4   0  13 22.8702 20.4450   2
  -4   0 -13-0.41715 14.3701   2
   4   0  13-12.2628 17.1892   1
   4   0  14 3001.39 128.148   2
  -4   0 -14 3041.80 125.795   2
   4   0  14 2984.19 126.334   1
   4   0  15-8.33658 17.0184   1
   4   0  15 20.3566 20.5554   2
  -4   0 -15-22.4785 21.1088   2
   4   0  16 4119.69 161.110   2
  -4   0 -16 4270.14 161.831   2
   4   0  16 4116.81 159.372   1
   4   0  17 18.6102 22.5950   2
  -4   0 -17 14.4207 18.6933   2
   4   0  18 366.021 49.1424   2
   4   0  19 21.6869 23.5402   2
   4   0  20 514.808 59.3380   2
   4   0  21-60.0480 29.4890   2
   4   0  22 310.946 50.2370   2
   4   0  23-62.3555 28.1140   2
  -4  -1  27 828.553 98.2271   2
  -4   1  27 913.640 103.798   2
  -4  -1  26 428.473 72.3095   2
  -4   1  26 491.785 79.2740   2
  -4  -1  25 255.674 59.2851   2
  -4   1  25 307.760 62.9126   2
  -4  -1  24 656.433 82.1616   2
  -4   1  24 611.657 80.5499   2
  -4  -1  23 525.814 73.3638   2
  -4   1  23 463.953 72.4132   2
  -4  -1  22 1402.20 113.971   2
  -4   1  22 1411.99 116.690   2
  -4  -1  21 16.9260 31.0461   2
  -4   1  21 116.722 43.6923   2
  -4  -1  21 67.8636 24.1216   3
  -4  -1  20 2405.16 142.808   2
  -4   1  20 2332.86 142.579   2
  -4  -1  20 2201.11 107.468   3
  -4  -1  19 917.163 66.5671   3
  -4  -1  19 1012.93 90.6621   2
  -4   1  19 831.975 84.0794   2
  -4  -1  18 685.793 56.6390   3
  -4  -1  18 727.291 75.7343   2
  -4   1  18 517.328 65.9605   2
  -4  -1  17 226.328 45.1278   2
  -4   1  17 305.341 50.1133   2
  -4  -1  17 284.066 36.6571   3
  -4  -1  16 3791.58 168.567   2
  -4   1  16 3821.37 169.779   2
  -4  -1  16 3710.71 141.488   3
  -4   1  16 3732.58 151.350   3
  -4  -1  15 2027.34 116.625   2
  -4   1  15 1921.36 114.924   2
  -4  -1  15 2017.09 97.6235   3
  -4   1  15 1994.33 104.241   3
  -4  -1  14 3471.46 155.057   2
  -4   1  14 3640.97 158.879   2
  -4  -1  14 3654.34 138.051   3
  -4   1  14 3873.25 149.956   3
  -4   1  13 9.44646 15.3117   3
  -4  -1  13 44.6496 26.3334   2
  -4   1  13 39.5960 29.7908   2
  -4  -1  13 33.5693 17.9116   3
  -4  -1  12 2006.75 109.276   2
  -4   1  12 2056.96 109.503   2
  -4  -1  12 1957.45 94.4163   3
  -4   1  12 2138.58 104.295   3
  -4   1  11 2394.01 115.110   2
  -4  -1  11 2258.27 102.033   3
  -4   1  11 2370.19 110.164   3
  -4  -1  10 4872.25 162.776   3
  -4   1  10 5038.25 175.269   2
  -4   1  10 5009.05 170.652   3
  -4   1   9 694.199 57.8813   2
  -4   1   9 713.824 57.3884   3
  -4  -1   9 596.661 49.4749   3
  -4   1   8 1252.60 75.4958   2
  -4  -1   8 1451.68 77.1701   3
   4   1  -8 1318.52 75.8583   3
  -4   1   8 1390.86 78.7198   3
  -4   1   7 4029.39 141.495   2
  -4  -1   7 4034.16 142.629   3
  -4   1   7 4174.47 147.911   3
   4   1  -7 4314.85 146.483   3
  -4   1   6 7879.79 217.735   2
   4   1  -6 7314.70 218.303   3
  -4   1   6 8221.50 227.080   3
  -4   1   5 1188.94 67.7205   2
  -4   1   5 1197.58 71.5589   3
  -4   1   4 4498.25 142.646   2
  -4  -1   4 4589.01 145.674   1
  -4   1   4 4686.10 154.654   1
  -4   1   4 4670.45 156.406   3
  -4   1   3 5157.94 164.141   1
  -4   1   3 5350.13 153.288   2
  -4  -1   3 4995.22 153.006   1
  -4   1   3 5518.57 171.647   3
  -4   1   2 3010.14 114.888   1
  -4   1   2 3131.68 120.156   3
  -4  -1   2 2714.11 101.244   1
   4  -1  -2 3046.65 114.192   1
  -4   1   1 38.2769 22.7515   3
  -4  -1   1 3.66642 14.3025   1
  -4   1   1 33.3725 19.3127   1
   4  -1  -1 51.5965 25.3465   1
  -4  -1   0 3015.04 102.326   1
  -4   1   0 3219.04 117.655   1
  -4   1   0 3119.24 120.047   3
   4  -1   0 3201.80 115.934   1
  -4  -1  -1 8164.80 203.602   1
  -4   1  -1 8100.53 222.278   1
   4  -1   1 8389.61 222.140   1
   4  -1   2 893.206 62.2295   3
  -4  -1  -2 889.977 48.5758   1
  -4   1  -2 924.656 57.4994   1
   4   1   2 933.944 48.4651   1
   4  -1   2 975.262 61.3837   1
   4  -1   3-14.6678 24.1078   3
  -4   1  -3-7.63906 18.5379   1
   4  -1   3 4.07294 18.4730   1
  -4  -1  -3 2.09533 15.4865   2
  -4   1  -3-13.1953 16.6087   2
  -4  -1  -3 17.6412 12.8217   1
   4   1   3 14.4156 12.7456   1
   4  -1   4 4007.82 135.645   1
  -4   1  -4 3800.88 112.368   2
  -4  -1  -4 4125.31 133.408   2
   4  -1   4 3771.35 137.289   3
   4   1   4 3904.20 115.211   1
  -4  -1  -5 3675.82 128.895   2
   4  -1   5 3824.26 132.493   1
   4  -1   5 3621.21 136.240   3
   4   1   5 3661.52 112.026   1
  -4   1  -5 3867.25 111.631   2
  -4   1  -6 5472.73 146.910   2
  -4  -1  -6 5550.10 169.020   2
   4  -1   6 5484.94 169.788   1
   4  -1   6 5478.86 175.644   3
   4   1   6 5583.86 148.744   1
  -4   1  -7 184.863 22.3043   2
  -4  -1  -7 219.403 30.9498   2
   4  -1   7 171.569 28.9868   1
   4   1   7 155.447 21.7375   1
   4  -1   7 163.465 31.5711   3
   4   1   8 1323.28 61.3234   1
  -4  -1  -8 1234.78 71.3006   2
   4  -1   8 1465.65 77.7198   1
  -4   1  -8 1206.51 58.9546   2
   4  -1   8 1222.53 73.7919   3
   4   1   9 2358.90 87.4510   1
   4  -1   9 2344.10 104.540   1
  -4   1  -9 2242.21 86.3936   2
  -4  -1  -9 2382.23 103.115   2
   4  -1   9 2376.29 106.872   3
   4   1  10 8123.66 210.872   1
   4  -1  10 8478.38 238.537   1
  -4   1 -10 8273.75 213.462   2
  -4  -1 -10 8542.41 237.732   2
   4  -1  10 8048.60 237.216   3
   4   1  11 772.867 50.4493   1
   4   1  11 705.151 58.2667   2
  -4   1 -11 709.813 47.8112   2
   4  -1  11 717.860 59.4289   1
  -4  -1 -11 716.096 58.6555   2
   4  -1  11 788.956 61.6684   3
   4   1  12 514.173 51.7849   2
   4  -1  12 564.261 44.5412   2
  -4   1 -12 537.097 43.7085   2
   4   1  12 613.492 45.8278   1
   4  -1  12 563.641 54.3817   1
  -4  -1 -12 597.637 53.8796   2
   4  -1  12 612.645 55.1007   3
   4   1  13 759.119 64.6387   2
   4  -1  13 749.170 54.3700   2
  -4   1 -13 707.076 51.7015   2
   4   1  13 697.459 50.4488   1
  -4  -1 -13 624.863 56.4610   2
   4  -1  13 669.726 59.4923   1
   4  -1  13 690.371 60.1034   3
   4  -1  14 3162.54 123.368   2
   4   1  14 3225.42 139.278   2
  -4   1 -14 3100.28 120.741   2
  -4  -1 -14 3271.95 138.424   2
   4   1  14 3318.69 122.282   1
   4  -1  14 3281.19 140.919   1
   4  -1  14 3073.16 132.517   3
   4  -1  15 261.601 41.5589   1
   4   1  15 170.079 29.1532   1
  -4   1 -15 203.353 30.2124   2
   4  -1  15 237.835 34.7525   2
   4   1  15 170.258 39.4531   2
  -4  -1 -15 256.810 40.2155   2
   4  -1  15 218.981 34.8648   3
   4  -1  16 707.823 58.1810   2
   4   1  16 765.945 70.0228   2
  -4   1 -16 778.371 59.4787   2
   4   1  16 883.495 62.5709   1
   4  -1  16 894.254 73.6459   1
   4  -1  16 714.790 61.3093   3
   4  -1  17 894.493 67.3846   2
   4   1  17 804.884 74.8538   2
  -4   1 -17 797.780 62.1238   2
   4  -1  17 784.691 64.8539   3
   4   1  17 881.668 64.2086   1
   4  -1  18 2064.01 106.150   2
   4   1  18 1896.21 114.647   2
   4  -1  18 1886.65 102.572   3
   4  -1  19 53.9361 25.2645   2
   4   1  19 147.519 38.0717   2
   4  -1  19 150.454 32.9157   3
   4  -1  20 135.375 32.2588   2
   4   1  20 138.681 38.5402   2
   4  -1  20 128.770 27.8990   3
   4  -1  21 253.570 39.2168   3
   4  -1  21 309.284 47.7458   2
   4   1  21 283.016 52.6111   2
   4   1  22 942.117 87.9841   2
   4   1  23 36.6557 32.7451   2
   4   1  24 338.404 57.1454   2
   4   1  25 59.3068 27.4361   2
  -4  -2  27 206.581 57.6153   2
  -4   2  27 351.835 67.1712   2
  -4  -2  26 519.578 78.0758   2
  -4   2  26 701.217 88.7535   2
  -4  -2  25 1291.65 117.723   2
  -4   2  25 1367.52 122.894   2
  -4  -2  24 209.042 52.5234   2
  -4   2  24 176.616 49.0847   2
  -4  -2  23 3.07174 33.2886   2
  -4   2  23-4.10306 32.5773   2
  -4  -2  22 1308.26 111.109   2
  -4   2  22 1253.62 110.522   2
  -4  -2  21 2813.38 159.949   2
  -4   2  21 2565.63 155.841   2
  -4  -2  20 919.305 88.5692   2
  -4   2  20 826.782 87.0268   2
  -4  -2  20 910.128 63.3631   3
  -4  -2  19 546.115 70.8887   2
  -4   2  19 737.962 78.9007   2
  -4  -2  19 567.619 49.6921   3
  -4  -2  18 858.874 60.8508   3
  -4  -2  18 791.371 79.3083   2
  -4   2  18 778.747 80.2628   2
  -4  -2  17 2588.71 140.052   2
  -4   2  17 2399.81 137.143   2
  -4  -2  17 2379.19 105.834   3
  -4  -2  16 1967.82 116.868   2
  -4   2  16 1762.86 113.373   2
  -4  -2  16 1697.66 87.3237   3
  -4  -2  15 153.944 27.9271   3
  -4  -2  15 130.507 32.9706   2
  -4   2  15 165.172 39.8409   2
  -4  -2  14 372.689 51.3052   2
  -4   2  14 360.983 52.0430   2
  -4  -2  14 329.307 38.1388   3
  -4  -2  13 8263.40 262.591   2
  -4   2  13 8283.64 260.363   2
   4  -2 -12 372.986 46.8514   2
  -4  -2  12 352.380 46.9899   2
  -4   2  12 347.931 48.2674   2
  -4   2  11 137.632 30.1590   3
   4  -2 -11 150.424 29.9712   2
  -4  -2  11 59.8672 25.8061   2
  -4   2  11 128.197 29.4226   1
  -4   2  11 142.205 38.2344   2
  -4   2  10 2732.63 120.633   2
  -4   2  10 2592.04 118.103   3
   4   2 -10 2517.90 108.157   3
  -4   2   9 4339.85 156.816   2
   4   2  -9 4340.02 150.646   3
  -4   2   9 4564.79 162.816   3
  -4   2   8 1040.63 67.7860   2
   4   2  -8 1023.82 65.0139   3
  -4   2   8 1062.48 70.8700   3
  -4   2   7 866.982 59.3182   2
   4   2  -7 876.686 60.8515   3
  -4   2   7 901.370 65.3398   3
  -4   2   6 2652.78 106.088   2
   4   2  -6 2509.31 108.711   3
  -4   2   6 2756.97 116.956   3
  -4   2   5 11614.4 286.005   2
   4   2  -5 11485.4 296.671   3
  -4   2   5 12147.8 308.017   3
  -4   2   4 2236.73 89.0723   2
   4  -2  -4 2303.58 104.926   1
  -4   2   4 2340.60 104.619   3
   4   2  -4 2145.36 99.6588   3
   4  -2  -3 2756.98 116.123   1
  -4   2   3 2675.30 95.6838   2
  -4   2   3 2468.16 108.584   3
  -4   2   2 4123.99 124.125   2
  -4   2   2 4221.85 150.482   1
  -4  -2   2 4125.22 127.410   1
   4  -2  -2 4466.89 151.096   1
  -4   2   2 4435.19 150.643   3
  -4   2   1 1102.61 52.7871   2
  -4   2   1 1086.03 67.3961   1
  -4  -2   1 1133.47 55.7184   1
   4  -2  -1 1154.62 70.8314   1
  -4   2   1 1261.67 73.0219   3
  -4   2   0 10535.6 234.133   2
  -4   2   0 10683.9 274.406   1
  -4   2   0 10079.9 269.127   3
  -4  -2   0 9931.04 237.974   1
   4  -2   0 10129.4 269.200   1
  -4  -2  -1 2328.34 80.5916   1
  -4   2  -1 2518.35 78.8460   2
  -4   2  -1 2490.70 105.374   1
  -4   2  -1 2485.48 106.195   3
   4  -2   1 2491.54 107.220   1
  -4  -2  -2 4716.24 128.636   1
  -4  -2  -2 5156.76 164.379   2
  -4   2  -2 5064.60 161.846   3
  -4   2  -2 4795.69 162.219   1
   4  -2   2 4967.01 163.727   3
   4  -2   2 5097.42 165.463   1
   4  -2   3 2016.64 96.4706   1
  -4   2  -3 1888.11 62.4133   2
  -4  -2  -3 2122.52 96.1393   2
  -4  -2  -3 1966.89 67.7103   1
  -4   2  -3 2175.28 95.9725   1
   4  -2   3 2020.86 95.4945   3
  -4   2  -4 6667.12 154.157   2
  -4  -2  -4 6704.08 199.289   2
   4  -2   4 6803.22 203.338   1
   4  -2   4 6641.90 198.326   3
   4  -2   5 229.453 33.9341   3
   4  -2   5 248.187 38.6032   1
  -4  -2  -5 183.047 31.3910   2
  -4   2  -5 223.015 18.2267   2
   4  -2   6 274.235 36.6483   3
   4  -2   6 286.912 39.7633   1
  -4  -2  -6 362.756 40.7305   2
  -4   2  -6 286.365 21.1467   2
   4   2   6 276.784 21.4774   1
  -4  -2  -7 5263.68 171.661   2
   4  -2   7 5252.02 174.501   1
  -4   2  -7 4989.04 124.817   2
   4  -2   7 5101.50 165.091   3
   4   2   7 4880.19 124.920   1
   4  -2   8 439.565 44.9240   3
  -4   2  -8 458.124 28.3428   2
   4  -2   8 454.160 48.7253   1
   4   2   8 383.080 26.2346   1
  -4  -2  -8 419.843 45.2666   2
   4  -2   9 291.890 37.7367   3
   4  -2   9 251.833 40.9394   1
  -4  -2  -9 254.402 36.0523   2
  -4   2  -9 298.614 25.1872   2
   4   2   9 272.341 23.2624   1
  -4   2 -10 744.117 41.5132   2
   4  -2  10 764.559 57.7590   3
   4  -2  10 815.615 66.4622   1
  -4  -2 -10 731.224 60.0778   2
   4   2  10 758.865 40.2789   1
   4   2  11 3554.05 105.160   1
  -4   2 -11 3492.63 107.838   2
   4   2  11 3237.25 141.469   2
   4  -2  11 3401.30 131.112   3
   4  -2  11 3708.52 148.999   1
  -4  -2 -11 3249.67 138.841   2
  -4   2 -12 828.620 48.2821   2
   4   2  12 945.988 49.1644   1
   4   2  12 891.694 73.5082   2
   4  -2  12 890.853 71.6077   1
  -4  -2 -12 1019.62 74.0408   2
   4  -2  12 858.173 62.8908   3
   4  -2  13 166.031 28.8083   3
  -4   2 -13 120.244 21.3457   2
   4   2  13 124.818 33.2499   2
   4  -2  13 140.437 36.1844   1
   4   2  13 126.946 20.5872   1
   4  -2  13 164.895 23.4754   2
   4  -2  14 69.1824 29.2678   1
  -4   2 -14 56.7898 17.7360   2
   4   2  14 33.4758 14.0172   1
   4   2  14 43.5081 30.0553   2
   4  -2  14 34.8459 15.4771   2
   4  -2  14 51.6140 23.8139   3
  -4   2 -15 2350.47 97.5166   2
   4  -2  15 2449.77 99.8301   2
   4   2  15 2328.53 129.406   2
   4   2  15 2641.51 98.0670   1
   4  -2  15 2425.17 110.214   3
   4  -2  15 2396.15 128.220   1
   4  -2  16 414.062 56.5821   1
  -4   2 -16 421.205 40.6329   2
   4  -2  16 460.306 43.2046   2
   4   2  16 414.777 38.8320   1
   4   2  16 463.742 58.4059   2
   4  -2  16 441.361 46.3792   3
   4  -2  17 392.382 40.9253   2
   4   2  17 392.562 57.1890   2
   4   2  17 404.190 39.3564   1
   4  -2  17 347.697 41.6015   3
   4  -2  18 801.155 60.3252   2
   4  -2  18 722.093 59.2361   3
   4   2  18 696.934 74.6742   2
   4   2  18 799.855 56.8599   1
   4  -2  19 1032.50 70.5948   2
   4   2  19 847.328 83.3320   2
   4  -2  19 1026.33 69.2814   3
   4   2  20 949.582 89.1229   2
   4   2  21 182.835 44.1488   2
   4   2  22 71.8330 32.9090   2
   4   2  23 254.442 51.5726   2
   4   2  24 288.134 55.2059   2
   4   2  25-33.6425 34.2260   2
   4   2  26-9.61904 29.4961   2
  -4  -3  27 1196.61 117.797   2
  -4  -3  26 47.8914 39.1308   2
  -4   3  26 45.7095 38.6534   2
  -4  -3  25-25.1597 32.1931   2
  -4   3  25-12.4907 32.8848   2
  -4  -3  24 47.9256 38.1915   2
  -4   3  24 85.6362 46.4166   2
  -4  -3  23 2195.66 147.520   2
  -4   3  23 1874.83 139.465   2
  -4  -3  22 57.1198 35.6348   2
  -4   3  22 188.419 49.0514   2
  -4  -3  21 126.426 40.4895   2
  -4   3  21 88.8031 41.7129   2
  -4  -3  20 0.27046 29.9984   2
  -4   3  20 52.9709 36.3633   2
  -4  -3  19 4842.71 209.674   2
  -4   3  19 4602.70 208.441   2
  -4  -3  18 31.9177 27.3636   2
  -4   3  18 35.1910 32.5216   2
  -4  -3  17 242.274 49.1205   2
  -4   3  17 139.059 39.9999   2
  -4  -3  16 105.538 41.1502   2
  -4   3  16-10.6951 30.7823   2
  -4  -3  15 5942.85 219.839   2
  -4   3  15 5765.07 218.933   2
  -4  -3  14 195.539 39.7719   2
  -4   3  14 222.310 43.0992   2
  -4  -3  13 10.8344 25.9634   2
  -4   3  13 21.3613 25.7453   2
  -4  -3  12 328.282 47.1692   2
   4  -3 -12 301.121 42.9306   2
  -4   3  12 327.887 47.7301   2
   4  -3 -11 6286.53 206.467   2
  -4   3  11 6292.96 208.790   2
   4   3 -11 5969.58 184.421   3
  -4   3  10 718.747 62.7444   1
   4  -3 -10 770.055 62.1922   2
  -4   3  10 645.255 58.4755   2
   4   3 -10 678.697 53.9713   3
   4  -3  -9 799.461 59.9383   2
  -4   3   9 776.657 60.8915   2
   4   3  -9 729.027 55.4039   3
  -4   3   9 733.442 63.3721   1
   4  -3  -8 137.540 26.1469   2
  -4   3   8 35.4335 18.8775   2
   4   3  -8 116.066 26.9599   3
   4  -3  -7 7038.81 203.503   2
  -4   3   7 6747.15 204.676   2
   4   3  -7 7348.41 209.476   3
  -4   3   7 7493.16 225.289   3
  -4   3   6 0.98255 17.8116   3
  -4   3   6 43.5364 23.2949   2
   4   3  -6 22.4918 22.9603   3
  -4   3   5 129.110 29.0105   3
   4   3  -5 135.092 29.4923   3
  -4   3   5 87.1026 23.4625   2
   4  -3  -5 130.539 34.6028   1
  -4   3   4 23.1016 20.7523   3
   4   3  -4 45.4862 24.7385   3
  -4   3   4 30.3982 17.7574   2
   4  -3  -4 25.3670 25.8022   1
  -4   3   3 10254.9 251.252   2
   4  -3  -3 10809.7 287.336   1
  -4   3   3 10746.6 285.049   3
   4  -3  -2 483.517 50.2747   1
  -4   3   2 554.140 38.2527   2
  -4   3   2 489.610 48.1216   3
  -4   3   1 5.54121 16.7765   3
   4  -3  -1-38.4552 28.8028   1
  -4   3   1 28.4095 15.2274   2
  -4  -3   1 7.98234 12.1904   1
  -4   3   0 750.656 38.9509   2
  -4   3   0 754.225 57.7354   3
  -4   3   0 778.592 60.5542   1
  -4  -3   0 701.572 39.8492   1
   4  -3   0 781.765 61.2896   1
   4  -3   1 12124.6 306.533   1
  -4   3  -1 11566.3 243.429   2
  -4  -3  -1 12028.2 305.864   2
  -4   3  -1 11252.5 302.196   1
  -4  -3  -1 10938.6 248.426   1
  -4   3  -1 11279.2 294.338   3
  -4  -3  -2 374.101 24.8318   1
  -4   3  -2 387.646 21.6063   2
  -4  -3  -2 382.282 44.8069   2
   4  -3   2 355.286 46.4599   1
  -4   3  -2 427.403 46.2170   1
  -4   3  -2 419.123 42.5699   3
  -4   3  -3 97.6403 8.93008   2
  -4   3  -3 67.5269 6.97517   2
  -4  -3  -3 82.9127 22.9646   2
   4  -3   3 137.212 34.5187   1
  -4   3  -3 149.311 27.6968   3
  -4  -3  -3 97.7962 12.0078   1
  -4  -3  -4 659.398 57.1627   2
   4  -3   4 643.873 60.7053   1
  -4   3  -4 648.943 50.7864   3
  -4  -3  -5 8373.09 247.279   2
   4  -3   5 8749.35 253.689   1
  -4  -3  -6 53.5569 24.8103   2
   4  -3   6 9.65967 27.3309   1
   4  -3   7 2071.62 109.447   1
  -4  -3  -7 2038.94 104.004   2
   4  -3   8 22.1662 19.7371   3
  -4  -3  -8 54.9011 22.3410   2
   4  -3   8 22.9972 25.3949   1
   4  -3   9 3724.94 137.198   3
   4  -3   9 4056.23 161.003   1
  -4  -3  -9 4052.28 161.171   2
   4  -3  10-6.03637 19.2950   3
  -4  -3 -10 17.7779 20.5038   2
  -4   3 -10 6.46472 4.66270   2
   4  -3  10 2.60830 28.0497   1
   4  -3  11 152.739 28.7358   3
  -4   3 -11 159.735 14.9498   2
   4   3  11 181.113 40.1392   2
   4  -3  11 97.5841 34.2103   1
   4   3  11 108.708 9.71333   1
   4  -3  12 472.750 57.1079   1
  -4   3 -12 571.340 30.8791   2
   4   3  12 526.576 61.6668   2
   4  -3  12 540.647 47.1492   3
   4   3  12 481.621 24.0445   1
   4   3  13 1995.01 62.7439   1
  -4   3 -13 1996.15 69.5584   2
   4   3  13 2041.92 119.282   2
   4  -3  13 2133.43 119.331   1
   4  -3  13 1972.88 93.8112   3
   4  -3  14 53.2610 22.1685   3
  -4   3 -14 46.9532 14.1074   2
   4   3  14 24.8922 8.94377   1
   4   3  14 68.1448 31.3242   2
   4  -3  14 5.58593 28.1171   1
   4  -3  15 36.8863 19.5632   3
  -4   3 -15 31.2320 12.1097   2
   4   3  15 30.9789 9.90867   1
   4   3  15 14.2081 27.4112   2
   4  -3  15 49.7150 12.7328   2
   4  -3  15 50.5033 29.7293   1
   4  -3  16-14.4143 15.2362   3
   4  -3  16 26.9018 30.0897   1
   4  -3  16-6.81715 10.2963   2
   4   3  16 9.09959 9.71485   1
   4  -3  17 1303.47 66.8168   2
   4   3  17 1206.43 98.9803   2
   4  -3  17 1206.79 71.6434   3
   4  -3  17 1181.86 98.6824   1
   4  -3  18 40.5642 17.7468   3
   4   3  18 34.6534 35.3315   2
   4   3  19-27.4540 31.9875   2
   4   3  20 118.517 41.2424   2
   4   3  21 808.834 88.2119   2
   4   3  22-41.2099 32.2349   2
   4   3  23 154.372 45.1796   2
   4   3  24-6.48954 32.8510   2
   4   3  25 537.242 77.4422   2
   4   3  26 40.2921 33.1756   2
  -4  -4  27 393.022 72.9853   2
  -4  -4  26 291.713 61.0459   2
  -4  -4  25 1737.17 136.705   2
  -4   4  25 1703.86 139.441   2
  -4  -4  24 100.066 41.3718   2
  -4   4  24 6.65931 34.8758   2
  -4  -4  23 81.6186 39.7461   2
  -4   4  23 52.1543 33.5435   2
  -4  -4  22 174.894 49.1641   2
  -4   4  22 177.167 50.7573   2
  -4  -4  21 2181.19 142.456   2
  -4   4  21 2203.09 146.994   2
  -4  -4  20 5.77674 28.9214   2
  -4   4  20-31.7039 34.1766   2
  -4  -4  19 133.513 37.6791   2
  -4   4  19 73.3863 32.7077   2
  -4  -4  18 557.515 69.5210   2
  -4   4  18 546.479 70.2686   2
  -4  -4  17 3913.95 181.523   2
  -4   4  17 3636.59 176.791   2
  -4  -4  16 251.089 47.9245   2
  -4   4  16 270.352 51.3383   2
  -4  -4  15 95.7456 39.0755   2
  -4   4  15 160.531 42.5316   2
  -4  -4  14 167.582 40.7946   2
  -4   4  14 252.238 44.3701   2
  -4  -4  13 4798.28 189.834   2
  -4   4  13 4527.09 182.293   2
   4   4 -13 4369.60 149.802   3
   4   4 -12 213.542 31.3098   3
  -4   4  12 295.460 47.5288   2
   4   4 -11 161.663 28.9362   3
   4  -4 -11 181.219 34.7415   2
  -4   4  11 172.863 37.1573   2
   4  -4 -10 715.650 60.3413   2
  -4   4  10 853.470 68.1783   2
   4   4 -10 761.012 56.5155   3
   4  -4  -9 6587.77 207.265   2
   4   4  -9 6490.59 197.354   3
  -4   4   9 6878.77 213.679   2
   4  -4  -8 373.280 40.9888   2
  -4   4   8 364.304 47.9386   1
  -4   4   8 348.383 40.3731   2
   4   4  -8 317.799 38.2482   3
   4  -4  -7 28.3081 17.2611   2
   4  -4  -7-7.97359 27.2673   1
  -4   4   7 7.54855 18.0010   2
  -4   4   7 46.7334 22.2512   1
   4   4  -7 48.2075 21.7185   3
   4  -4  -6 646.611 48.5078   2
  -4   4   6 734.905 62.8286   1
  -4   4   6 660.172 52.0466   2
   4  -4  -6 621.850 61.4613   1
   4   4  -6 589.059 51.0740   3
   4  -4  -5 5139.99 157.412   2
  -4   4   5 5293.23 163.025   2
   4  -4  -5 5524.66 188.817   1
  -4   4   4 143.228 30.1107   3
   4  -4  -4 106.181 20.3432   2
  -4   4   4 135.785 25.2281   2
   4  -4  -4 114.903 32.5513   1
  -4   4   3 360.217 43.4095   3
   4  -4  -3 313.796 47.0310   1
  -4   4   3 386.306 34.5952   2
   4  -4  -2 948.002 72.3970   1
  -4   4   2 883.966 48.7745   2
  -4   4   2 1031.84 70.0819   3
  -4   4   1 12168.2 268.017   2
   4  -4  -1 12313.4 327.755   1
  -4   4   1 11969.7 316.814   3
  -4   4   0 374.164 42.7298   3
   4  -4   0 410.524 49.0311   1
  -4   4   0 458.497 50.0359   1
  -4   4   0 417.741 26.5006   2
  -4   4  -1 400.654 42.7244   3
   4  -4   1 459.472 53.0564   1
  -4  -4  -1 410.878 48.2451   2
  -4   4  -1 456.118 50.1434   1
  -4   4  -1 390.633 21.2359   2
  -4  -4  -1 345.981 23.9515   1
  -4   4  -2 42.8163 22.0287   3
  -4  -4  -2 6.92619 6.85899   1
  -4  -4  -2 30.1432 24.2543   2
   4  -4   2-14.1705 24.9237   1
   4  -4   3 8168.05 251.589   1
  -4  -4  -3 8516.38 252.432   2
  -4   4  -3 8306.19 235.036   3
  -4  -4  -4 726.896 62.6730   2
   4  -4   4 637.828 63.9081   1
  -4   4  -4 615.817 51.2813   3
   4  -4   5-19.2845 26.2340   1
  -4  -4  -5-9.63304 21.1295   2
  -4   4  -5 5.53996 13.9746   3
  -4  -4  -6 116.610 28.5551   2
   4  -4   6 82.3680 30.2163   1
  -4   4  -6 146.627 27.8553   3
   4  -4   7 4029.32 167.228   1
   4  -4   8 1027.16 80.0083   1
   4  -4   9 235.550 42.6143   1
   4  -4  10 319.970 51.0087   1
   4  -4  11 2182.56 124.098   1
   4   4  12 483.408 61.1737   2
   4  -4  12 487.450 61.4278   1
   4  -4  13 659.005 72.8020   1
   4   4  13 584.232 70.2643   2
   4  -4  14 479.782 63.1733   1
   4   4  14 444.242 62.6879   2
   4   4  15 3360.35 171.430   2
   4  -4  15 3531.14 173.571   1
   4  -4  16 437.544 64.8274   1
   4   4  16 383.660 63.7498   2
   4   4  17 1183.22 103.132   2
   4  -4  17 1008.42 96.6445   1
   4   4  18 9.23652 32.0388   2
   4  -4  18 68.3476 40.3489   1
   4   4  19 2682.11 161.017   2
   4  -4  19 2447.25 156.286   1
   4   4  20 571.707 75.6956   2
   4  -4  20 598.507 78.1747   1
   4  -4  21 495.323 70.6248   1
   4   4  21 486.257 72.5114   2
   4   4  22 147.527 47.6907   2
   4   4  23 939.738 102.005   2
   4   4  24 67.9007 32.6924   2
  -4  -5  26 22.4377 39.5440   2
  -4  -5  25-22.5967 31.5023   2
  -4   5  25 86.1826 46.4711   2
  -4  -5  24 626.181 83.1669   2
  -4   5  24 555.899 83.5371   2
  -4  -5  23 521.765 75.3224   2
  -4   5  23 462.898 73.9487   2
  -4   5  22 494.356 75.2442   2
  -4  -5  22 568.941 76.7964   2
  -4  -5  21 17.3640 29.7662   2
  -4   5  21-20.1107 33.1972   2
  -4  -5  20 607.053 75.2206   2
  -4   5  20 639.983 83.1766   2
  -4  -5  19 1698.74 122.309   2
  -4   5  19 1808.14 129.713   2
  -4   5  18 922.931 91.1497   2
  -4  -5  18 855.636 87.1921   2
  -4   5  17 83.8278 40.6436   2
  -4  -5  17-6.21754 28.8483   2
  -4  -5  16 1434.97 107.286   2
  -4   5  16 1662.79 115.948   2
  -4  -5  15 1125.73 92.6213   2
  -4   5  15 1067.78 90.0156   2
  -4   5  14 1368.85 100.130   2
   4   5 -14 1525.70 78.6930   3
   4   5 -13 376.315 38.8926   3
  -4   5  13 324.781 51.1020   2
  -4   5  12 1595.24 101.310   2
   4   5 -12 1284.33 74.2193   3
   4  -5 -11 4908.57 181.750   2
  -4   5  11 4924.26 186.745   2
   4   5 -11 4627.90 158.254   3
   4  -5 -10 1395.98 87.2837   2
  -4   5  10 1618.28 96.0438   2
   4   5 -10 1455.92 80.9280   3
   4  -5  -9-11.7197 17.4187   2
   4   5  -9 24.8216 19.2195   3
  -4   5   8 930.756 68.3474   2
   4  -5  -8 1005.09 78.7486   1
   4   5  -8 782.245 59.8995   3
   4  -5  -8 846.295 62.3536   2
   4  -5  -7 8709.09 244.824   2
  -4   5   7 8648.68 247.857   2
   4  -5  -7 9701.10 280.025   1
   4   5  -7 8700.38 249.249   3
   4  -5  -6 746.574 54.0898   2
  -4   5   6 809.656 56.9383   2
   4  -5  -6 804.221 72.5011   1
   4  -5  -5 462.819 56.9793   1
   4  -5  -5 515.341 42.3315   2
  -4   5   5 357.226 36.5562   2
   4  -5  -4 1246.54 64.5439   2
  -4   5   4 1278.91 66.0004   2
   4  -5  -4 1336.02 92.4507   1
   4  -5  -3 3737.64 118.756   2
  -4   5   3 3622.62 118.159   2
   4  -5  -3 3915.04 161.418   1
   4  -5  -2 2247.42 80.8680   2
   4  -5  -2 2249.61 119.262   1
  -4   5   2 2269.83 81.5268   2
  -4   5   2 2435.01 115.032   3
  -4   5   1 29.7303 20.4582   3
  -4   5   1-5.37797 13.4882   2
   4  -5  -1 76.5112 35.5880   1
  -4   5   0 855.798 64.5316   3
   4  -5   0 765.237 69.7152   1
  -4   5   0 749.779 34.9254   2
   4  -5   1 5275.35 191.686   1
  -4   5  -1 4676.62 107.117   2
  -4   5  -1 5002.46 171.226   3
   4  -5   2 2353.41 120.544   1
  -4  -5  -2 1923.85 55.0018   1
  -4   5  -2 2140.68 102.517   3
  -4   5  -3 230.846 33.7579   3
   4  -5   3 209.926 42.5163   1
   4  -5   4 921.659 76.7541   1
  -4   5  -4 869.000 62.3959   3
   4  -5   5 2620.85 134.227   1
  -4   5  -5 2581.82 111.681   3
   4  -5   6 2871.33 143.024   1
  -4   5  -6 2747.87 115.272   3
   4  -5   7-10.9979 27.6381   1
  -4   5  -7 13.6189 15.3555   3
   4  -5   8 10.3113 30.7360   1
   4  -5   9 7482.28 259.095   1
   4  -5  10 636.668 72.0912   1
   4  -5  11 34.6533 32.7676   1
   4  -5  12 81.8551 38.2424   1
   4  -5  13 3185.96 164.658   1
   4   5  13 2919.53 159.645   2
   4  -5  14 560.861 71.6263   1
   4   5  14 577.396 73.0313   2
   4  -5  15 1.95838 35.2119   1
   4   5  15 126.046 45.1783   2
   4   5  16 225.011 56.2895   2
   4  -5  16 169.275 45.0813   1
   4  -5  17 141.733 49.7601   1
   4   5  17 166.690 48.0373   2
   4  -5  18 309.136 63.7269   1
   4   5  18 392.697 65.8536   2
   4   5  19 53.2500 34.0438   2
   4  -5  19 54.8098 40.8311   1
   4  -5  20 304.958 63.7478   1
   4   5  20 272.099 64.3967   2
   4  -5  21 134.749 49.7085   1
   4   5  21 123.866 45.9332   2
   4   5  22 443.792 74.4046   2
   4  -5  22 360.677 66.9342   1
   4   5  23 69.2896 37.8501   2
   4  -5  23 89.8261 41.7086   1
  -4  -6  25 6.72183 31.8641   2
  -4  -6  24 246.239 56.7080   2
  -4   6  24 342.563 64.9249   2
  -4   6  23-4.71162 32.5749   2
  -4  -6  23 42.8595 37.8434   2
  -4  -6  22 2007.87 142.988   2
  -4   6  22 1747.50 139.670   2
  -4  -6  21 177.291 47.4841   2
  -4   6  21 337.798 64.5037   2
  -4  -6  20 981.620 97.8681   2
  -4   6  20 1088.92 103.513   2
  -4  -6  19 95.4209 41.6830   2
  -4   6  19 45.0688 31.8421   2
  -4  -6  18 936.964 91.5008   2
  -4   6  18 977.314 95.8001   2
  -4  -6  17 62.5723 34.1805   2
  -4   6  17 141.084 41.5421   2
  -4  -6  16 697.072 75.3480   2
  -4   6  16 665.720 76.4522   2
  -4  -6  15 38.4306 29.3601   2
   4   6 -15 10.0425 15.6210   3
  -4   6  15 46.1367 29.2260   2
  -4   6  14 1180.59 95.2810   2
   4   6 -14 1370.69 74.7846   3
   4   6 -13 1027.44 65.3111   3
  -4   6  13 1088.68 88.7026   2
   4   6 -12 1753.72 89.2340   3
  -4   6  12 1691.76 107.154   2
  -4   6  11 124.362 33.8188   2
   4   6 -11 131.148 26.7920   3
   4  -6 -10 1951.13 107.028   2
  -4   6  10 1977.93 110.291   2
   4   6 -10 2016.78 98.7900   3
  -4   6   9 0.42491 21.4210   2
   4  -6  -9 16.0743 17.9056   2
   4   6  -9 49.7575 22.6496   3
   4  -6  -8 5059.25 178.033   2
   4  -6  -8 5523.08 206.981   1
  -4   6   8 5151.98 181.114   2
   4  -6  -7-0.30249 27.3930   1
  -4   6   7 14.4485 19.5726   2
   4  -6  -7 15.2789 17.9045   2
   4  -6  -6 1976.34 93.9561   2
  -4   6   6 1896.39 93.5257   2
   4  -6  -6 1975.92 116.255   1
  -4   6   5 158.765 29.4017   2
   4  -6  -5 130.986 23.5511   2
   4  -6  -5 151.662 40.2450   1
   4  -6  -4 6004.13 192.264   2
  -4   6   4 6272.03 195.082   2
  -4   6   3 38.3107 18.2503   2
   4  -6  -3 32.5487 30.6978   1
   4  -6  -3 19.1010 11.8430   2
   4  -6  -2 1652.38 69.7362   2
  -4   6   2 1715.91 71.6335   2
   4  -6  -2 1810.81 108.825   1
   4  -6  -1 28.0612 11.2239   2
  -4   6   1 45.0129 14.4963   2
   4  -6  -1 51.1510 30.0844   1
   4  -6   0 3869.07 165.596   1
  -4   6   0 3508.59 97.7158   2
  -4   6   0 3512.95 146.128   3
  -4   6  -1 100.609 27.4154   3
   4  -6   1-1.02402 26.7891   1
   4  -6   2 2514.89 130.542   1
  -4   6  -2 2329.62 110.420   3
  -4  -6  -2 2039.40 58.3172   1
  -4   6  -3 530.330 51.7195   3
   4  -6   3 550.490 65.2745   1
   4  -6   4 3104.44 150.852   1
  -4   6  -4 2928.96 125.228   3
  -4   6  -5 16.4955 18.7954   3
   4  -6   5 16.9562 27.6810   1
   4  -6   6 1343.71 100.038   1
  -4   6  -6 1357.09 78.6833   3
   4  -6   7 96.5487 37.8803   1
  -4   6  -7 174.607 29.0132   3
   4  -6   8 1742.30 116.875   1
  -4   6  -8 1624.87 85.4719   3
   4  -6   9 121.262 42.0661   1
   4  -6  10 1824.33 122.830   1
   4  -6  11 14.6217 32.1827   1
   4  -6  12 4239.53 200.777   1
   4  -6  13 44.8144 35.1294   1
   4  -6  14-72.3165 39.5992   1
   4  -6  15 772.972 88.9853   1
   4   6  15 695.925 85.3813   2
   4   6  16 1427.06 121.251   2
   4  -6  16 1324.82 116.537   1
   4  -6  17 15.7838 36.5839   1
   4   6  17 67.9661 40.1902   2
   4  -6  18 31.3410 32.7891   1
   4   6  18 44.9298 38.4258   2
   4   6  19 623.114 86.6987   2
   4  -6  19 498.548 77.1708   1
   4   6  20 574.197 86.0750   2
   4  -6  20 826.778 99.0510   1
   4  -6  21 43.9975 31.2135   1
   4   6  21 31.6198 33.6507   2
  -4  -7  24 351.842 63.0994   2
  -4  -7  23 96.4227 42.5918   2
  -4  -7  22 1254.09 115.079   2
  -4   7  22 1045.97 109.728   2
  -4   7  21-12.9332 30.8061   2
  -4  -7  21-9.52917 33.2710   2
  -4   7  20 554.000 77.8286   2
  -4  -7  20 560.416 74.7601   2
  -4   7  19 47.6867 38.4547   2
  -4  -7  19 78.1915 35.5610   2
  -4  -7  18 1654.77 124.406   2
  -4   7  18 1669.69 126.651   2
  -4   7  17 37.6331 34.5939   2
  -4  -7  17 27.5353 33.4043   2
  -4  -7  16 1255.19 106.227   2
  -4   7  16 1455.24 112.989   2
  -4   7  15 226.519 50.3100   2
   4   7 -15 262.002 34.0347   3
  -4   7  14 2622.43 148.507   2
   4   7 -14 2704.99 112.020   3
   4   7 -13 32.7769 19.2069   3
  -4   7  13 39.5652 29.1505   2
  -4   7  12 2734.37 142.612   2
   4   7 -12 2679.87 116.287   3
  -4   7  11 587.232 64.1345   2
   4   7 -11 542.310 52.2133   3
   4   7 -10 3188.68 132.244   3
  -4   7  10 3156.57 146.081   2
  -4   7   9 13.4846 22.4437   2
   4  -7  -9 48.9258 31.9676   1
   4  -7  -8 2112.01 110.341   2
   4  -7  -8 2205.67 128.999   1
  -4   7   8 2307.46 114.303   2
  -4   7   7 65.3124 25.9098   2
   4  -7  -7 52.7739 21.1170   2
   4  -7  -7 9.63004 33.6625   1
   4  -7  -6 3507.46 139.158   2
   4  -7  -6 3974.61 174.949   1
  -4   7   6 3672.86 141.219   2
   4  -7  -5 48.2141 33.1530   1
  -4   7   5 68.9369 22.6734   2
   4  -7  -5 96.4532 23.0973   2
   4  -7  -4 1760.50 84.3815   2
  -4   7   4 1773.86 85.1404   2
   4  -7  -4 1615.63 109.998   1
   4  -7  -3 93.2199 39.4109   1
   4  -7  -3 75.5867 18.6876   2
  -4   7   3 98.5930 23.0115   2
  -4   7   2 3001.18 104.077   2
   4  -7  -2 2737.79 100.056   2
   4  -7  -2 3160.20 153.807   1
   4  -7  -1 145.747 20.7483   2
   4  -7  -1 158.279 44.5359   1
  -4   7   1 162.135 21.3946   2
   4  -7   0 2181.38 129.699   1
   4  -7   0 2124.90 72.5322   2
   4  -7   1 78.4555 10.6151   2
   4  -7   1 26.4359 32.6603   1
  -4  -7  -1 63.9686 13.8534   1
   4  -7   2 5415.35 212.496   1
  -4  -7  -2 4917.49 118.413   1
  -4   7  -3 118.175 26.4797   3
   4  -7   3 96.7213 39.1791   1
  -4   7  -4 736.467 61.2111   3
   4  -7   4 764.166 78.7981   1
  -4   7  -5 34.3776 17.9882   3
   4  -7   5 54.6790 40.7778   1
   4  -7   6 3362.87 167.875   1
  -4   7  -6 3154.80 131.868   3
   4  -7   7 20.6425 32.5747   1
  -4   7  -7 29.4723 19.5212   3
   4  -7   8 1185.17 102.527   1
  -4   7  -8 925.151 65.4734   3
  -4   7  -9 49.4736 17.8920   3
   4  -7   9 43.3940 40.2128   1
   4  -7  10 3414.84 180.579   1
   4  -7  11 119.597 46.3271   1
   4  -7  12 865.722 93.9944   1
   4  -7  13 41.7493 39.3599   1
   4  -7  14 1929.76 143.550   1
   4  -7  15 199.924 51.7723   1
   4  -7  16 325.896 64.7017   1
   4  -7  17-1.28555 36.1957   1
   4   7  18 1758.89 143.209   2
   4  -7  18 1399.07 129.456   1
   4  -7  19 98.9203 49.4685   1
   4   7  19 63.5922 46.2348   2
  -4  -8  22 553.471 79.8380   2
  -4  -8  21 439.690 69.5871   2
  -4   8  21 460.813 76.5194   2
  -4   8  20 486.641 75.5397   2
  -4  -8  20 684.652 82.9847   2
  -4   8  19 129.310 45.3605   2
  -4  -8  19-10.4184 30.6956   2
  -4  -8  18 913.876 94.2228   2
  -4   8  18 835.964 93.7668   2
  -4  -8  17 731.970 86.4237   2
  -4   8  17 652.745 82.5784   2
  -4   8  16 1421.99 114.016   2
  -4   8  15 193.102 45.7529   2
  -4   8  14 430.127 62.5599   2
   4   8 -14 466.441 46.0140   3
  -4   8  13 794.604 80.1598   2
   4   8 -13 851.321 63.6356   3
  -4   8  12 1397.18 103.202   2
   4   8 -12 1456.44 85.2954   3
  -4   8  11 30.2861 29.8708   2
   4   8 -11 50.2667 21.5478   3
   4   8 -10 770.886 63.6556   3
  -4   8  10 863.126 76.0774   2
  -4   8   9 1874.64 109.715   2
   4  -8  -9 1867.90 122.560   1
   4  -8  -8 2124.23 132.158   1
  -4   8   8 2094.14 112.204   2
  -4   8   7 201.952 35.4291   2
   4  -8  -7 150.670 28.8848   2
   4  -8  -7 229.899 50.6435   1
   4  -8  -6 637.403 56.2541   2
   4  -8  -6 635.982 72.3871   1
  -4   8   6 734.450 60.9165   2
  -4   8   5 1937.65 97.9931   2
   4  -8  -5 2014.91 99.4900   2
   4  -8  -5 2106.04 129.598   1
  -4   8   4 1512.50 80.9227   2
   4  -8  -4 1479.15 80.0307   2
   4  -8  -4 1639.37 113.448   1
   4  -8  -3 19.4661 32.1307   1
   4  -8  -3 15.3332 14.4736   2
  -4   8   3 7.97248 15.2953   2
   4  -8  -2 903.261 55.3761   2
  -4   8   2 942.081 57.0048   2
   4  -8  -2 1060.40 93.4715   1
   4  -8  -1 3552.10 176.509   1
   4  -8  -1 3418.21 113.434   2
   4  -8   0 2991.80 156.254   1
  -4  -8   0 2757.20 97.4143   1
   4  -8   1 40.2701 36.5989   1
  -4  -8  -1 20.2718 13.2814   1
   4  -8   2 813.701 84.7380   1
  -4  -8  -2 662.125 33.0979   1
   4  -8   3 1961.26 130.917   1
   4  -8   4 2173.70 139.383   1
   4  -8   5 167.449 45.1241   1
   4  -8   6 693.918 80.9629   1
   4  -8   7 1125.75 104.788   1
   4  -8   8 1681.83 131.949   1
   4  -8   9 127.924 43.9816   1
   4  -8  10 629.948 79.9072   1
   4  -8  11 880.289 98.1010   1
   4  -8  12 376.453 70.5126   1
   4  -8  13 22.5931 33.2360   1
   4  -8  14 482.531 76.8368   1
   4  -8  15 940.611 104.779   1
   4  -8  16 448.672 79.0517   1
  -4  -9  20 72.6600 34.9351   2
  -4   9  19 1329.80 121.274   2
  -4  -9  19 1202.91 111.706   2
  -4  -9  18 70.6943 37.3603   2
  -4   9  18 76.9833 39.3395   2
  -4  -9  17 103.423 41.3524   2
  -4   9  17 59.2707 30.1718   2
  -4   9  16 185.629 47.4981   2
  -4   9  15 1139.26 103.169   2
  -4   9  14 266.896 52.4401   2
  -4   9  13 65.8624 35.5708   2
  -4   9  12-37.0985 32.7487   2
   4   9 -12-11.3412 18.1787   3
   4   9 -11 2183.74 111.307   3
  -4   9  11 2146.19 129.804   2
  -4   9  10 14.4847 21.1852   2
  -4   9   9-5.02227 20.4508   2
   4  -9  -9 34.1670 33.1741   1
  -4   9   8 3.56963 23.3542   2
   4  -9  -8 40.1337 31.4611   1
  -4   9   7 2494.63 125.510   2
   4  -9  -7 2908.22 160.741   1
  -4   9   6 113.311 29.3539   2
   4  -9  -6 79.2203 38.5211   1
   4  -9  -5 26.0108 28.5432   1
  -4   9   5 35.9197 19.9416   2
   4  -9  -4 687.806 77.6462   1
  -4   9   4 899.532 63.7292   2
  -4   9   3 2954.43 119.473   2
   4  -9  -3 3066.77 166.805   1
   4  -9  -2 452.976 65.6890   1
   4  -9  -1 28.1051 32.2059   1
  -4  -9   1 23.1293 15.8786   1
   4  -9   0 118.993 39.0292   1
  -4  -9   0 132.770 24.5126   1
   4  -9   1 4847.50 219.892   1
   4  -9   2-14.7517 32.2342   1
   4  -9   3 457.824 69.9835   1
   4  -9   4 435.547 69.5389   1
   4  -9   5 3628.29 193.244   1
   4  -9   6 174.351 48.1329   1
   4  -9   7 28.8213 31.5890   1
   4  -9   8 30.7152 37.6778   1
   4  -9   9 2680.17 169.554   1
   4  -9  10 69.7912 41.1719   1
   4  -9  11 202.058 57.6710   1
   4  -9  12 30.3120 30.6529   1
   4  -9  13 1282.42 125.513   1
  -4 -10  18-25.6009 35.0610   2
  -4  10  18-15.1162 32.7956   2
  -4 -10  17 1721.19 135.663   2
  -4  10  17 1893.15 142.738   2
  -4  10  16 102.388 39.8555   2
  -4  10  15-3.04570 26.6479   2
  -4  10  14 35.4058 31.5503   2
  -4  10  13 2588.97 153.779   2
  -4  10  12 40.6693 31.8600   2
  -4  10  11-1.15123 22.7103   2
  -4  10  10 265.388 48.0970   2
  -4  10   9 2685.12 141.870   2
   4 -10  -9 2784.30 162.813   1
  -4  10   8 25.7912 23.7837   2
   4 -10  -8-49.5774 39.8054   1
  -4  10   7 71.8432 26.4407   2
   4 -10  -7 104.757 44.1404   1
  -4  10   6 36.6121 22.8985   2
   4 -10  -6 90.9488 42.9221   1
  -4  10   5 3803.43 155.246   2
   4 -10  -5 3976.41 198.506   1
   4 -10  -4 80.6169 42.1910   1
   4 -10  -3 26.5249 28.4847   1
   4 -10  -2 8.72352 31.3338   1
   4 -10  -1 2387.05 151.573   1
   4 -10   0-27.1972 39.0014   1
   4 -10   1 161.767 52.0032   1
   4 -10   2 79.0479 39.5870   1
   4 -10   3 2501.32 162.073   1
   4 -10   4 15.9408 37.8856   1
   4 -10   5 321.334 61.5862   1
   4 -10   6 240.181 57.1910   1
   4 -10   7 2314.46 161.821   1
   4 -10   8 22.4886 34.8120   1
   4 -10   9 172.639 54.7373   1
   4 -10  10 349.410 70.1689   1
  -4  11  16 79.1702 39.1157   2
  -4  11  15 1053.80 105.171   2
  -4  11  14 195.806 49.0352   2
  -4  11  13 20.1695 22.0347   2
  -4  11  12 194.264 46.7921   2
  -4  11  11 882.078 86.5531   2
  -4  11  10 532.314 64.8262   2
   4 -11  -9 59.6923 32.8503   1
   4 -11  -8 293.978 58.2376   1
   4 -11  -7 729.749 86.3483   1
   4 -11  -6 316.339 59.3787   1
   4 -11  -5 103.998 41.7302   1
   4 -11  -4 239.950 58.1948   1
   4 -11  -3 1382.14 119.046   1
   4 -11  -2 672.619 85.7471   1
   4 -11  -1 27.7943 26.8849   1
   4 -11   0 330.459 61.0238   1
   4 -11   1 1418.22 122.353   1
   4 -11   2 737.513 93.3861   1
   4 -11   3 74.3164 38.4132   1
   4 -11   4 192.523 52.1008   1
   4 -11   5 1222.06 116.122   1
  -5   0  26 27.4087 35.4027   2
  -5   0  25 2339.88 163.272   2
  -5   0  24-7.88609 27.9549   2
  -5   0  23 552.924 79.3521   2
  -5   0  22-9.99663 31.3264   2
  -5   0  21 3366.95 184.967   2
  -5   0  20 34.2611 31.9658   2
  -5   0  19 64.4085 36.9099   2
  -5   0  18 16.4491 30.9535   2
  -5   0  17 3739.91 179.358   2
  -5   0  16 62.0010 34.8690   2
  -5   0  15 62.5581 32.4043   2
  -5   0  14 19.6515 27.0827   2
  -5   0  13 6268.05 223.697   2
  -5   0  12-5.09982 23.4554   2
  -5   0  12 21.2884 19.0072   3
  -5   0  11 267.079 42.6051   2
  -5   0  11 242.337 38.5986   3
  -5   0  10 54.7479 28.0283   2
  -5   0  10 21.3876 20.7533   1
  -5   0  10-24.6454 21.1008   3
  -5   0   9 11931.8 319.625   3
  -5   0   9 11264.7 317.917   2
  -5   0   9 11776.3 319.741   1
  -5   0   8 24.8543 24.0467   2
  -5   0   8 52.5633 23.3308   1
  -5   0   8 33.0900 19.7762   3
  -5   0   7-0.81026 16.6804   2
  -5   0   7 11.4222 15.0950   1
  -5   0   7 12.7714 12.7607   3
  -5   0   6 9.95512 16.4657   1
   5   0  -6 22.7182 25.6981   3
  -5   0   6 23.9610 20.3474   2
  -5   0   6 2.83299 11.1091   3
  -5   0   5 8743.63 253.139   3
  -5   0   5 8671.95 246.368   1
   5   0  -5 8224.02 249.421   3
  -5   0   4 22.6763 20.2910   1
  -5   0   3 82.6365 19.7451   1
  -5   0   2 21.2031 19.5224   1
  -5   0   1 13679.5 337.450   1
  -5   0   0-0.36519 13.8008   1
   5   0   1 72.9997 27.7814   3
  -5   0  -1 78.4772 21.7957   1
   5   0   1 79.5834 25.3453   1
   5   0   2-10.5932 16.6597   1
  -5   0  -2-0.17590 14.6343   1
   5   0   2 1.66130 27.4934   3
  -5   0  -3 11820.6 294.613   2
  -5   0  -3 12069.5 298.226   1
   5   0   3 12158.8 298.272   1
   5   0   3 11967.4 323.745   3
   5   0   4 19.2421 17.9743   1
  -5   0  -4-0.27109 14.4485   2
   5   0   4 7.08908 27.4684   3
   5   0   5 234.132 31.7786   1
  -5   0  -5 218.798 29.4940   2
   5   0   5 248.983 41.9774   3
   5   0   6 5.81184 15.9823   1
  -5   0  -6 6.60019 14.0325   2
   5   0   6 5.58985 23.6333   3
   5   0   7 3856.46 135.060   1
   5   0   7 3760.19 156.458   3
  -5   0  -7 3745.77 131.300   2
  -5   0  -8 7.06257 13.3971   2
   5   0   8 18.7205 17.2457   1
   5   0   8 6.12832 25.8243   3
  -5   0  -9 31.6013 16.5716   2
   5   0   9 43.3937 20.3834   1
   5   0   9 8.10102 22.7440   3
   5   0  10 16.5231 16.4746   1
  -5   0 -10-13.2900 14.1258   2
   5   0  10 26.1178 30.5142   3
   5   0  11 5260.74 172.880   1
  -5   0 -11 5019.79 168.635   2
   5   0  11 5051.38 193.496   3
   5   0  12-10.6683 17.5550   1
  -5   0 -12-7.01257 14.5614   2
   5   0  12 27.2677 29.9966   3
   5   0  13 346.990 42.2478   1
  -5   0 -13 373.885 42.8557   2
   5   0  13 346.772 51.1482   3
   5   0  14-15.8821 20.3450   1
  -5   0 -14-13.7495 15.4365   2
   5   0  14 38.3354 28.0760   3
   5   0  15 1128.38 78.7477   1
  -5   0 -15 1134.66 77.0839   2
   5   0  15 1214.44 90.4012   3
   5   0  16-19.0332 18.3306   1
   5   0  16-49.2057 27.9566   3
   5   0  17 57.1091 22.9843   1
   5   0  17 1.07653 22.8301   3
   5   0  18-9.96362 24.2702   3
   5   0  18 11.5448 21.2876   1
   5   0  19 1728.45 122.893   1
   5   0  19 2189.56 123.849   3
   5   0  20-1.32613 24.2556   2
   5   0  20 25.2892 24.3022   3
   5   0  21 177.970 36.5358   3
  -5  -1  26 0.18714 36.7796   2
  -5   1  26 45.2876 33.6711   2
  -5  -1  25 56.4453 41.6435   2
  -5   1  25 97.1898 44.3158   2
  -5  -1  24 591.191 80.9787   2
  -5   1  24 565.270 82.7301   2
  -5  -1  23 1939.36 142.030   2
  -5   1  23 1803.88 136.520   2
  -5  -1  22 387.449 68.4761   2
  -5   1  22 307.843 59.9233   2
  -5  -1  21 185.848 47.2421   2
  -5   1  21 215.243 52.6612   2
  -5  -1  20 91.0320 41.6790   2
  -5   1  20 69.7542 35.5579   2
  -5  -1  19 4547.84 208.139   2
  -5   1  19 4447.87 206.830   2
  -5  -1  18 563.887 70.8616   2
  -5   1  18 596.226 72.3628   2
  -5  -1  17 369.729 58.6404   2
  -5   1  17 460.484 63.4274   2
  -5  -1  16-7.04388 24.9943   2
  -5   1  16 6.33587 29.3607   2
  -5  -1  15 4182.20 181.817   2
  -5   1  15 4037.43 180.650   2
  -5  -1  14-3.73215 26.9265   2
  -5   1  14 34.9769 30.8440   2
  -5  -1  14 67.3321 21.3897   3
  -5  -1  13 191.148 42.2348   2
  -5   1  13 170.382 39.9273   2
  -5  -1  13 105.559 25.6416   3
  -5  -1  12 551.399 61.7363   2
  -5   1  12 465.722 55.7297   2
  -5  -1  12 466.901 49.9822   3
  -5  -1  11 6178.15 215.995   2
  -5   1  11 6224.00 213.097   2
  -5  -1  11 6194.17 204.205   3
  -5  -1  10 410.450 46.4606   3
  -5  -1  10 407.161 51.1209   2
  -5   1  10 325.083 43.7922   2
  -5   1   9 39.1530 22.1905   3
  -5  -1   9 33.3390 25.8764   2
  -5   1   9 11.4588 20.4549   2
  -5  -1   9 103.261 27.2576   3
  -5   1   9 52.1827 23.0299   1
  -5   1   8 619.524 56.4412   2
  -5  -1   8 639.918 56.4228   1
  -5   1   8 684.126 59.9360   1
  -5   1   8 750.802 62.5990   3
   5   1  -8 635.757 59.5306   3
  -5   1   7 5101.21 181.320   1
  -5   1   7 5060.94 173.301   2
  -5  -1   7 5138.95 175.590   1
  -5   1   7 5282.53 183.945   3
   5   1  -7 5081.69 179.630   3
   5   1  -6 216.784 38.8150   3
  -5   1   6 232.714 35.6334   1
  -5   1   6 189.841 31.4813   2
  -5  -1   6 180.274 31.3002   1
  -5   1   6 207.202 33.5727   3
   5   1  -5 52.7684 26.0463   3
  -5   1   5 30.1888 22.9952   2
  -5   1   5 32.2369 20.4098   3
  -5   1   5 59.6233 21.0473   1
  -5  -1   5 54.6875 22.2566   1
  -5   1   4 1678.57 90.7736   1
  -5   1   4 1673.28 83.3707   2
  -5   1   4 1790.70 95.8642   3
   5   1  -4 1625.48 93.2376   3
  -5  -1   4 1614.84 83.9260   1
  -5   1   3 7477.22 210.128   2
  -5   1   3 7870.44 229.830   1
  -5   1   3 7918.48 235.220   3
  -5  -1   3 7390.94 214.125   1
  -5  -1   2 229.988 31.4501   1
   5  -1  -2 276.327 39.7912   1
  -5   1   2 262.710 36.9104   1
  -5   1   2 268.989 37.9815   3
  -5   1   1 21.0387 18.9836   1
  -5  -1   1 4.44347 14.4159   1
   5  -1  -1-27.7024 25.6728   1
   5  -1   0 1697.21 94.5715   3
  -5  -1   0 1516.96 75.5399   1
  -5   1   0 1580.04 85.8484   1
   5  -1   0 1684.04 88.0086   1
  -5  -1  -1 3515.00 124.469   1
  -5   1  -1 3850.39 141.226   1
   5  -1   1 3957.85 142.951   1
   5   1   1 3828.33 151.702   3
   5  -1   1 3711.66 148.502   3
  -5  -1  -2 1020.61 57.8273   1
  -5  -1  -2 1021.22 65.3501   2
  -5   1  -2 977.260 64.8107   1
   5  -1   2 904.235 63.9307   1
   5   1   2 909.945 72.6182   3
   5  -1   2 1071.18 74.5536   3
   5  -1   3 19.9104 24.4999   3
   5  -1   3 95.9212 25.2963   1
  -5  -1  -3 41.9615 19.7941   2
  -5   1  -3 19.0586 12.3906   2
  -5  -1  -3 59.4591 17.0036   1
  -5   1  -3 24.4599 16.0643   1
   5   1   3 106.568 32.7678   3
   5  -1   4 220.201 39.4508   3
  -5   1  -4 311.814 30.2591   2
   5  -1   4 276.457 36.6274   1
  -5  -1  -4 225.128 32.6506   2
   5   1   4 280.628 30.5614   1
   5   1   4 242.549 41.0068   3
  -5   1  -5 4585.42 138.212   2
  -5  -1  -5 4771.59 160.053   2
   5   1   5 4480.05 174.304   3
   5   1   5 4734.67 141.771   1
   5  -1   5 4476.36 168.611   3
   5  -1   5 4815.68 161.878   1
   5  -1   6 137.980 31.2707   3
  -5   1  -6 135.130 22.3199   2
  -5  -1  -6 130.609 25.8757   2
   5   1   6 106.819 31.4467   3
   5  -1   6 149.862 29.1949   1
   5   1   6 163.805 23.7398   1
   5   1   7 95.9332 21.0568   1
  -5   1  -7 113.991 20.5082   2
  -5  -1  -7 83.2733 22.9860   2
   5  -1   7 109.430 27.7640   1
   5   1   7 119.701 37.3755   3
   5  -1   7 123.203 32.9048   3
   5  -1   8 609.530 55.3077   1
  -5   1  -8 628.060 43.5874   2
  -5  -1  -8 681.920 55.1782   2
   5  -1   8 575.576 57.7413   3
   5   1   8 625.404 44.3816   1
   5  -1   9 2679.43 118.204   1
  -5   1  -9 2689.27 99.5721   2
  -5  -1  -9 2715.25 116.543   2
   5  -1   9 2364.57 120.285   3
   5   1   9 2591.31 100.618   1
   5   1  10 667.223 48.2602   1
   5  -1  10 652.700 57.8326   1
  -5   1 -10 621.360 46.0810   2
  -5  -1 -10 771.852 61.8821   2
   5  -1  10 624.388 62.5551   3
   5  -1  11-11.3861 21.8990   1
   5   1  11-5.91153 14.5891   1
  -5   1 -11-4.76644 12.2647   2
  -5  -1 -11-11.0660 16.4794   2
   5  -1  11 9.91331 21.8976   3
   5  -1  12 36.6468 19.5968   1
  -5   1 -12 24.1543 14.2103   2
   5   1  12 18.3496 14.5915   1
  -5  -1 -12 30.8326 16.8016   2
   5  -1  12 75.7005 30.3993   3
   5   1  13 2734.34 108.795   1
   5  -1  13 2647.67 126.827   1
   5  -1  13 2544.79 127.970   3
  -5   1 -13 2586.21 107.883   2
  -5  -1 -13 2643.05 124.205   2
   5   1  14 86.0238 22.6750   1
  -5   1 -14 78.7353 23.8556   2
   5  -1  14 39.5984 23.4469   1
   5  -1  14 87.9951 29.3053   3
   5   1  15 73.2698 23.7559   1
   5  -1  15 86.5505 28.4245   1
   5  -1  15 93.8666 34.3787   3
   5   1  16 232.754 34.5075   1
   5  -1  16 207.343 39.9299   1
   5  -1  16 241.330 47.4367   3
   5   1  17 809.975 68.7852   1
   5  -1  17 779.931 72.3276   1
   5  -1  17 815.251 72.5777   3
   5  -1  18 854.160 77.6195   1
   5  -1  18 699.410 67.4989   3
   5  -1  19-2.98790 19.6828   1
   5   1  19-8.37529 23.9489   2
   5  -1  19 20.9686 20.5476   3
   5  -1  20 52.5732 25.4165   1
   5   1  20 1.37140 21.9456   2
   5  -1  20 9.20142 22.9698   3
   5  -1  21 715.124 74.1694   1
   5   1  21 548.824 69.9148   2
  -5  -2  26 834.951 99.4415   2
  -5   2  26 830.432 102.917   2
  -5  -2  25 387.058 69.4612   2
  -5   2  25 389.944 71.2540   2
  -5  -2  24 145.929 53.1468   2
  -5   2  24 125.322 41.7170   2
  -5  -2  23 47.3866 39.0433   2
  -5   2  23 17.4556 39.3486   2
  -5  -2  22 1555.53 125.174   2
  -5   2  22 1497.95 123.516   2
  -5  -2  21 290.302 56.5606   2
  -5   2  21 300.100 59.4496   2
  -5  -2  20 183.554 45.9528   2
  -5   2  20 182.937 48.4421   2
  -5  -2  19 377.626 61.3656   2
  -5   2  19 449.233 67.9834   2
  -5  -2  18 3685.02 181.590   2
  -5   2  18 3755.25 183.291   2
  -5  -2  17 539.561 67.1105   2
  -5   2  17 491.495 67.7427   2
  -5  -2  16 872.550 83.1407   2
  -5   2  16 731.629 76.9544   2
  -5  -2  15 92.2039 36.8152   2
  -5   2  15 85.8560 35.4096   2
  -5  -2  14 3151.12 153.804   2
  -5   2  14 3075.93 150.705   2
  -5  -2  13 2051.95 119.793   2
  -5   2  13 2074.21 118.374   2
  -5  -2  12 1249.86 90.7376   2
  -5   2  12 1190.80 87.7919   2
  -5  -2  11 48.9109 25.6845   2
  -5   2  11 133.020 34.5723   2
  -5   2  10 3265.41 140.893   2
   5   2 -10 3247.52 137.746   3
  -5   2   9 2477.93 117.232   2
   5   2  -9 2358.87 115.001   3
  -5   2   8 979.109 69.5456   2
   5   2  -8 1104.42 76.4629   3
  -5   2   7 6.20399 18.0809   3
   5   2  -7 2.93616 23.2234   3
  -5   2   7 14.5822 15.8801   1
  -5   2   7-2.65213 19.0372   2
  -5   2   6 2697.28 125.033   1
  -5   2   6 2858.47 127.165   3
  -5   2   6 2538.43 109.881   2
   5   2  -6 2385.14 117.053   3
  -5   2   5 2991.40 130.719   3
  -5   2   5 2783.01 126.239   1
  -5   2   5 2695.61 111.445   2
  -5  -2   5 2783.45 113.704   1
   5   2  -5 2763.31 124.836   3
  -5   2   4 2077.03 106.224   1
  -5   2   4 1945.80 88.8129   2
  -5  -2   4 1908.84 89.7596   1
  -5   2   4 2305.87 110.984   3
   5   2  -4 1865.40 102.125   3
  -5   2   3-2.90403 14.6555   2
   5  -2  -3 16.8665 24.3448   1
  -5   2   3-5.31284 16.1970   1
  -5  -2   3-11.8786 14.2592   1
   5   2  -3 34.4839 25.0821   3
  -5   2   3 44.6710 21.4560   3
  -5   2   2 3736.30 125.016   2
  -5  -2   2 3563.69 126.129   1
  -5   2   2 3922.26 150.499   1
   5  -2  -2 3743.33 149.350   1
   5   2  -2 3763.55 150.779   3
  -5   2   2 4024.64 152.950   3
  -5   2   1 3618.62 119.526   2
  -5   2   1 3860.75 148.496   1
  -5  -2   1 3480.78 121.523   1
   5  -2  -1 3758.26 148.588   1
  -5   2   1 3808.06 148.982   3
   5   2  -1 3796.49 151.369   3
  -5  -2   0 3080.32 108.448   1
  -5   2   0 3026.24 104.393   2
  -5   2   0 3269.79 134.728   1
   5  -2   0 3161.05 132.284   1
  -5   2   0 3444.62 138.236   3
   5   2   0 3227.83 138.214   3
   5  -2   1 134.887 34.8489   3
  -5   2  -1 120.128 19.6811   2
   5  -2   1 148.347 33.9326   1
  -5   2  -1 133.939 24.9846   1
   5   2   1 121.025 33.2476   3
  -5   2  -1 141.600 28.1798   3
  -5  -2  -1 119.227 20.7036   1
  -5  -2  -2 2277.89 85.8253   1
  -5  -2  -2 2503.23 113.230   2
  -5   2  -2 2247.79 109.395   1
   5   2   2 2297.82 117.483   3
   5  -2   2 2516.43 114.728   1
   5  -2   2 2299.17 113.715   3
  -5   2  -3 2485.28 82.7643   2
  -5  -2  -3 2457.95 112.379   2
  -5  -2  -3 2371.29 86.7084   1
  -5   2  -3 2468.21 113.063   1
   5  -2   3 2611.81 119.345   3
   5  -2   3 2449.34 115.892   1
   5  -2   4 3384.73 139.667   1
  -5   2  -4 3422.20 100.969   2
  -5  -2  -4 3512.11 138.258   2
   5  -2   4 3258.50 139.680   3
   5  -2   5 375.425 48.8602   3
  -5  -2  -5 393.111 43.8798   2
   5  -2   5 374.034 44.7896   1
  -5   2  -5 336.566 26.6505   2
  -5  -2  -6 880.775 66.7885   2
   5  -2   6 898.563 69.7417   1
  -5   2  -6 820.537 41.4875   2
   5  -2   6 839.958 65.9667   3
   5  -2   7 2868.50 128.980   1
   5   2   7 2945.43 93.9608   1
  -5   2  -7 2936.46 90.7705   2
   5  -2   7 2681.25 125.499   3
  -5  -2  -7 3032.11 130.375   2
   5  -2   8 887.548 71.0993   1
  -5   2  -8 939.613 46.0297   2
   5   2   8 926.650 47.0017   1
  -5  -2  -8 940.016 70.1676   2
   5  -2   8 910.845 70.5430   3
   5  -2   9 36.3327 27.0170   3
   5  -2   9 11.7816 22.1551   1
  -5  -2  -9 30.7146 20.9367   2
  -5   2  -9 12.0527 11.1753   2
   5   2   9 33.6177 13.7011   1
   5  -2  10 1551.90 97.9630   1
  -5   2 -10 1695.61 67.5951   2
  -5  -2 -10 1706.28 97.9673   2
   5   2  10 1746.34 68.1556   1
   5  -2  10 1481.89 91.8400   3
   5  -2  11 1887.14 110.266   1
  -5   2 -11 1932.81 75.5849   2
   5   2  11 2018.81 76.0993   1
   5  -2  11 1865.19 103.820   3
  -5   2 -12 1708.24 72.8474   2
   5  -2  12 1841.96 107.722   1
   5  -2  12 1812.45 101.346   3
   5   2  12 1802.79 72.5779   1
   5  -2  13-11.3394 21.4072   3
   5   2  13 9.29075 12.2771   1
  -5   2 -13-0.65317 12.5279   2
   5  -2  13-9.26871 24.5129   1
   5   2  14 850.312 50.5176   1
   5  -2  14 851.943 76.7950   1
   5  -2  14 890.917 72.1536   3
   5   2  15 1427.89 68.7302   1
   5  -2  15 1291.65 95.9283   1
   5  -2  15 1280.47 86.4046   3
   5  -2  16 637.917 68.7186   1
   5  -2  16 621.503 60.5450   3
   5  -2  17 309.955 43.5202   3
   5  -2  17 347.733 53.3572   1
   5  -2  18 398.034 48.5426   3
   5  -2  18 469.334 63.3814   1
   5   2  19 752.052 80.5173   2
   5  -2  19 691.781 74.5113   1
   5  -2  20 350.262 58.5667   1
   5   2  20 292.444 51.6369   2
   5   2  21 141.263 41.9418   2
   5  -2  21 92.0402 34.9131   1
   5   2  22 159.128 47.8827   2
   5  -2  22 205.080 44.2868   1
   5   2  23 88.5573 40.4220   2
  -5  -3  25-26.3670 37.1239   2
  -5   3  25 36.3294 38.7763   2
  -5  -3  24 1018.52 106.723   2
  -5   3  24 1067.82 109.367   2
  -5  -3  23 270.686 63.0685   2
  -5   3  23 148.064 48.9332   2
  -5  -3  22 797.187 92.3860   2
  -5   3  22 717.499 88.9257   2
  -5  -3  21 82.9425 41.4131   2
  -5   3  21 4.50539 32.3289   2
  -5  -3  20 1415.83 114.174   2
  -5   3  20 1305.41 112.572   2
  -5  -3  19 61.8936 37.1073   2
  -5   3  19 83.6364 37.5026   2
  -5  -3  18 863.688 87.0168   2
  -5   3  18 982.588 95.4670   2
  -5  -3  17 1309.14 103.693   2
  -5   3  17 1182.05 99.7660   2
  -5  -3  16 2395.98 141.686   2
  -5   3  16 2642.53 144.572   2
  -5  -3  15 702.223 74.9731   2
  -5   3  15 742.186 75.7732   2
  -5  -3  14 1569.87 108.197   2
  -5   3  14 1457.32 101.711   2
  -5  -3  13 4.19643 23.9931   2
  -5   3  13-0.41175 26.6009   2
  -5  -3  12 3929.51 171.882   2
  -5   3  12 3930.15 165.991   2
   5   3 -12 3859.81 151.809   3
   5   3 -11 26.1251 21.5036   3
  -5   3  11-24.0771 28.6074   2
  -5   3  10 4584.36 172.529   2
   5   3 -10 4445.30 165.258   3
   5   3  -9 126.925 31.2424   3
  -5   3   9 51.6077 22.9559   2
  -5   3   8 4865.32 170.820   2
   5   3  -8 4700.55 172.112   3
  -5   3   7 856.384 64.3335   2
   5   3  -7 881.702 69.1642   3
  -5   3   6 6530.46 198.005   2
   5   3  -6 6400.04 210.083   3
  -5   3   5 557.298 49.0405   2
   5  -3  -5 581.221 59.8366   1
   5   3  -5 477.305 52.2279   3
  -5   3   4 4287.72 166.482   1
  -5   3   4 3820.09 133.412   2
   5  -3  -4 3976.19 159.090   1
   5   3  -4 4102.27 159.099   3
  -5   3   3 39.7681 19.0691   3
  -5   3   3 44.5493 24.1614   1
  -5   3   3 19.1884 17.8225   2
  -5  -3   3 48.0221 19.0807   1
   5  -3  -3 49.4745 31.3218   1
   5   3  -3 28.6158 28.6571   3
  -5   3   2 3408.23 113.382   2
  -5   3   2 3516.56 148.315   1
   5   3  -2 3282.29 142.277   3
  -5  -3   2 3176.25 113.674   1
   5  -3  -2 3431.41 147.157   1
  -5   3   2 3476.33 144.151   3
   5  -3  -1 424.416 54.0438   1
  -5   3   1 445.443 35.0502   2
  -5   3   1 406.367 48.3140   1
   5   3  -1 401.636 48.4356   3
  -5  -3   1 357.211 32.1581   1
  -5   3   1 510.088 51.2916   3
  -5   3   0 5004.59 136.688   2
  -5   3   0 5094.86 182.954   1
  -5   3   0 5063.39 178.543   3
   5  -3   0 5188.40 185.262   1
  -5  -3   0 4566.39 138.908   1
  -5   3  -1 118.711 29.5990   1
   5  -3   1 122.515 36.1638   1
  -5   3  -1 74.9229 15.9255   2
  -5  -3  -1 128.842 30.2228   2
  -5  -3  -1 78.6486 17.5424   1
  -5   3  -1 123.901 28.7829   3
  -5   3  -2 4008.98 107.218   2
  -5  -3  -2 3773.01 112.824   1
  -5  -3  -2 4008.74 159.735   2
  -5   3  -2 4022.90 159.188   1
  -5   3  -2 3925.91 153.002   3
   5  -3   2 4079.61 160.043   1
  -5   3  -3 235.282 17.9516   2
  -5   3  -3 303.998 21.7108   2
   5  -3   3 294.141 46.4964   1
  -5  -3  -3 270.221 23.0852   1
  -5  -3  -3 273.422 39.9400   2
  -5   3  -3 344.704 43.0702   3
   5  -3   4 5114.91 181.977   1
  -5  -3  -4 5132.78 179.525   2
  -5   3  -4 4551.59 109.084   2
  -5   3  -4 4548.99 107.797   2
  -5  -3  -5 706.282 62.9821   2
   5  -3   5 767.232 70.6370   1
  -5   3  -5 641.221 25.3887   2
  -5   3  -5 636.549 24.7147   2
   5  -3   6 3388.47 148.937   1
   5  -3   7 2.77153 25.6947   1
   5  -3   8 4043.07 165.900   1
   5  -3   8 3771.32 151.564   3
   5  -3   9 324.808 45.2068   3
   5  -3   9 283.011 46.3195   1
   5  -3  10 4280.44 178.070   1
   5  -3  10 4302.72 163.757   3
   5  -3  11 74.5923 27.4779   3
  -5   3 -11 43.2398 7.20072   2
   5  -3  11 21.9150 24.7597   1
  -5   3 -12 1403.04 47.2065   2
   5  -3  12 1515.31 104.377   1
   5  -3  12 1436.50 89.1350   3
   5  -3  13 20.2340 21.6422   3
   5  -3  13 65.1429 33.9842   1
   5  -3  14 2358.45 136.275   1
   5  -3  14 2101.75 109.526   3
   5  -3  15 217.390 51.1418   1
   5  -3  15 275.447 39.8610   3
   5  -3  16 195.023 34.0813   3
   5  -3  16 177.342 41.8361   1
   5  -3  17 64.1241 24.5441   3
   5  -3  17 102.331 38.3122   1
   5  -3  18 1055.73 96.5792   1
   5  -3  19 306.022 56.3284   1
   5   3  20 799.420 87.1913   2
   5  -3  20 649.397 79.2620   1
   5   3  21 41.2219 29.8449   2
   5  -3  21 40.1229 30.3688   1
   5  -3  22 884.779 92.4450   1
   5   3  22 746.620 86.8007   2
   5   3  23 171.963 46.0968   2
   5  -3  23 138.181 40.3447   1
   5   3  24 284.582 58.0943   2
  -5  -4  25 132.027 45.0477   2
  -5  -4  24 459.701 73.8941   2
  -5   4  24 416.923 72.6513   2
  -5  -4  23 34.6930 35.2610   2
  -5   4  23 27.0606 33.3397   2
  -5  -4  22 1051.00 106.253   2
  -5   4  22 923.677 99.4993   2
  -5  -4  21 553.170 76.8959   2
  -5   4  21 517.466 73.7446   2
  -5  -4  20 1172.62 106.779   2
  -5   4  20 1029.91 101.204   2
  -5  -4  19 32.6810 29.9469   2
  -5   4  19 86.8336 41.3245   2
  -5  -4  18 1752.59 126.156   2
  -5   4  18 1750.96 124.229   2
  -5  -4  17 309.604 57.8899   2
  -5   4  17 286.318 52.4224   2
  -5  -4  16 1813.58 123.796   2
  -5   4  16 1701.79 118.082   2
  -5  -4  15 200.715 45.6218   2
  -5   4  15 249.690 47.3267   2
  -5  -4  14 2540.57 142.654   2
  -5   4  14 2284.62 130.668   2
  -5   4  13 925.991 81.2228   2
   5   4 -13 989.895 72.6857   3
  -5   4  12 2476.14 129.029   2
   5   4 -12 2304.84 112.851   3
   5   4 -11 66.2081 23.9413   3
  -5   4  11 96.4389 28.6779   2
  -5   4  10 3619.93 152.016   2
   5   4 -10 3656.22 146.379   3
  -5   4   9 1279.82 83.6441   2
   5   4  -9 1231.06 81.1746   3
  -5   4   8 1273.88 80.6846   2
   5   4  -8 1292.21 83.8899   3
  -5   4   7 1016.19 70.2177   2
   5   4  -7 945.749 72.9219   3
  -5   4   6 3362.75 131.806   2
   5  -4  -6 3687.76 159.938   1
   5   4  -6 3416.38 144.450   3
  -5   4   5 369.287 41.4236   2
   5  -4  -5 388.994 54.5005   1
   5   4  -5 401.719 50.8195   3
  -5   4   4 3876.01 132.607   2
   5  -4  -4 4024.35 165.088   1
   5   4  -4 3654.92 153.237   3
  -5   4   3 21.2326 16.4603   2
   5   4  -3-22.9829 26.6078   3
   5  -4  -3 8.93486 25.6572   1
  -5   4   2 1736.81 74.1593   2
  -5  -4   2 1690.49 75.1355   1
   5  -4  -2 1767.58 107.156   1
  -5   4   1 620.721 38.7522   2
  -5  -4   1 538.338 39.3830   1
   5  -4  -1 606.457 64.2757   1
  -5   4   0 3041.90 90.0297   2
  -5  -4   0 2706.76 93.2805   1
   5  -4   0 3036.75 140.602   1
   5  -4   1 103.818 38.0085   1
  -5  -4  -1 71.6256 14.0244   1
  -5   4  -1 104.342 13.3155   2
  -5   4  -1 184.909 34.2672   3
   5  -4   2 1785.32 104.460   1
  -5  -4  -2 1634.96 56.9970   1
  -5   4  -2 1420.96 42.3456   2
  -5   4  -2 1549.97 43.5845   2
  -5   4  -2 1792.64 97.1401   3
   5  -4   3 335.089 50.0426   1
  -5  -4  -3 298.276 19.6304   1
  -5   4  -3 412.008 45.8458   3
   5  -4   4 2768.64 136.964   1
  -5   4  -4 2763.79 124.331   3
   5  -4   5-17.8772 28.0406   1
  -5   4  -5 17.7348 19.2563   3
   5  -4   6 2440.75 129.737   1
   5  -4   7 907.166 78.6003   1
   5  -4   8 2471.16 133.780   1
   5  -4   9 449.849 60.3553   1
   5  -4  10 440.800 58.2098   1
   5  -4  11 169.507 43.1847   1
   5  -4  12 658.389 74.6761   1
   5  -4  13 408.729 59.4543   1
   5  -4  14 1981.14 130.709   1
   5  -4  15 46.8629 33.9096   1
   5  -4  16 1821.65 128.190   1
   5  -4  17 35.9402 28.7685   1
   5  -4  18 457.084 70.5110   1
   5  -4  19 48.8392 34.0817   1
   5  -4  20 667.179 83.7179   1
   5  -4  21 50.1018 31.5160   1
   5   4  22 265.642 56.9843   2
   5  -4  22 151.640 44.0124   1
   5   4  23 88.4932 42.6956   2
   5  -4  23 188.885 49.7261   1
  -5  -5  24 282.253 61.5849   2
  -5   5  24 272.558 66.5139   2
  -5  -5  23 1404.41 123.442   2
  -5   5  23 1227.74 118.143   2
  -5  -5  22 218.359 53.9450   2
  -5   5  22 311.404 61.5552   2
  -5   5  21-6.45294 32.0469   2
  -5  -5  21-63.2925 42.6854   2
  -5  -5  20 1083.86 104.109   2
  -5   5  20 881.812 95.6218   2
  -5  -5  19 920.913 95.3627   2
  -5   5  19 727.848 83.5937   2
  -5  -5  18 1025.42 98.7899   2
  -5   5  18 902.980 93.0113   2
  -5  -5  17 330.888 62.3505   2
  -5   5  17 286.150 56.0463   2
  -5  -5  16 630.811 78.3356   2
  -5   5  16 682.226 77.9917   2
  -5  -5  15 3218.81 168.758   2
  -5   5  15 3107.66 161.330   2
  -5   5  14 983.822 87.7649   2
   5   5 -14 991.839 71.4507   3
   5   5 -13 35.7773 21.4944   3
  -5   5  13 53.8718 30.4472   2
   5   5 -12 360.333 45.2984   3
  -5   5  12 499.405 60.1191   2
  -5   5  11 2843.19 137.913   2
   5   5 -11 2619.59 123.048   3
   5  -5 -10 2098.91 109.250   2
  -5   5  10 2014.41 111.553   2
   5   5 -10 1946.67 105.188   3
   5  -5  -9 397.372 45.2132   2
  -5   5   9 491.709 51.9131   2
   5   5  -9 437.686 51.1260   3
   5  -5  -8 287.820 37.0223   2
   5   5  -8 218.645 37.9935   3
  -5   5   8 279.392 39.8623   2
  -5   5   7 6295.57 202.383   2
   5  -5  -7 6915.00 238.669   1
   5   5  -7 6208.54 212.931   3
  -5   5   6 1168.91 71.5695   2
   5  -5  -6 1240.28 92.8664   1
   5   5  -6 1136.54 81.9944   3
  -5   5   5 229.802 32.2765   2
   5   5  -5 316.690 47.2556   3
   5  -5  -5 218.011 46.5466   1
  -5   5   4 3135.36 116.571   2
   5  -5  -4 3490.64 158.948   1
  -5   5   3 2598.33 97.8717   2
   5  -5  -3 2537.44 133.701   1
  -5   5   2 2165.24 82.0785   2
   5  -5  -2 2137.43 123.850   1
  -5   5   1 172.030 20.4778   2
   5  -5  -1 205.848 46.3433   1
  -5  -5   1 112.701 19.6782   1
  -5   5   0 1241.73 47.0469   2
  -5  -5   0 1231.42 54.6985   1
   5  -5   0 1301.97 97.3148   1
   5  -5   1 3788.64 165.318   1
  -5  -5  -1 3560.72 97.3761   1
  -5   5  -1 3310.98 77.2105   2
   5  -5   2 1199.80 92.0873   1
  -5  -5  -2 1108.97 39.7762   1
   5  -5   3 126.640 39.3552   1
   5  -5   4 1368.47 98.8995   1
   5  -5   5 3499.78 163.317   1
  -5   5  -5 3189.93 137.899   3
   5  -5   6 1681.01 114.346   1
  -5   5  -6 1680.53 94.5159   3
   5  -5   7-8.47435 29.1681   1
   5  -5   8 321.370 55.1469   1
   5  -5   9 3230.99 164.280   1
   5  -5  10 1465.45 110.194   1
   5  -5  11-5.12759 26.8559   1
   5  -5  12 415.213 65.5993   1
   5  -5  13 1754.75 125.905   1
   5  -5  14 608.240 77.3064   1
   5  -5  15 130.590 44.5495   1
   5  -5  16 58.0249 37.7896   1
   5  -5  17 828.215 93.3719   1
   5  -5  18 415.450 68.2119   1
   5  -5  19 132.921 50.5345   1
   5  -5  20 127.706 41.9671   1
   5  -5  21 497.064 80.3978   1
  -5  -6  23 253.837 57.7307   2
  -5   6  23 184.800 50.6829   2
  -5  -6  22 77.8876 38.7983   2
  -5   6  22 181.677 54.9097   2
  -5  -6  21 1733.99 134.882   2
  -5   6  21 1495.53 126.339   2
  -5  -6  20 60.9570 40.6195   2
  -5   6  20 58.6734 35.9559   2
  -5  -6  19 146.014 44.4974   2
  -5   6  19 145.904 47.3346   2
  -5   6  18 658.251 80.9150   2
  -5  -6  18 708.241 85.7400   2
  -5  -6  17 3608.67 189.303   2
  -5   6  17 3455.21 182.096   2
  -5  -6  16 170.701 48.6336   2
  -5   6  16 182.564 44.7129   2
   5   6 -15 14.4717 16.5335   3
  -5   6  15 64.7335 35.7830   2
  -5   6  14 512.698 66.8929   2
   5   6 -14 488.895 50.6127   3
  -5   6  13 2693.25 145.143   2
   5   6 -13 2720.64 124.761   3
   5   6 -12 34.1228 23.5472   3
  -5   6  12 3.17413 24.4072   2
  -5   6  11 18.2291 24.1736   2
   5   6 -11 12.2022 20.3418   3
  -5   6  10 1251.49 88.5748   2
   5   6 -10 1256.34 85.3907   3
   5  -6  -9 2398.10 115.938   2
  -5   6   9 2247.57 116.376   2
   5   6  -9 2168.54 114.540   3
   5  -6  -8 25.5837 15.4491   2
   5  -6  -8 5.57764 26.1699   1
  -5   6   8-25.2680 24.7092   2
   5   6  -8 19.2001 23.0629   3
   5  -6  -7 399.679 43.0199   2
   5  -6  -7 602.840 69.2449   1
  -5   6   7 404.901 44.2905   2
   5   6  -7 402.025 51.8788   3
   5  -6  -6 544.728 47.5304   2
  -5   6   6 449.249 44.3231   2
   5  -6  -6 667.104 73.6805   1
  -5   6   5 5460.31 173.364   2
   5  -6  -5 5853.75 224.970   1
  -5   6   4 484.678 40.6379   2
   5  -6  -4 567.551 66.3102   1
   5  -6  -3 241.207 51.0998   1
  -5   6   3 340.876 32.0276   2
   5  -6  -2 14.5916 32.6847   1
  -5   6   2-14.5182 12.0382   2
  -5   6   1 7948.30 189.195   2
   5  -6  -1 8380.31 279.218   1
   5  -6   0 120.207 40.0186   1
  -5   6   0 91.6262 12.1445   2
  -5  -6   0 79.1883 14.7632   1
  -5  -6  -1 7.07253 6.98592   1
   5  -6   1 1.95843 27.9621   1
   5  -6   2 134.161 43.9455   1
   5  -6   3 5823.25 228.185   1
   5  -6   4 414.375 61.0872   1
   5  -6   5 56.8669 34.1283   1
   5  -6   6 3.54107 32.1178   1
   5  -6   7 2427.83 144.484   1
   5  -6   8 30.9963 33.7229   1
   5  -6   9-28.9024 34.5809   1
   5  -6  10 152.540 46.9010   1
   5  -6  11 1858.76 132.578   1
   5  -6  12-82.9638 39.3203   1
   5  -6  13-64.7228 38.6524   1
   5  -6  14 167.886 51.9834   1
   5  -6  15 2437.90 161.261   1
   5  -6  16 40.8480 38.0768   1
   5  -6  17-19.0928 30.5571   1
   5  -6  18 29.0286 29.5459   1
   5  -6  19 2009.91 155.258   1
  -5   7  22-21.5521 37.2526   2
  -5  -7  21-12.6034 29.4933   2
  -5   7  21 74.7261 41.3440   2
  -5  -7  20 203.261 52.7205   2
  -5   7  20 196.253 51.5645   2
  -5  -7  19 1109.56 107.149   2
  -5   7  19 963.772 100.363   2
  -5  -7  18 46.8635 32.0696   2
  -5   7  18-18.3854 29.8063   2
  -5  -7  17 229.513 54.1637   2
  -5   7  17 194.644 48.2550   2
   5   7 -16 240.178 36.2227   3
  -5  -7  16 274.950 55.6176   2
  -5   7  16 220.655 50.5668   2
  -5   7  15 1568.56 115.179   2
   5   7 -15 1529.42 90.0067   3
   5   7 -14 55.0830 25.1004   3
  -5   7  14 54.2459 33.8974   2
   5   7 -13 116.317 28.8060   3
  -5   7  13 118.453 34.7389   2
  -5   7  12 273.544 48.2330   2
   5   7 -12 302.028 43.0784   3
  -5   7  11 2947.70 144.638   2
   5   7 -11 2776.77 133.576   3
  -5   7  10-1.38693 19.8080   2
   5   7 -10 29.2026 21.5897   3
  -5   7   9 139.402 31.5326   2
   5   7  -9 74.0350 25.6600   3
  -5   7   8 293.603 43.3425   2
   5  -7  -8 268.187 37.7227   2
   5  -7  -8 200.454 48.2619   1
   5   7  -8 214.609 40.2052   3
   5  -7  -7 3842.88 148.645   2
   5  -7  -7 4187.45 193.755   1
  -5   7   7 4111.16 154.642   2
  -5   7   6 59.5674 25.6830   2
   5  -7  -6 25.9857 15.1252   2
   5  -7  -6-33.3619 35.9363   1
  -5   7   5 47.7907 21.8753   2
   5  -7  -5 1.78980 10.2398   2
   5  -7  -5 63.0999 35.5509   1
   5  -7  -4 63.4976 37.4597   1
   5  -7  -4 42.8760 15.2892   2
  -5   7   4 108.915 24.4605   2
   5  -7  -3 3206.85 164.622   1
  -5   7   3 3017.48 108.577   2
  -5   7   2 796.317 46.0151   2
   5  -7  -2 868.807 86.4995   1
   5  -7  -1-11.0225 32.1069   1
  -5   7   1 8.54298 10.0580   2
   5  -7   0 75.7577 44.0391   1
   5  -7   1 1273.46 103.291   1
  -5  -7  -1 1185.32 43.9344   1
   5  -7   2 98.6629 40.3385   1
   5  -7   3 118.663 42.4482   1
   5  -7   4 43.2556 32.3985   1
   5  -7   5 4138.73 201.703   1
   5  -7   6 404.920 67.2009   1
   5  -7   7 34.1734 30.8530   1
   5  -7   8 48.8054 37.4964   1
   5  -7   9 2525.05 159.093   1
   5  -7  10-15.0133 31.0309   1
   5  -7  11-10.3737 33.3037   1
   5  -7  12 13.8675 32.3277   1
   5  -7  13 1218.66 116.524   1
   5  -7  14 55.1604 33.1229   1
   5  -7  15 58.6085 41.5061   1
   5  -7  16 29.5191 37.6893   1
   5  -7  17 1197.63 121.609   1
  -5   8  20 253.799 57.3827   2
  -5  -8  20 176.690 51.3603   2
  -5   8  19 76.6497 42.9027   2
  -5  -8  19 10.9871 33.3564   2
  -5   8  18 625.953 79.9752   2
  -5  -8  18 704.893 89.9862   2
  -5  -8  17 1400.39 121.746   2
  -5   8  17 1295.28 113.623   2
  -5   8  16 662.573 79.9558   2
  -5   8  15 48.2122 34.6479   2
   5   8 -14 339.716 43.5188   3
  -5   8  14 303.031 53.7326   2
  -5   8  13 1503.83 109.594   2
   5   8 -13 1631.77 97.5268   3
  -5   8  12 199.066 44.0438   2
   5   8 -12 192.477 36.3566   3
  -5   8  11 21.5371 26.1088   2
   5   8 -11 52.3315 24.8012   3
  -5   8  10 365.397 50.2988   2
   5   8 -10 334.886 48.2695   3
   5  -8  -9 1548.27 118.590   1
   5   8  -9 1585.43 102.058   3
  -5   8   9 1627.63 100.885   2
  -5   8   8 381.843 47.8520   2
   5  -8  -8 474.979 67.2831   1
  -5   8   7 28.1953 23.0348   2
   5  -8  -7-29.6396 35.3094   1
   5  -8  -6 1349.15 108.815   1
  -5   8   6 1281.65 79.7504   2
  -5   8   5 1680.94 87.9625   2
   5  -8  -5 1751.26 123.951   1
  -5   8   4 795.486 54.9198   2
   5  -8  -4 908.313 91.5125   1
   5  -8  -3 75.8917 36.0338   1
  -5   8   3 4.61550 11.6568   2
   5  -8  -2 649.380 77.1938   1
  -5   8   2 761.740 45.6230   2
   5  -8  -1 3065.01 169.253   1
   5  -8   0 751.311 84.6137   1
   5  -8   1-34.0582 31.7120   1
   5  -8   2 1166.67 106.089   1
   5  -8   3 2448.87 155.262   1
   5  -8   4 1651.50 126.900   1
   5  -8   5 155.925 51.0410   1
   5  -8   6 197.816 53.5159   1
   5  -8   7 1334.04 115.463   1
   5  -8   8 1029.36 103.130   1
   5  -8   9 45.3535 36.6906   1
   5  -8  10 45.5631 37.7205   1
   5  -8  11 1165.45 113.815   1
   5  -8  12 406.056 72.1971   1
   5  -8  13 63.0001 32.7061   1
   5  -8  14 77.6743 44.6671   1
  -5   9  19 403.389 70.1656   2
  -5   9  18 193.185 50.5432   2
  -5  -9  17 22.3339 39.0605   2
  -5   9  17 71.7965 36.7368   2
  -5   9  16 914.030 95.2511   2
  -5   9  15 353.210 59.8700   2
  -5   9  14 458.395 64.1445   2
  -5   9  13-8.38088 25.1637   2
   5   9 -12 1570.43 100.497   3
  -5   9  12 1676.28 114.274   2
   5   9 -11 676.669 67.2964   3
  -5   9  11 774.698 76.1313   2
   5   9 -10 1396.38 97.7285   3
  -5   9  10 1553.41 103.805   2
  -5   9   9 118.776 35.9382   2
   5   9  -9 73.0502 28.8212   3
   5  -9  -9 146.849 46.3234   1
  -5   9   8 1250.69 87.7152   2
   5  -9  -8 1536.56 120.964   1
  -5   9   7 688.336 62.0264   2
   5  -9  -7 694.180 83.5935   1
  -5   9   6 1318.76 82.2494   2
   5  -9  -6 1282.21 111.622   1
   5  -9  -5 74.9807 38.3980   1
   5  -9  -4 950.420 96.0761   1
   5  -9  -3 683.476 84.7264   1
   5  -9  -2 1187.97 108.337   1
   5  -9  -1-42.5456 35.5594   1
   5  -9   0 525.409 74.6308   1
   5  -9   1 249.767 54.2212   1
   5  -9   2 404.610 65.9713   1
   5  -9   3 2.23795 27.3077   1
   5  -9   4 710.938 88.2330   1
   5  -9   5 378.180 64.3386   1
   5  -9   6 655.194 85.3178   1
   5  -9   7 29.3733 35.1513   1
   5  -9   8 782.784 94.9305   1
   5  -9   9 309.420 65.3905   1
   5  -9  10 1036.65 109.794   1
  -5  10  17 61.3103 34.2214   2
  -5  10  16 665.515 83.0641   2
  -5  10  15 91.5516 32.1313   2
  -5  10  14 1135.33 102.477   2
  -5  10  13 12.8332 22.5091   2
  -5  10  12 710.405 75.0952   2
  -5  10  11 77.2658 29.3722   2
   5  10 -10 535.177 61.8752   3
   5 -10  -9 35.2198 34.7932   1
   5 -10  -8 842.060 93.7878   1
   5 -10  -7 324.057 60.7982   1
   5 -10  -6 606.829 77.9351   1
   5 -10  -5 52.2395 33.6437   1
   5 -10  -4 1055.94 103.807   1
   5 -10  -3-7.53525 29.3322   1
   5 -10  -2 1033.77 103.781   1
   5 -10  -1 236.414 56.7431   1
   5 -10   0 1532.69 128.674   1
   5 -10   1 39.5909 37.1075   1
   5 -10   2 1037.47 106.099   1
   5 -10   3 15.2019 28.1112   1
   5 -10   4 1603.13 135.017   1
   5 -10   5 185.710 55.6410   1
  -6   0  24 174.340 48.6914   2
  -6   0  23-4.41039 35.9418   2
  -6   0  22 1866.16 141.315   2
  -6   0  21 11.8282 31.7668   2
  -6   0  20 562.519 74.4210   2
  -6   0  19 41.0675 33.2762   2
  -6   0  18 3543.37 184.855   2
  -6   0  17 73.8089 42.8949   2
  -6   0  16 978.976 91.5152   2
  -6   0  15 9.36736 31.3026   2
  -6   0  14 4581.13 196.500   2
  -6   0  13 35.9868 24.4549   2
  -6   0  12 1997.57 118.610   2
  -6   0  11-10.4312 24.0819   2
  -6   0  10 1815.49 107.996   2
  -6   0   9-15.7731 20.8764   2
  -6   0   8 2285.46 118.037   2
  -6   0   7 33.9167 24.1510   2
  -6   0   6 2624.50 123.063   2
  -6   0   6 2771.36 128.679   1
   6   0  -6 2613.37 131.985   3
   6   0  -5-12.7452 25.1283   3
  -6   0   5-0.77157 16.4042   1
  -6   0   4 3458.26 141.445   1
   6   0  -4 3194.61 147.307   3
   6   0  -3 29.2659 29.9872   3
  -6   0   3 29.8022 22.6671   1
  -6   0   2 3683.81 145.295   1
   6   0  -2 3525.39 155.607   3
  -6   0   1 10.8914 18.7560   1
   6   0  -1 10.8468 26.1696   3
  -6   0   0 1603.94 88.4465   1
   6   0   0 1651.70 103.809   3
   6   0   1 27.7888 28.6772   3
  -6   0  -1-7.48264 15.1744   1
  -6   0  -2 4043.96 145.342   2
  -6   0  -2 4180.69 151.064   1
   6   0   2 4091.67 148.837   1
   6   0   2 3893.27 167.937   3
   6   0   3 55.2388 32.7254   3
  -6   0  -3-10.6257 15.5800   2
  -6   0  -3-1.49214 15.4052   1
   6   0   3 22.5841 20.9514   1
  -6   0  -4 1870.93 91.1737   2
   6   0   4 1803.71 92.2250   1
   6   0   4 1791.71 111.432   3
  -6   0  -5 21.8837 15.8605   2
   6   0   5 8.24368 17.4443   1
   6   0   5-7.17742 24.0619   3
   6   0   6 3692.76 139.759   1
   6   0   6 3578.94 162.917   3
  -6   0  -6 3599.21 136.313   2
   6   0   7 15.0743 17.7451   1
  -6   0  -7-1.90880 14.0057   2
   6   0   7 17.1450 26.7568   3
  -6   0  -8 3091.82 124.976   2
   6   0   8 3012.70 151.114   3
   6   0   8 3323.83 131.378   1
  -6   0  -9 8.37914 15.2614   2
   6   0   9-11.4359 17.0535   1
   6   0   9-2.78253 27.4417   3
   6   0  10 1088.09 89.8196   3
  -6   0 -10 1133.68 71.9791   2
   6   0  10 1180.74 75.6650   1
   6   0  11 25.9161 20.3248   1
  -6   0 -11 5.39301 18.4917   2
   6   0  11 25.4419 33.6195   3
   6   0  12 2492.10 116.896   1
   6   0  12 2557.04 142.387   3
   6   0  13-6.75351 16.3318   1
   6   0  13 25.0789 28.7292   3
   6   0  14 761.728 67.4086   1
   6   0  14 727.787 76.5744   3
   6   0  15-13.6486 19.8982   1
   6   0  15 39.1833 33.7613   3
   6   0  16 548.844 65.4937   1
   6   0  16 729.894 77.0971   3
   6   0  17 40.7612 30.2958   3
   6   0  18 521.651 67.0150   3
   6   0  19-0.65600 27.2187   3
   6   0  20 829.346 83.0430   3
  -6  -1  24 1311.65 121.977   2
  -6   1  24 1430.07 128.064   2
  -6  -1  23 322.182 64.4891   2
  -6   1  23 440.310 73.2484   2
  -6  -1  22 172.367 52.1885   2
  -6   1  22 244.796 57.8214   2
  -6  -1  21 53.7902 34.0943   2
  -6   1  21 74.6558 40.1200   2
  -6  -1  20 1094.42 105.319   2
  -6   1  20 1073.30 105.057   2
  -6  -1  19 322.692 60.8260   2
  -6   1  19 271.145 52.7746   2
  -6  -1  18 635.804 79.0460   2
  -6   1  18 500.803 69.7610   2
  -6  -1  17 34.5843 28.0893   2
  -6   1  17 78.7557 35.9603   2
  -6  -1  16 1808.71 123.606   2
  -6   1  16 1788.54 122.768   2
  -6  -1  15 1637.52 114.517   2
  -6   1  15 1515.04 111.084   2
  -6  -1  14 729.511 76.2653   2
  -6   1  14 683.010 72.9629   2
  -6  -1  13 36.7235 28.2552   2
  -6   1  13 122.760 38.1102   2
  -6  -1  12 2855.60 146.364   2
  -6   1  12 2769.98 142.171   2
  -6  -1  11 1353.83 98.3853   2
  -6   1  11 1354.66 93.4267   2
  -6  -1  10 651.221 66.0215   2
  -6   1  10 656.203 63.0701   2
  -6  -1   9 249.676 45.4944   2
  -6   1   9 226.892 38.7870   2
  -6   1   8 6521.27 216.858   2
   6   1  -8 6456.19 225.424   3
  -6   1   7 2751.93 125.979   2
  -6  -1   7 2815.94 128.875   1
   6   1  -7 2696.64 135.103   3
  -6   1   6 1185.29 79.4699   2
  -6  -1   6 1210.83 80.0421   1
   6   1  -6 1153.51 85.6869   3
   6   1  -5 25.6549 29.6334   3
  -6  -1   5 33.8033 18.6175   1
  -6   1   5 6.04923 20.8885   2
  -6   1   4 3710.60 142.711   2
   6   1  -4 3730.54 160.539   3
  -6  -1   4 3850.08 147.401   1
  -6  -1   3 827.728 62.8253   1
  -6   1   3 886.844 64.9253   2
  -6   1   3 887.290 70.1797   1
   6   1  -3 828.117 72.6974   3
  -6  -1   2 2045.29 100.514   1
  -6   1   2 2214.12 111.832   1
   6   1  -2 1967.76 113.380   3
   6  -1  -2 2208.86 119.990   3
   6   1  -1 8.63162 25.1547   3
   6  -1  -1 22.3527 28.7555   3
  -6   1   1 10.2053 17.0493   1
  -6  -1   1-23.8788 18.1699   1
  -6  -1   0 3847.52 141.197   1
  -6   1   0 3930.04 155.131   1
   6  -1   0 4078.29 154.510   1
   6   1   0 3829.39 164.992   3
   6  -1   0 3720.65 162.689   3
   6  -1   1 48.9595 31.4791   3
  -6   1  -1 51.9060 21.0253   1
  -6  -1  -1 24.7977 16.8937   1
   6  -1   1 88.9616 35.3648   1
   6   1   1 64.8451 30.1980   3
  -6  -1  -2 2274.00 109.574   2
  -6   1  -2 2380.06 98.1739   2
  -6  -1  -2 2235.11 99.8011   1
  -6   1  -2 2195.42 110.915   1
   6  -1   2 2448.90 114.738   1
   6   1   2 2264.05 125.198   3
   6  -1   2 2454.29 126.992   3
   6  -1   3 292.685 49.5636   3
  -6  -1  -3 264.478 33.1590   1
  -6   1  -3 260.450 31.7630   2
  -6  -1  -3 331.877 41.2897   2
  -6   1  -3 316.804 42.2290   1
   6  -1   3 353.375 44.8573   1
   6   1   3 321.018 51.9772   3
  -6   1  -4 3477.21 124.542   2
  -6  -1  -4 3747.76 143.296   2
   6  -1   4 3563.41 143.227   1
   6   1   4 3339.63 157.486   3
   6  -1   4 3507.94 157.168   3
  -6   1  -5 1311.39 69.2812   2
  -6  -1  -5 1288.87 81.4240   2
   6   1   5 1327.80 72.1744   1
   6   1   5 1394.43 101.034   3
   6  -1   5 1371.64 85.4852   1
   6  -1   5 1400.55 96.2859   3
  -6  -1  -6 2159.98 106.139   2
   6   1   6 1982.02 120.275   3
   6   1   6 2050.24 92.9949   1
   6  -1   6 2131.78 119.797   3
  -6   1  -6 2155.57 90.9788   2
   6  -1   6 2171.99 108.825   1
   6  -1   7 0.41003 25.3289   3
  -6   1  -7-10.1975 12.7245   2
   6   1   7 11.1585 13.5066   1
   6  -1   7 19.1329 21.7304   1
  -6  -1  -7-0.88555 16.7137   2
   6   1   7 21.7519 27.5425   3
  -6   1  -8 2128.73 90.6388   2
   6   1   8 2134.18 94.3610   1
   6   1   8 2207.62 127.844   3
  -6  -1  -8 1979.19 103.342   2
   6  -1   8 1958.66 117.170   3
   6  -1   8 2123.24 110.044   1
   6  -1   9 1264.11 84.7644   1
  -6   1  -9 1301.45 70.7271   2
   6   1   9 1460.78 75.3868   1
  -6  -1  -9 1325.87 82.8218   2
   6   1   9 1315.29 100.554   3
   6  -1   9 1260.90 94.2424   3
   6  -1  10 274.415 48.6267   3
   6   1  10 189.105 29.4668   1
  -6  -1 -10 212.529 33.6000   2
   6  -1  10 222.546 40.0595   1
   6   1  10 228.561 48.3343   3
  -6   1 -10 235.408 31.4683   2
   6  -1  11 33.5742 25.8593   3
   6   1  11 7.06170 13.7525   1
   6  -1  11-19.3527 20.2653   1
   6   1  11 5.55431 30.7459   3
  -6  -1 -11-29.9495 22.3262   2
   6  -1  12 1749.60 104.159   1
   6   1  12 1770.61 119.234   3
   6  -1  12 1679.12 111.067   3
   6   1  12 1874.75 89.6866   1
   6  -1  13 1574.62 99.9542   1
   6   1  13 1545.05 113.767   3
   6  -1  13 1507.19 109.538   3
   6   1  13 1716.59 86.5958   1
   6  -1  14 728.745 67.0510   1
   6   1  14 717.317 77.9071   3
   6  -1  14 571.226 68.7502   3
   6   1  14 645.779 56.3744   1
   6  -1  15 38.1063 24.6587   1
   6   1  15-36.4058 34.0186   3
   6  -1  15 77.4262 29.3990   3
   6  -1  16 535.462 66.5243   1
   6  -1  16 687.151 73.1582   3
   6   1  16 696.974 77.5176   3
   6  -1  17 241.978 54.6752   1
   6   1  17 215.482 47.2588   3
   6  -1  17 236.554 45.9930   3
   6  -1  18 379.120 55.2256   3
   6   1  18 405.000 61.4141   3
   6  -1  19 13.9581 23.1957   3
   6   1  19 12.8854 26.2096   3
   6   1  20 607.317 73.9151   3
   6   1  21 89.2500 32.8747   3
  -6  -2  24 189.614 53.7356   2
  -6   2  24 136.475 48.7130   2
  -6  -2  23-19.2034 26.7443   2
  -6   2  23 43.7954 35.7205   2
  -6  -2  22 635.711 87.6706   2
  -6   2  22 667.385 85.7905   2
  -6  -2  21 1148.53 109.815   2
  -6   2  21 1108.24 108.916   2
  -6  -2  20 68.1345 33.9366   2
  -6   2  20 51.7803 32.6963   2
  -6  -2  19 852.714 90.8340   2
  -6   2  19 930.097 95.3094   2
  -6   2  18 731.575 82.2584   2
  -6  -2  18 657.169 79.2431   2
  -6  -2  17 4371.05 205.246   2
  -6   2  17 4263.12 200.383   2
  -6  -2  16 139.562 41.4972   2
  -6   2  16 92.7047 38.2192   2
  -6  -2  15 345.554 56.2819   2
  -6   2  15 273.502 49.9809   2
  -6  -2  14 1412.21 107.419   2
  -6   2  14 1511.95 107.672   2
  -6  -2  13 2387.99 138.632   2
  -6   2  13 2457.71 135.005   2
  -6  -2  12 588.877 68.0513   2
  -6   2  12 637.681 66.2310   2
  -6  -2  11 262.797 50.5432   2
  -6   2  11 234.186 41.3203   2
  -6   2  10 908.380 74.3636   2
   6   2 -10 869.085 74.3381   3
  -6   2   9 3826.77 159.765   2
   6   2  -9 3998.76 167.130   3
   6   2  -8 450.631 55.4767   3
  -6   2   8 543.151 55.4266   2
   6   2  -7 74.6322 32.9886   3
  -6   2   7 45.5645 25.3685   2
  -6  -2   7 47.0246 21.4877   1
  -6   2   6 1228.56 78.1762   2
  -6  -2   6 1256.91 80.1223   1
   6   2  -6 1290.21 90.9221   3
  -6   2   5 3250.51 131.602   2
  -6  -2   5 3538.46 138.390   1
   6   2  -5 3251.22 148.967   3
   6   2  -4 209.826 42.9387   3
  -6  -2   4 139.244 28.8382   1
  -6   2   4 167.670 29.6095   2
  -6  -2   3 24.1560 17.6235   1
  -6   2   3 59.2766 23.2127   2
   6   2  -3-8.62135 24.8766   3
  -6   2   2 1384.28 75.3982   2
   6  -2  -2 1456.36 95.0319   1
   6   2  -2 1440.01 99.2361   3
  -6  -2   2 1340.94 76.5487   1
  -6  -2   1 7197.68 210.702   1
  -6   2   1 7332.73 205.693   2
   6  -2  -1 7611.04 240.067   1
   6   2  -1 7212.03 245.052   3
  -6   2   0-0.73414 13.8986   2
   6  -2   0-7.69676 24.4345   1
  -6  -2   0 4.98741 12.7023   1
   6   2   0 12.1876 30.4721   3
  -6   2  -1 157.928 25.1724   2
  -6  -2  -1 130.457 24.8102   1
  -6  -2  -1 247.096 38.3934   2
   6  -2   1 175.549 36.6952   1
   6   2   1 159.997 38.9631   3
   6  -2   2 331.268 48.3138   1
   6  -2   2 285.316 48.8028   3
  -6   2  -2 312.871 31.3659   2
  -6  -2  -2 283.625 41.5879   2
  -6  -2  -2 309.246 33.7762   1
   6   2   2 400.996 56.4050   3
  -6   2  -3 7324.22 191.134   2
  -6  -2  -3 7330.18 233.914   2
  -6  -2  -3 7208.96 197.840   1
   6   2   3 7417.58 253.522   3
   6  -2   3 7400.72 235.801   1
   6  -2   3 7132.83 242.765   3
   6  -2   4 12.9436 27.4266   3
   6  -2   4 9.63319 26.5804   1
  -6   2  -4 31.1921 14.0375   2
  -6  -2  -4 15.1342 18.7923   2
   6   2   4-1.52479 23.6484   3
   6  -2   5-2.68751 25.6203   3
   6  -2   5 26.7793 21.5083   1
  -6   2  -5 53.1038 15.7135   2
   6   2   5 20.0285 28.2417   3
   6  -2   6 375.367 53.2690   3
  -6   2  -6 418.516 32.4607   2
   6   2   6 405.547 59.4238   3
   6  -2   6 522.395 57.7649   1
   6  -2   7 3632.63 154.757   1
  -6   2  -7 3635.23 112.429   2
   6   2   7 3762.39 174.787   3
   6  -2   7 3553.22 159.813   3
   6  -2   8 513.847 59.8101   3
   6  -2   8 502.510 56.1672   1
  -6   2  -8 583.229 38.4403   2
   6   2   8 536.207 67.7063   3
   6  -2   9 188.382 39.4702   3
   6  -2   9 209.754 39.7379   1
  -6   2  -9 169.630 22.1515   2
   6  -2  10 575.789 62.8773   3
   6   2  10 549.651 39.6667   1
   6  -2  10 506.441 59.3764   1
   6  -2  11 562.258 63.7436   3
   6  -2  11 532.750 61.7869   1
   6   2  11 573.720 40.1840   1
   6  -2  12 670.633 67.7996   1
   6  -2  12 661.004 69.2929   3
   6  -2  13 38.0481 27.0949   3
   6  -2  13 2.98113 22.8352   1
   6  -2  14 1279.20 96.2536   1
   6  -2  14 1134.97 89.3891   3
   6  -2  15 1049.59 89.7024   1
   6  -2  15 1076.46 85.7668   3
   6  -2  16 313.203 49.2925   3
   6  -2  16 385.293 56.5006   1
   6  -2  17 57.8529 28.1151   3
   6  -2  17-29.1640 24.4976   1
   6  -2  18 198.048 41.7705   1
   6  -2  19 432.528 60.9151   1
   6   2  22 85.5007 34.5228   3
  -6   3  24 145.589 49.7287   2
  -6  -3  23 2002.04 152.233   2
  -6   3  23 2109.52 154.928   2
  -6  -3  22 6.32921 32.4760   2
  -6   3  22-34.3819 34.0866   2
  -6  -3  21 347.520 63.6089   2
  -6   3  21 282.171 62.7483   2
  -6  -3  20 366.705 65.0370   2
  -6   3  20 444.072 71.1645   2
  -6  -3  19 2384.42 154.887   2
  -6   3  19 2260.85 149.085   2
  -6  -3  18 360.751 62.1035   2
  -6   3  18 325.123 59.7497   2
  -6  -3  17 12.3543 32.7175   2
  -6   3  17-25.7406 31.9985   2
  -6  -3  16 21.6775 27.9793   2
  -6   3  16 51.5278 32.7192   2
  -6  -3  15 2650.85 153.167   2
  -6   3  15 2559.02 144.712   2
  -6  -3  14 27.1885 27.5550   2
  -6   3  14-26.6325 31.0789   2
  -6  -3  13 311.274 54.4128   2
  -6   3  13 165.434 38.3715   2
   6   3 -12 67.1363 28.6372   3
  -6  -3  12 127.633 42.2420   2
  -6   3  12 72.3876 27.7141   2
  -6   3  11 4536.47 183.969   2
   6   3 -11 4486.11 180.204   3
   6   3 -10 28.8566 24.0531   3
  -6   3  10-28.4402 27.6476   2
  -6   3   9 534.765 56.1855   2
   6   3  -9 561.796 60.7161   3
   6   3  -8 35.5204 25.0518   3
  -6   3   8 127.450 31.9057   2
  -6   3   7 5130.46 181.716   2
  -6  -3   7 5321.67 183.716   1
   6   3  -7 5124.39 197.115   3
   6   3  -6-21.8822 23.0265   3
  -6   3   6 24.6148 20.3174   2
  -6  -3   6 0.07772 18.0199   1
  -6   3   5 530.894 49.4143   2
  -6  -3   5 546.197 50.7295   1
   6   3  -5 573.856 64.1108   3
  -6   3   4 238.557 34.5455   2
   6  -3  -4 229.754 48.3760   1
  -6  -3   4 225.144 32.6159   1
   6   3  -4 282.510 50.6301   3
  -6   3   3 6281.27 185.546   2
   6  -3  -3 6270.74 220.936   1
  -6  -3   3 5786.43 184.020   1
   6   3  -3 5940.85 218.168   3
  -6   3   2 956.398 59.3011   2
   6  -3  -2 901.623 79.1433   1
   6   3  -2 867.376 77.2951   3
  -6  -3   2 843.436 58.4007   1
  -6   3   1 58.6207 19.1830   2
  -6  -3   1 86.7775 20.6553   1
   6  -3  -1 93.4433 33.4394   1
   6   3  -1 83.5046 32.2715   3
  -6  -3   0 529.708 42.7116   1
  -6   3   0 616.627 43.4530   2
   6   3   0 537.926 64.0355   3
   6  -3   0 543.493 60.3989   1
  -6   3  -1 3470.73 110.868   2
  -6  -3  -1 3355.37 115.070   1
   6   3   1 3336.41 158.234   3
   6  -3   1 3349.40 152.215   1
  -6   3  -2 1602.93 65.6499   2
  -6   3  -2 1697.87 66.0834   2
  -6  -3  -2 1601.24 71.8052   1
   6   3   2 1604.93 107.692   3
   6  -3   2 1590.16 100.783   1
   6  -3   3 140.508 40.2121   1
  -6   3  -3 156.003 19.5283   2
  -6   3  -3 118.553 15.2407   2
   6   3   3 135.310 40.3480   3
  -6  -3  -3 102.748 19.3206   1
  -6   3  -4 46.3263 11.2122   2
   6  -3   4 31.4696 27.9998   1
  -6   3  -4 36.4935 11.6079   2
  -6   3  -5 2386.46 71.4378   2
  -6   3  -5 2422.41 70.9045   2
   6  -3   5 2468.59 131.117   1
  -6   3  -6 18.0545 7.42936   2
   6  -3   6-11.0535 26.1591   1
  -6   3  -6 9.82902 6.32495   2
  -6   3  -7 70.4680 8.44809   2
   6  -3   7 124.322 35.1904   1
  -6   3  -7 62.0005 8.09595   2
   6  -3   8 173.265 38.7801   1
   6  -3   9 2682.44 141.149   1
   6  -3  10 9.61300 21.6290   3
   6  -3  10 73.5443 32.8889   1
   6  -3  11-2.18783 22.1393   3
   6  -3  11 64.5361 32.3170   1
   6  -3  12 271.408 45.0176   3
   6  -3  12 304.028 52.0999   1
   6  -3  13 1746.79 118.403   1
   6  -3  13 1678.89 106.436   3
   6  -3  14 112.398 31.4001   3
   6  -3  14 57.1315 27.6686   1
   6  -3  15 50.3157 26.1950   3
   6  -3  15-18.0021 27.8217   1
   6  -3  16 50.3186 24.3757   3
   6  -3  16 22.2901 26.3037   1
   6  -3  17 2011.85 135.608   1
   6  -3  18 11.9783 22.8808   1
   6  -3  19 577.213 73.6046   1
   6  -3  20 15.6184 25.0543   1
  -6  -4  23 461.430 77.3692   2
  -6   4  23 346.600 66.4353   2
  -6  -4  22 293.219 65.2679   2
  -6   4  22 246.886 55.6037   2
  -6  -4  21 1371.63 122.160   2
  -6   4  21 1416.72 124.144   2
  -6  -4  20 176.861 48.1152   2
  -6   4  20 101.484 41.2272   2
  -6  -4  19 251.742 59.6522   2
  -6   4  19 261.277 56.7331   2
  -6  -4  18 409.632 66.2387   2
  -6   4  18 236.822 52.0207   2
  -6  -4  17 2029.01 139.370   2
  -6   4  17 1899.59 131.672   2
  -6  -4  16 220.564 52.4080   2
  -6   4  16 137.920 40.7570   2
  -6  -4  15 784.815 85.5495   2
  -6   4  15 689.461 75.9020   2
  -6  -4  14 134.246 39.6488   2
  -6   4  14 128.971 40.9391   2
  -6   4  13 2454.55 136.102   2
   6   4 -13 2385.67 126.305   3
   6   4 -12-4.12885 25.6624   3
  -6   4  12-34.2823 30.4655   2
   6   4 -11 195.282 39.7649   3
  -6   4  11 168.322 34.8112   2
   6   4 -10 100.170 32.5411   3
  -6   4  10 136.966 32.5595   2
  -6   4   9 3456.55 150.023   2
   6   4  -9 3285.25 151.194   3
   6   4  -8 304.106 46.8547   3
  -6   4   8 387.972 47.2253   2
  -6   4   7 672.704 60.7663   2
   6   4  -7 642.505 67.9553   3
  -6   4   6 1271.87 78.5635   2
   6   4  -6 985.757 83.3442   3
  -6   4   5 5352.83 176.253   2
   6  -4  -5 5708.51 215.468   1
  -6  -4   5 5183.13 175.104   1
   6   4  -5 5256.82 203.155   3
  -6   4   4 294.813 36.4317   2
   6  -4  -4 277.692 47.1824   1
  -6  -4   4 307.487 36.9105   1
   6   4  -4 338.126 51.6952   3
  -6   4   3 272.522 33.9467   2
   6  -4  -3 383.459 57.4403   1
  -6  -4   3 238.182 32.2234   1
   6   4  -3 236.096 46.0346   3
  -6   4   2 556.431 43.5718   2
  -6  -4   2 434.497 41.0479   1
   6  -4  -2 598.470 66.5914   1
   6   4  -2 441.235 60.5637   3
  -6   4   1 3333.73 108.814   2
   6  -4  -1 3156.12 152.469   1
   6   4  -1 2945.33 150.877   3
  -6  -4   1 3137.34 113.173   1
  -6  -4   0 452.371 37.6774   1
   6  -4   0 516.161 61.8646   1
  -6   4   0 550.426 36.5089   2
   6   4   0 492.985 62.7331   3
  -6  -4  -1 1250.87 59.8067   1
  -6   4  -1 1401.14 55.0036   2
   6  -4   1 1346.83 99.4027   1
  -6   4  -2 998.466 38.5605   2
  -6  -4  -2 1003.03 49.2679   1
  -6   4  -2 1061.41 40.0057   2
   6  -4   2 1130.97 92.2790   1
  -6  -4  -3 3152.27 92.4246   1
   6  -4   3 3352.78 161.405   1
   6  -4   4 599.052 67.3466   1
   6  -4   5-21.7798 30.3544   1
   6  -4   6 160.580 41.7746   1
   6  -4   7 2028.01 125.223   1
   6  -4   8 0.36171 28.2609   1
   6  -4   9 317.030 53.9424   1
   6  -4  10 101.014 40.1885   1
   6  -4  11 3541.76 176.338   1
   6  -4  12 2.94842 28.3926   1
   6  -4  13 34.9286 29.8874   1
   6  -4  14 5.73497 27.1704   1
   6  -4  15 933.878 96.4214   1
   6  -4  16 167.299 45.2629   1
   6  -4  17 254.673 55.1897   1
   6  -4  18 235.599 55.4361   1
   6  -4  19 405.470 66.8581   1
   6  -4  20 174.713 49.8322   1
   6  -4  21 99.9582 35.6119   1
  -6  -5  22 77.5523 41.0644   2
  -6   5  22 82.0183 43.0098   2
  -6  -5  21-8.92530 32.6306   2
  -6   5  21 62.4049 42.4871   2
  -6  -5  20 1455.65 125.368   2
  -6   5  20 1374.65 117.943   2
  -6  -5  19 571.666 79.7723   2
  -6   5  19 623.691 79.7796   2
  -6  -5  18 104.300 42.3875   2
  -6   5  18 77.9547 38.0148   2
  -6  -5  17 116.702 37.6525   2
  -6   5  17 181.135 46.5613   2
  -6  -5  16 766.511 87.7066   2
  -6   5  16 804.763 84.8062   2
  -6  -5  15 1743.98 129.415   2
  -6   5  15 1633.93 116.780   2
   6   5 -14 29.7041 20.6106   3
  -6   5  14 72.8684 36.6077   2
   6   5 -13 182.044 38.3636   3
  -6   5  13 293.250 52.0957   2
  -6   5  12 1589.50 105.885   2
   6   5 -12 1688.06 104.190   3
  -6   5  11 1925.37 114.480   2
   6   5 -11 1709.39 106.609   3
  -6   5  10 577.106 60.5088   2
   6   5 -10 648.092 66.3934   3
  -6   5   9 11.9224 18.6329   2
   6   5  -9 18.3223 21.9565   3
  -6   5   8 1587.12 94.6751   2
   6   5  -8 1477.21 100.450   3
  -6   5   7 532.980 52.9293   2
   6   5  -7 376.836 53.1176   3
  -6   5   6 1425.30 83.0493   2
   6  -5  -6 1332.67 102.788   1
   6   5  -6 1134.06 89.0973   3
  -6   5   5 304.180 37.7005   2
   6  -5  -5 372.532 59.2264   1
   6   5  -5 204.894 42.2429   3
  -6   5   4 1558.29 78.8993   2
  -6  -5   4 1395.08 76.8089   1
   6  -5  -4 1384.47 104.485   1
   6   5  -4 1340.31 97.5510   3
  -6   5   3 1228.27 64.9533   2
  -6  -5   3 1086.34 65.1360   1
   6  -5  -3 1304.72 100.103   1
   6   5  -3 1138.56 91.1876   3
  -6   5   2 1159.02 58.5786   2
  -6  -5   2 1110.89 61.9526   1
   6  -5  -2 1169.01 97.0209   1
   6   5  -2 1106.47 91.8590   3
   6  -5  -1 152.001 41.1199   1
  -6  -5   1 151.462 23.2725   1
  -6   5   1 155.171 20.2495   2
  -6   5   0 1140.45 45.6089   2
   6  -5   0 1117.92 93.8698   1
  -6  -5   0 994.871 52.1989   1
  -6  -5  -1 2234.45 76.9920   1
   6  -5   1 2360.78 136.600   1
  -6  -5  -2 1085.67 43.2553   1
   6  -5   2 1163.55 95.7550   1
   6  -5   3 14.3586 30.6484   1
   6  -5   4 452.244 65.5544   1
   6  -5   5 2406.42 141.116   1
   6  -5   6 488.675 66.6285   1
   6  -5   7 272.691 55.5417   1
   6  -5   8 1107.71 98.9681   1
   6  -5   9 837.441 88.8215   1
   6  -5  10 1010.96 95.8048   1
   6  -5  11-1.58663 28.8423   1
   6  -5  12 316.194 58.1313   1
   6  -5  13 366.354 60.0613   1
   6  -5  14 404.537 66.6420   1
   6  -5  15 1.80535 28.5605   1
   6  -5  16 74.6933 38.4652   1
   6  -5  17 833.326 95.7665   1
   6  -5  18 358.525 63.7340   1
   6  -5  19 33.9707 28.7795   1
  -6   6  22 794.870 95.3771   2
  -6   6  21-19.3715 34.4522   2
  -6  -6  20 371.965 71.0571   2
  -6   6  20 342.783 63.5750   2
  -6  -6  19 79.8867 42.5503   2
  -6   6  19-7.56258 31.5158   2
  -6  -6  18 1244.18 116.537   2
  -6   6  18 1253.44 110.128   2
  -6  -6  17 191.646 51.6388   2
  -6   6  17 140.179 41.3944   2
  -6  -6  16 702.012 86.7169   2
  -6   6  16 747.509 82.6298   2
   6   6 -15 60.5849 26.3363   3
  -6   6  15 174.886 44.4687   2
  -6   6  14 3082.17 160.682   2
   6   6 -14 2660.48 135.422   3
   6   6 -13 17.8332 21.0318   3
  -6   6  13 176.294 42.5572   2
  -6   6  12 1722.26 112.205   2
   6   6 -12 1421.13 97.8352   3
   6   6 -11 38.8693 25.0626   3
  -6   6  11 60.1120 29.9273   2
  -6   6  10 2536.28 131.202   2
   6   6 -10 2580.87 135.139   3
  -6   6   9 1042.42 77.7628   2
   6   6  -9 1068.56 86.5609   3
  -6   6   8 1947.56 105.333   2
   6   6  -8 1950.32 118.596   3
   6  -6  -7 19.0158 26.8481   1
  -6   6   7-18.7132 22.5477   2
   6   6  -7 13.3961 28.0812   3
  -6   6   6 1209.35 73.9597   2
   6  -6  -6 1261.12 104.065   1
   6   6  -6 1232.04 94.9960   3
  -6   6   5 640.670 50.4973   2
   6  -6  -5 733.151 82.7842   1
   6   6  -5 530.538 65.0221   3
   6   6  -4 231.856 47.8251   3
   6  -6  -4 273.757 53.6401   1
  -6   6   4 260.944 31.6753   2
  -6  -6   3 31.5677 16.3527   1
   6  -6  -3 3.22907 29.2835   1
  -6   6   3 27.7830 12.2847   2
  -6  -6   2 2911.68 107.804   1
  -6   6   2 2957.33 96.5820   2
   6  -6  -2 3243.63 166.642   1
   6  -6  -1 1350.99 107.861   1
  -6   6   1 1201.60 48.3993   2
   6  -6   0 1143.84 99.2124   1
   6  -6   1 14.1413 32.6018   1
   6  -6   2 1511.68 116.231   1
   6  -6   3 197.449 42.6076   1
   6  -6   4 877.213 90.3275   1
   6  -6   5 95.8272 44.2497   1
   6  -6   6 1333.24 109.949   1
   6  -6   7 856.116 91.8393   1
   6  -6   8 1994.92 139.388   1
   6  -6   9 6.05333 30.5294   1
   6  -6  10 277.966 57.0198   1
   6  -6  11 723.820 89.9595   1
   6  -6  12 861.158 96.9952   1
   6  -6  13 42.5047 34.6918   1
   6  -6  14 504.737 77.4378   1
   6  -6  15 62.3884 41.4364   1
   6  -6  16 489.060 76.3820   1
  -6   7  21 81.2905 41.8608   2
  -6   7  20 1563.76 129.494   2
  -6   7  19 65.0138 40.5170   2
  -6  -7  18 408.961 71.4716   2
  -6   7  18 423.586 67.4751   2
  -6  -7  17 313.091 62.4728   2
  -6   7  17 292.991 55.6862   2
  -6   7  16 1824.69 130.047   2
   6   7 -16 1618.52 102.251   3
   6   7 -15-17.6676 18.4845   3
  -6   7  15 72.3145 36.4444   2
   6   7 -14 538.286 60.2246   3
  -6   7  14 579.986 70.0360   2
   6   7 -13 354.108 50.3233   3
  -6   7  13 219.326 46.8446   2
  -6   7  12 1626.72 109.853   2
   6   7 -12 1455.48 100.454   3
  -6   7  11 183.070 41.7510   2
   6   7 -11 167.740 38.2091   3
  -6   7  10 702.249 66.7444   2
   6   7 -10 515.993 62.2685   3
   6   7  -9-15.4424 23.5074   3
  -6   7   9 6.99835 18.3782   2
   6  -7  -8 2743.86 159.413   1
  -6   7   8 2466.62 119.948   2
   6   7  -8 2213.63 131.050   3
  -6   7   7 290.922 39.4525   2
   6  -7  -7 225.742 53.7760   1
   6   7  -7 202.928 45.1362   3
   6  -7  -6 1222.48 107.227   1
  -6   7   6 1331.83 77.6569   2
   6   7  -6 1178.84 95.0531   3
  -6   7   5 10.2060 13.6436   2
   6   7  -5 1.34877 25.1668   3
   6  -7  -5 17.1530 29.9152   1
   6  -7  -4 1909.45 134.056   1
  -6   7   4 1950.76 85.7423   2
   6  -7  -3 422.143 65.5060   1
   6  -7  -2 1495.27 115.703   1
   6  -7  -1 102.399 39.6013   1
   6  -7   0 2090.75 141.020   1
   6  -7   1 502.464 73.7731   1
   6  -7   2 1556.16 122.440   1
   6  -7   3 65.1785 40.9743   1
   6  -7   4 1965.43 138.296   1
   6  -7   5 189.863 51.8712   1
   6  -7   6 857.606 93.0119   1
   6  -7   7-0.63588 34.2406   1
   6  -7   8 2139.96 150.421   1
   6  -7   9 260.890 54.8188   1
   6  -7  10 488.018 72.7526   1
   6  -7  11 53.5896 40.0875   1
   6  -7  12 1461.75 129.654   1
   6  -7  13-34.6645 32.4110   1
   6  -7  14 807.488 98.2015   1
  -6   8  19-6.40472 30.4148   2
  -6   8  18 634.395 83.6425   2
  -6   8  17 265.185 55.4047   2
  -6   8  16 231.225 47.9513   2
  -6   8  15 9.26060 25.8404   2
  -6   8  14 1338.70 105.399   2
   6   8 -14 1020.54 83.0204   3
  -6   8  13 1065.59 92.2224   2
   6   8 -13 1085.76 86.4673   3
  -6   8  12 377.469 54.8949   2
   6   8 -12 411.956 55.5864   3
  -6   8  11 23.5577 22.9174   2
   6   8 -11 41.5685 29.2744   3
  -6   8  10 924.428 76.6021   2
   6   8 -10 661.270 70.3137   3
  -6   8   9 1226.65 87.2395   2
   6   8  -9 1072.31 91.2150   3
   6  -8  -8 358.841 62.1914   1
  -6   8   8 451.629 51.6602   2
   6   8  -8 324.806 52.9817   3
   6  -8  -7-15.4296 34.1575   1
   6   8  -7 17.8998 25.7089   3
   6  -8  -6 1959.72 138.646   1
   6   8  -6 1483.24 111.221   3
   6  -8  -5 577.376 78.1611   1
   6  -8  -4 882.959 94.0740   1
   6  -8  -3 10.1331 33.5434   1
   6  -8  -2 1476.65 122.976   1
   6  -8  -1 736.858 87.6841   1
   6  -8   0 1065.45 102.685   1
   6  -8   1 99.1336 39.8686   1
   6  -8   2 1009.73 104.172   1
   6  -8   3 740.683 89.2363   1
   6  -8   4 717.065 89.1187   1
   6  -8   5 15.7464 32.8546   1
   6  -8   6 643.804 86.7474   1
   6  -8   7 969.826 104.960   1
   6  -8   8 498.356 80.2101   1
   6  -8   9 69.3237 40.8933   1
   6  -8  10 410.139 70.9404   1
  -6   9  18 44.4061 31.8959   2
  -6   9  17 53.6035 34.9329   2
  -6   9  16 73.8488 35.7805   2
  -6   9  15 1122.50 100.493   2
  -6   9  14 89.9053 33.7890   2
  -6   9  13 165.122 41.3551   2
   6   9 -12 297.246 49.1229   3
   6   9 -11 1182.74 95.5726   3
   6   9 -10 200.770 42.5949   3
   6   9  -9 83.7409 32.6972   3
   6  -9  -8 747.153 91.7901   1
   6   9  -8 603.863 70.3430   3
   6  -9  -7 1694.21 133.988   1
   6   9  -7 1629.20 117.747   3
   6  -9  -6 135.353 47.6330   1
   6  -9  -5 99.0914 36.9572   1
   6  -9  -4 222.711 55.2948   1
   6  -9  -3 2793.00 174.755   1
   6  -9  -2 123.096 45.8641   1
   6  -9  -1 126.388 42.5999   1
   6  -9   0 348.186 65.3438   1
   6  -9   1 2115.70 152.338   1
   6  -9   2 27.1452 33.6016   1
   6  -9   3 48.9520 41.7528   1
   6  -9   4 205.594 54.9569   1
   6  -9   5 1329.29 122.462   1
   6  10 -10 198.959 42.4661   3
   6  10  -9 927.040 88.0986   3
   6  10  -8 370.267 57.4829   3
  -7   0  22-48.9923 38.6096   2
  -7   0  21 1689.02 136.694   2
  -7   0  20 9.47293 31.9876   2
  -7   0  19 877.507 97.2165   2
  -7   0  18 1.09135 36.2970   2
  -7   0  17 1209.38 107.813   2
  -7   0  16 27.4149 32.1035   2
  -7   0  15 2313.27 144.376   2
  -7   0  14 28.5533 30.1609   2
  -7   0  13 3157.85 164.123   2
  -7   0  12-3.13884 26.4134   2
  -7   0  11 662.645 69.3697   2
  -7   0  10-15.3442 20.2644   2
  -7   0   9 1992.03 118.580   2
  -7   0   8 9.55904 19.0248   2
  -7   0   7 1147.70 86.0611   2
  -7   0   6 47.1461 31.8211   2
  -7   0   5 4530.75 178.361   2
   7   0  -5 4709.96 198.427   3
   7   0  -4-52.3959 32.3097   3
   7   0  -3 731.015 74.0049   3
   7   0  -2 6.73727 25.5630   3
   7   0  -1 3681.43 172.781   3
   7   0   0-24.0783 30.7208   3
   7   0   1 168.290 44.0358   3
   7   0   2 28.9051 31.4813   3
  -7   0  -2-18.7644 21.4586   1
  -7   0  -2 21.4672 18.4365   2
  -7   0  -3 1616.90 90.8972   2
  -7   0  -3 1582.59 92.4218   1
   7   0   3 1386.20 104.450   3
   7   0   4 13.0421 30.5132   3
  -7   0  -4 6.98619 16.8735   2
   7   0   4 10.1102 19.3345   1
   7   0   5 167.080 42.4937   3
  -7   0  -5 199.485 32.0590   2
   7   0   5 174.119 31.1959   1
   7   0   6 21.2214 31.1064   3
  -7   0  -6 20.2685 17.7365   2
   7   0   6 15.0115 21.9538   1
   7   0   7 2203.10 110.480   1
   7   0   7 2121.90 132.880   3
   7   0   8-16.0868 32.4594   3
   7   0   8-20.0048 17.3447   1
   7   0   9 85.3239 33.5220   3
   7   0   9 84.5298 23.9799   1
   7   0  10-2.61162 17.6314   1
   7   0  10 48.3794 33.8468   3
   7   0  11 1229.97 84.8551   1
   7   0  11 1075.14 97.1942   3
   7   0  12 16068.7 286.925   1
   7   0  12 44.4910 51.4875   3
   7   0  13 112.771 41.4523   3
   7   0  14-11.4250 26.7447   3
   7   0  15 1183.54 104.033   3
   7   0  16 12.4002 30.4397   3
   7   0  17 136.300 38.7481   3
   7   0  18 12.3512 26.7845   3
  -7  -1  22-18.8747 30.4836   2
  -7   1  22-28.1893 37.9197   2
  -7  -1  21 244.643 57.4228   2
  -7   1  21 223.668 56.0743   2
  -7  -1  20 918.981 99.3323   2
  -7   1  20 853.139 96.7138   2
  -7  -1  19 1418.59 121.705   2
  -7   1  19 1416.62 120.442   2
  -7  -1  18 119.082 47.5615   2
  -7   1  18 105.631 41.2078   2
  -7  -1  17 4.21905 31.3846   2
  -7   1  17 29.3673 31.9185   2
  -7   1  16 789.072 85.4436   2
  -7  -1  16 730.984 83.9932   2
  -7  -1  15 2051.10 136.759   2
  -7   1  15 2091.93 136.082   2
  -7  -1  14 29.4154 31.7622   2
  -7   1  14 11.5840 25.7357   2
  -7  -1  13 272.567 52.5696   2
  -7   1  13 405.960 61.6961   2
  -7  -1  12 1033.55 92.9171   2
  -7   1  12 999.689 86.5152   2
  -7  -1  11 3172.45 161.642   2
  -7   1  11 3074.44 152.790   2
  -7  -1  10 99.4306 35.2366   2
  -7   1  10 112.139 32.1048   2
  -7   1   9 605.539 62.8493   2
  -7  -1   9 445.341 58.2678   2
   7   1  -8 361.661 59.2257   3
  -7  -1   8 349.656 50.4396   2
  -7   1   8 434.349 54.1912   2
  -7   1   7 4024.91 166.379   2
   7   1  -7 4124.58 183.337   3
   7   1  -6 12.6347 28.4786   3
  -7   1   6 33.6734 27.8271   2
   7   1  -5 443.847 59.7662   3
  -7   1   5 472.089 52.5464   2
  -7   1   4 872.368 70.2276   2
   7   1  -4 767.905 78.7618   3
  -7   1   3 3158.48 134.229   2
   7   1  -3 2937.16 152.791   3
   7   1  -2 444.767 60.7043   3
   7  -1  -2 280.594 50.2332   3
  -7   1   2 322.990 41.5416   2
  -7  -1   2 324.304 42.4588   1
   7   1  -1 236.744 49.3767   3
   7  -1  -1 259.468 50.7399   3
  -7  -1   1 200.475 36.1684   1
   7   1   0 479.340 63.8296   3
   7  -1   0 443.595 62.5916   3
  -7  -1   0 410.758 46.3358   1
  -7  -1  -1 5142.94 178.316   1
   7   1   1 5241.30 213.607   3
   7  -1   1 4813.98 204.800   3
   7   1   2 482.109 62.3486   3
   7  -1   2 518.712 65.5456   3
  -7   1  -2 515.599 46.5046   2
  -7  -1  -2 485.506 49.0241   1
   7  -1   2 520.186 56.2857   1
   7  -1   3 88.8177 38.3134   3
  -7  -1  -3 69.2807 22.4242   1
  -7   1  -3 84.3797 21.9566   2
   7  -1   3 25.8429 21.1763   1
   7   1   3 115.370 40.4418   3
   7  -1   4 81.2098 36.5605   3
  -7   1  -4 118.254 26.5229   2
   7  -1   4 68.9469 27.5401   1
   7   1   4 47.0730 36.1742   3
   7  -1   5 2101.45 114.209   1
   7   1   5 1934.96 127.652   3
   7  -1   5 2148.90 130.803   3
  -7   1  -5 2133.96 98.2672   2
   7  -1   6 33.1220 29.0925   3
   7  -1   6 78.7296 28.5039   1
   7   1   6 33.2091 31.9422   3
   7  -1   7 328.507 46.5853   1
   7  -1   7 295.531 50.2760   3
   7   1   7 332.391 56.3038   3
   7  -1   8 168.855 44.1348   3
   7  -1   8 227.825 41.0121   1
   7   1   8 154.141 48.3210   3
   7   1   9 2330.94 108.926   1
   7   1   9 2569.44 152.630   3
   7  -1   9 2599.89 129.158   1
   7  -1   9 2400.70 142.369   3
   7  -1  10 24.2705 27.7503   3
   7  -1  10 26.5098 20.6912   1
   7   1  10 24.1323 17.0481   1
   7   1  10 3.00786 31.5224   3
   7  -1  11 6.54049 28.1378   3
   7  -1  11-6.50408 20.3712   1
   7   1  11-17.1674 30.3153   3
   7  -1  12 147.384 40.5343   3
   7  -1  12 118.054 44.8948   1
   7   1  12 336.536 61.7216   3
   7   1  13 882.727 93.4157   3
   7  -1  13 944.558 90.4811   3
   7  -1  13 827.306 82.8454   1
   7  -1  14 55.2595 26.7262   3
   7  -1  14 24.6317 27.0291   1
   7   1  14 71.5840 39.7417   3
   7  -1  15 33.2480 29.1757   3
   7   1  15 22.0017 31.9309   3
   7  -1  16 171.687 41.3119   3
   7   1  16 261.366 55.7134   3
   7   1  17 977.452 98.3741   3
   7  -1  17 998.501 92.9261   3
   7   1  18 132.615 44.7442   3
   7   1  19-0.80918 26.1026   3
  -7  -2  22 1245.25 118.577   2
  -7   2  22 854.085 98.6879   2
  -7  -2  21 757.639 93.9985   2
  -7   2  21 672.062 88.4542   2
  -7  -2  20 301.566 61.6218   2
  -7   2  20 186.883 53.2202   2
  -7  -2  19 794.691 92.5753   2
  -7   2  19 917.446 97.2246   2
  -7  -2  18 377.399 63.0086   2
  -7   2  18 482.051 72.5084   2
  -7  -2  17 1877.53 136.948   2
  -7   2  17 1830.79 131.808   2
  -7  -2  16-18.9312 30.3278   2
  -7   2  16 12.4796 32.3054   2
  -7  -2  15 424.253 64.7628   2
  -7   2  15 530.037 70.8933   2
  -7  -2  14 1443.31 115.269   2
  -7   2  14 1369.52 106.673   2
  -7  -2  13 1533.62 115.592   2
  -7   2  13 1313.54 101.618   2
  -7  -2  12 191.745 47.6807   2
  -7   2  12 69.9750 27.6778   2
  -7  -2  11 139.975 39.2998   2
  -7   2  11 132.139 33.6220   2
  -7  -2  10 2232.62 135.955   2
  -7   2  10 2240.39 126.239   2
   7   2 -10 2259.39 131.944   3
  -7   2   9 1365.85 95.2599   2
   7   2  -9 1537.68 108.245   3
   7   2  -8 579.573 69.0350   3
  -7   2   8 654.793 66.6344   2
   7   2  -7 42.2733 32.3746   3
  -7   2   7 48.3879 26.3445   2
  -7   2   6 2835.41 132.094   2
   7   2  -6 2923.67 151.953   3
  -7   2   5 987.785 73.1878   2
   7   2  -5 1047.89 89.8693   3
   7   2  -4 366.342 56.1613   3
  -7   2   4 374.224 45.3876   2
  -7  -2   4 382.728 45.0711   1
   7   2  -3 25.5973 26.8291   3
  -7   2   3 75.0490 26.6960   2
  -7  -2   3 69.4028 24.9192   1
  -7  -2   2 2542.23 118.257   1
  -7   2   2 2668.35 115.988   2
   7   2  -2 2510.80 141.278   3
  -7   2   1 758.294 58.1720   2
  -7  -2   1 640.602 55.1960   1
   7  -2  -1 703.901 70.1665   1
   7   2  -1 662.125 73.0711   3
  -7   2   0 382.536 41.5465   2
  -7  -2   0 329.858 40.0783   1
   7  -2   0 351.161 51.9028   1
   7   2   0 319.353 52.6365   3
  -7   2  -1 396.022 41.7114   2
  -7  -2  -1 414.906 43.7189   1
   7  -2   1 452.289 57.5781   1
   7   2   1 492.010 65.7990   3
  -7   2  -2 1733.76 83.5581   2
  -7   2  -2 1853.97 83.9790   2
  -7  -2  -2 1765.83 88.6116   1
   7  -2   2 1763.91 111.374   1
   7   2   2 1694.41 118.301   3
  -7   2  -3 1139.81 64.4769   2
  -7   2  -3 1159.66 64.3259   2
  -7  -2  -3 1149.80 69.1496   1
   7  -2   3 1220.19 91.1944   1
   7   2   3 1221.95 101.754   3
   7  -2   3 1333.49 102.093   3
   7  -2   4 38.8208 30.6609   3
   7  -2   4 47.1903 24.5243   1
   7   2   4 63.9578 34.2071   3
   7  -2   5 22.9989 26.0550   1
   7  -2   5 41.9158 36.1434   3
   7   2   5 53.8065 37.4737   3
   7   2   6 2339.88 144.560   3
   7  -2   6 2381.45 128.052   1
   7  -2   6 2079.53 130.196   3
   7   2   7 1487.33 117.542   3
   7  -2   7 1359.88 97.1310   1
   7  -2   7 1317.29 102.954   3
   7  -2   8 532.063 68.1847   3
   7  -2   8 549.971 65.5832   1
   7   2   8 517.526 70.0195   3
   7  -2   9 25.8625 25.5438   3
   7  -2   9 24.4842 21.1835   1
   7   2   9 57.8962 39.3283   3
   7   2  10 1305.71 113.203   3
   7  -2  10 1329.47 104.408   3
   7  -2  10 1437.14 102.898   1
   7  -2  11 572.482 71.1056   3
   7   2  11 648.891 83.8091   3
   7  -2  11 678.755 69.5479   1
   7  -2  12 466.461 64.7761   3
   7  -2  12 559.319 64.7948   1
   7   2  12 642.040 82.2918   3
   7  -2  13-14.6439 25.6846   3
   7  -2  13-33.2583 27.2802   1
   7   2  13-23.9328 35.7822   3
   7  -2  14 323.826 54.9302   3
   7  -2  14 308.284 48.4680   1
   7   2  14 214.142 49.2931   3
   7  -2  15 272.335 49.0236   3
   7  -2  15 236.518 43.9868   1
   7   2  15 313.142 63.4096   3
   7  -2  16 133.385 33.5676   3
   7   2  16 130.208 43.8277   3
   7   2  17 160.362 44.1707   3
   7   2  18 127.633 42.7765   3
   7   2  19 216.077 55.5825   3
  -7   3  22 12.2523 32.2867   2
  -7  -3  21 71.7925 44.2991   2
  -7   3  21-61.6333 38.0564   2
  -7  -3  20 1539.70 130.981   2
  -7   3  20 1705.59 134.333   2
  -7  -3  19-2.89990 28.8631   2
  -7   3  19 104.398 45.4743   2
  -7  -3  18 4.79427 32.4376   2
  -7   3  18 67.0377 33.6595   2
  -7  -3  17 293.630 64.1389   2
  -7   3  17 226.667 49.5370   2
  -7  -3  16 3197.18 179.826   2
  -7   3  16 2943.69 167.017   2
  -7  -3  15 20.5622 32.7016   2
  -7   3  15 30.1568 27.6304   2
  -7  -3  14 528.099 71.9680   2
  -7   3  14 438.630 61.8827   2
  -7  -3  13 24.2467 31.5432   2
  -7   3  13-23.2083 21.8212   2
  -7  -3  12 2764.38 157.513   2
  -7   3  12 2672.96 143.594   2
   7   3 -11 26.1375 25.5355   3
  -7   3  11-1.00844 22.0121   2
   7   3 -10 381.070 55.3154   3
  -7   3  10 319.403 48.4174   2
   7   3  -9 65.0633 33.9642   3
  -7   3   9 73.0064 29.2908   2
  -7   3   8 2401.23 123.753   2
   7   3  -8 2127.45 130.266   3
   7   3  -7 20.9328 25.4571   3
  -7   3   7 58.1189 26.3401   2
   7   3  -6 127.767 38.8662   3
  -7   3   6 175.312 33.9585   2
   7   3  -5 323.482 56.0206   3
  -7  -3   5 398.365 46.1865   1
  -7   3   5 395.038 46.6753   2
  -7   3   4 3287.71 134.400   2
   7   3  -4 2984.12 157.735   3
  -7  -3   4 3273.99 137.200   1
  -7  -3   3 198.027 32.2992   1
  -7   3   3 184.871 33.5611   2
   7   3  -3 183.933 44.3188   3
  -7  -3   2 783.954 60.1662   1
  -7   3   2 912.462 62.4302   2
   7  -3  -2 827.161 79.4843   1
   7   3  -2 834.928 81.9665   3
  -7   3   1 72.8274 24.4507   2
   7  -3  -1 6.90942 31.4312   1
  -7  -3   1 54.7127 19.1800   1
   7   3  -1-2.50264 25.7267   3
  -7   3   0 2418.50 100.302   2
  -7  -3   0 2442.49 105.461   1
   7  -3   0 2500.73 137.205   1
   7   3   0 2394.99 142.112   3
  -7   3  -1 92.0846 21.7466   2
  -7  -3  -1 60.9997 18.3875   1
   7  -3   1 138.530 39.0784   1
   7   3   1 96.2725 42.2165   3
  -7   3  -2 733.893 46.9347   2
  -7  -3  -2 630.313 47.1046   1
   7  -3   2 646.929 70.9264   1
   7   3   2 662.749 76.8598   3
   7  -3   3 116.203 39.1629   1
  -7   3  -3 136.161 21.1422   2
   7   3   3 177.746 44.8462   3
  -7   3  -4 2807.23 92.5858   2
   7   3   4 2915.89 162.693   3
   7  -3   4 2819.69 149.887   1
   7  -3   5 194.510 44.1827   1
   7   3   5 301.278 57.5384   3
   7   3   6 938.292 93.3588   3
   7  -3   6 1032.77 88.3288   1
   7  -3   7 37.6124 32.6667   1
   7   3   7 5.57613 34.0458   3
   7   3   8 1114.76 103.715   3
   7  -3   8 1243.59 98.0762   1
   7  -3   9 4.32273 25.2927   1
   7   3   9 22.0204 36.5250   3
   7  -3  10 206.372 44.6236   1
   7   3  10 242.940 55.6640   3
   7  -3  11 649.799 74.1243   1
   7   3  11 738.781 87.9536   3
   7  -3  12 907.490 87.8060   1
   7   3  12 986.315 103.202   3
   7  -3  13 343.651 57.9773   1
   7   3  13 415.718 70.4417   3
   7  -3  14 344.009 56.9497   1
   7   3  14 378.005 68.1037   3
   7  -3  15-10.6047 21.4376   1
   7   3  15 24.6203 33.3322   3
   7  -3  16 1038.05 98.2582   1
   7   3  16 1029.66 105.504   3
   7  -3  17 110.887 38.0318   1
   7   3  17 112.996 43.5058   3
  -7   4  22 1071.82 111.889   2
  -7   4  21 16.7442 33.7396   2
  -7  -4  20 191.486 54.4693   2
  -7   4  20 292.392 61.4979   2
  -7  -4  19-49.7843 38.4688   2
  -7   4  19 7.27238 30.0269   2
  -7  -4  18 2617.25 169.763   2
  -7   4  18 2766.96 167.925   2
  -7  -4  17 187.644 50.0348   2
  -7   4  17 231.709 51.5306   2
  -7  -4  16 765.573 89.5631   2
  -7   4  16 983.058 94.8683   2
  -7  -4  15 34.9136 36.9216   2
  -7   4  15-9.54694 26.7307   2
  -7  -4  14 2028.63 141.244   2
  -7   4  14 1975.20 128.101   2
   7   4 -13 624.544 69.5935   3
  -7  -4  13 677.916 80.8284   2
  -7   4  13 669.611 72.0611   2
  -7   4  12 560.488 63.4332   2
   7   4 -12 637.596 71.6663   3
   7   4 -11 29.0530 26.2577   3
  -7   4  11 68.4805 28.9768   2
  -7   4  10 2306.26 127.272   2
   7   4 -10 2158.98 129.734   3
  -7   4   9 973.183 79.9869   2
   7   4  -9 1100.77 92.9124   3
  -7   4   8 2194.55 117.594   2
   7   4  -8 1984.13 125.761   3
   7   4  -7 9.06357 28.2353   3
  -7   4   7 54.3277 26.3120   2
  -7   4   6 2209.58 111.400   2
   7   4  -6 2111.84 130.031   3
  -7   4   5 431.982 47.5973   2
  -7  -4   5 446.915 47.7111   1
   7   4  -5 391.706 59.9976   3
  -7   4   4 793.220 60.9045   2
   7  -4  -4 819.734 82.9853   1
   7   4  -4 801.169 81.1195   3
  -7  -4   4 704.968 58.8236   1
  -7  -4   3 34.2323 18.4784   1
  -7   4   3 44.4002 17.7737   2
   7  -4  -3 81.9148 35.1370   1
   7   4  -3 90.7364 39.7878   3
  -7  -4   2 3252.58 125.207   1
  -7   4   2 3234.84 119.185   2
   7  -4  -2 2921.27 159.682   1
   7   4  -2 3011.03 163.433   3
  -7  -4   1 736.556 53.8628   1
  -7   4   1 758.686 50.8817   2
   7  -4  -1 769.450 81.0883   1
   7   4  -1 643.634 76.5410   3
  -7   4   0 670.196 44.0021   2
   7  -4   0 698.491 78.1393   1
   7   4   0 682.046 78.6576   3
  -7   4  -1 123.370 19.4127   2
   7   4   1 129.241 40.0980   3
   7  -4   1 135.715 46.6417   1
   7  -4   2 4230.77 189.896   1
   7   4   2 3600.64 186.432   3
   7  -4   3 584.141 71.8579   1
   7   4   3 617.306 78.5976   3
   7   4   4 1291.35 110.542   3
   7  -4   4 1156.02 96.9868   1
   7  -4   5 13.0601 26.8215   1
   7   4   5 45.8014 31.4491   3
   7   4   6 1439.51 117.806   3
   7  -4   6 1558.27 114.333   1
   7  -4   7 536.333 69.5969   1
   7  -4   8 827.083 84.2124   1
   7  -4   9 11.3369 30.8044   1
   7  -4  10 1585.92 120.180   1
   7  -4  11 525.849 70.7626   1
   7  -4  12 1084.38 100.872   1
   7  -4  13-20.3089 25.2612   1
   7  -4  14 492.765 70.2831   1
   7  -4  15 166.695 43.8934   1
   7  -4  16 376.157 61.5601   1
   7  -4  17 13.2263 29.2417   1
   7  -4  18 760.343 90.1129   1
  -7   5  21 405.165 68.4374   2
  -7   5  20 607.811 82.3928   2
  -7   5  19 698.545 86.1510   2
  -7  -5  18 40.2602 35.5999   2
  -7   5  18 15.8864 27.1368   2
  -7  -5  17 395.909 67.2628   2
  -7   5  17 229.506 51.4889   2
  -7  -5  16 906.426 98.8429   2
  -7   5  16 842.465 88.1042   2
  -7  -5  15 847.380 94.9370   2
  -7   5  15 838.206 86.6993   2
   7   5 -14 156.881 38.1324   3
  -7   5  14 183.543 41.5193   2
   7   5 -13 161.203 39.8258   3
  -7   5  13 112.685 30.3331   2
  -7   5  12 1481.04 105.324   2
   7   5 -12 1319.49 100.726   3
  -7   5  11 1081.04 87.3577   2
   7   5 -11 1079.38 91.3947   3
   7   5 -10 47.8003 28.1280   3
  -7   5  10-14.3949 21.5109   2
   7   5  -9 34.2642 29.1759   3
  -7   5   9 29.5852 22.4819   2
  -7   5   8 3875.79 161.766   2
   7   5  -8 3743.40 180.592   3
  -7   5   7 994.653 75.0198   2
   7   5  -7 927.147 88.6087   3
  -7   5   6 663.015 59.5989   2
   7   5  -6 605.508 73.0725   3
   7  -5  -5 353.954 60.7510   1
  -7   5   5 372.567 42.6643   2
   7   5  -5 402.872 58.3560   3
  -7   5   4 1107.54 67.6629   2
   7  -5  -4 1155.30 101.852   1
   7   5  -4 873.140 87.7540   3
  -7   5   3 2374.38 99.0914   2
   7  -5  -3 2486.24 149.610   1
   7   5  -3 2378.88 145.244   3
  -7   5   2 717.721 47.2747   2
   7  -5  -2 656.389 79.5255   1
   7   5  -2 679.998 80.0165   3
   7  -5  -1 261.289 51.0250   1
   7   5  -1 229.506 48.7333   3
   7   5   0 347.652 58.4764   3
   7  -5   0 366.303 60.2577   1
   7   5   1 1563.88 117.986   3
   7  -5   1 1542.13 116.564   1
   7  -5   2 446.873 63.8517   1
   7   5   2 418.547 68.6897   3
   7  -5   3 423.864 62.3862   1
   7  -5   4 464.768 66.9580   1
   7  -5   5 1989.17 135.379   1
   7  -5   6 191.985 51.3210   1
   7  -5   7 4.94396 29.4667   1
   7  -5   8 656.736 79.9988   1
   7  -5   9 606.060 79.1918   1
   7  -5  10 92.0353 39.7476   1
   7  -5  11 168.577 50.0893   1
   7  -5  12 631.090 80.8150   1
   7  -5  13 621.162 81.3742   1
   7  -5  14 102.579 37.9549   1
   7  -5  15-20.0039 27.0454   1
   7  -5  16 436.260 71.5882   1
  -7   6  20 68.9174 43.6370   2
  -7   6  19 249.120 54.0271   2
  -7   6  18 135.628 42.6933   2
  -7  -6  17 1162.60 114.959   2
  -7   6  17 1035.53 100.916   2
  -7  -6  16 67.2752 44.7265   2
  -7   6  16 59.9746 34.7595   2
   7   6 -15 345.781 52.5249   3
  -7  -6  15 633.834 85.6572   2
  -7   6  15 409.480 68.3298   2
   7   6 -14 58.3763 27.8054   3
  -7   6  14 173.957 45.5886   2
  -7   6  13 1209.87 98.3414   2
   7   6 -13 1191.55 96.6871   3
   7   6 -12 5.62500 22.7979   3
  -7   6  12-128.856 34.9393   2
  -7   6  11 737.094 70.9358   2
   7   6 -11 734.260 77.0540   3
   7   6 -10 12.6812 26.2213   3
  -7   6  10-71.8789 31.9848   2
  -7   6   9 1962.88 111.297   2
   7   6  -9 2031.51 129.312   3
  -7   6   8-24.3572 25.2269   2
   7   6  -8 85.3314 37.2222   3
  -7   6   7 437.553 48.4052   2
   7   6  -7 430.285 64.4600   3
   7  -6  -6 455.661 71.6585   1
  -7   6   6 239.437 36.0178   2
   7   6  -6 166.739 43.8709   3
   7  -6  -5 3044.04 171.232   1
   7   6  -5 2548.07 151.828   3
   7  -6  -4 76.2556 39.3546   1
   7   6  -4-0.82816 28.3298   3
   7  -6  -3-4.71099 31.4745   1
   7   6  -3-31.7328 36.0392   3
   7  -6  -2 736.366 85.0748   1
   7   6  -2 627.803 77.7489   3
   7  -6  -1 1055.98 97.8746   1
   7   6  -1 833.488 88.9038   3
   7  -6   0-23.5173 32.1221   1
   7   6   0 17.5853 32.7869   3
   7  -6   1 146.244 45.1150   1
   7  -6   2 648.293 81.2899   1
   7  -6   3 1615.64 124.670   1
   7  -6   4-15.2395 32.8978   1
   7  -6   5 58.3592 37.7933   1
   7  -6   6 172.108 50.2625   1
   7  -6   7 1996.45 145.509   1
   7  -6   8 109.123 42.9945   1
   7  -6   9 22.1458 32.3223   1
   7  -6  10-0.68168 30.5451   1
   7  -6  11 1262.19 117.523   1
   7  -6  12-2.69786 30.7070   1
   7  -6  13 203.711 57.1188   1
  -7   7  19 1373.68 120.985   2
  -7   7  18 72.7443 33.8050   2
  -7   7  17 66.7342 28.8204   2
  -7   7  16-17.6530 31.8775   2
  -7   7  15 1318.40 109.261   2
   7   7 -15 1176.19 95.5252   3
   7   7 -14 4.92185 21.4672   3
  -7   7  14 18.2820 26.1466   2
   7   7 -13 151.342 39.3926   3
  -7   7  13 153.804 40.9536   2
   7   7 -12-4.39204 24.6725   3
  -7   7  12 50.6874 23.8540   2
  -7   7  11 1296.59 95.4847   2
   7   7 -11 1268.31 101.752   3
   7   7 -10 13.4172 26.2621   3
  -7   7  10-35.3236 24.5551   2
   7   7  -9 415.096 59.8981   3
   7   7  -8 164.473 43.3026   3
   7   7  -7 1951.86 132.321   3
   7  -7  -6 259.387 58.3452   1
   7   7  -6 209.576 48.4865   3
   7  -7  -5 381.896 65.3615   1
   7   7  -5 317.773 58.7792   3
   7  -7  -4 252.229 61.6367   1
   7   7  -4 216.745 48.1409   3
   7  -7  -3 2019.30 143.794   1
   7   7  -3 1730.41 127.500   3
   7   7  -2 62.4879 35.0359   3
   7  -7  -2 93.8837 35.7884   1
   7  -7  -1 416.236 69.2243   1
   7  -7   0 534.304 77.9762   1
   7  -7   1 2824.74 172.786   1
   7  -7   2 105.179 40.5722   1
   7  -7   3 32.4110 33.5723   1
   7  -7   4 106.411 41.6310   1
   7  -7   5 814.435 95.0086   1
   7  -7   6 12.3577 32.4702   1
   7  -7   7 127.543 43.1608   1
   7  -7   8 62.1327 37.3184   1
   7  -7   9 771.339 95.1251   1
  -7   8  17 201.058 48.4276   2
  -7   8  16-7.87505 23.3214   2
   7   8 -13 685.142 76.1618   3
   7   8 -12 83.7082 33.9342   3
   7   8 -11 186.011 44.7885   3
   7   8 -10 668.141 77.4414   3
   7   8  -9 666.117 78.1322   3
   7   8  -8 44.5645 34.7232   3
   7  -8  -7 280.309 58.4884   1
   7   8  -7 271.957 52.1618   3
   7  -8  -6 644.872 85.8620   1
   7   8  -6 610.349 77.0992   3
   7  -8  -5 1040.75 106.261   1
   7   8  -5 752.141 85.3570   3
   7  -8  -4 254.207 61.1658   1
   7   8  -4 167.745 52.7982   3
   7   8  -3 138.414 41.3475   3
   7  -8  -3 284.003 63.0988   1
   7  -8  -2 158.164 53.2165   1
   7  -8  -1 535.304 80.6073   1
   7  -8   0 79.5832 38.8367   1
   7  -8   1 289.751 61.8078   1
   7  -8   2 293.638 59.7494   1
   7  -8   3 898.736 104.231   1
   7  -8   4 345.097 64.9172   1
   7   9 -11 229.251 47.3155   3
   7   9 -10 136.568 43.6506   3
   7   9  -9 1.95184 24.3755   3
   7   9  -8 1196.97 104.687   3
   7   9  -7 121.741 39.5408   3
   7   9  -6 274.896 53.3250   3
   7   9  -5 5.16878 27.9702   3
   7   9  -4 754.997 89.0337   3
   7  10  -8 497.434 74.3407   3
   7  10  -7 2.97949 25.9705   3
  -8   0  20 45.7019 37.9294   2
  -8   0  19-50.7931 40.3951   2
  -8   0  18 2105.29 150.451   2
  -8   0  17 32.6704 34.7135   2
  -8   0  16 203.110 51.8874   2
  -8   0  15-13.6980 34.7210   2
  -8   0  14 1092.59 99.9847   2
  -8   0  13-8.46439 26.4790   2
  -8   0  12-0.95308 28.2346   2
  -8   0  11 64.3440 32.7652   2
  -8   0  10 3802.91 182.024   2
  -8   0   9 4.31326 21.7053   2
  -8   0   8 432.323 57.9681   2
  -8   0   7 48.6071 32.0251   2
  -8   0   6 3504.46 164.377   2
  -8   0   5 15.8427 25.7385   2
   8   0  -4 255.729 54.3177   3
  -8   0   4 215.404 39.7569   2
   8   0  -3 123.760 44.2507   3
   8   0  -2 3499.39 181.483   3
   8   0  -1 104.169 44.7510   3
   8   0   0 17.5825 29.3520   3
   8   0   1 100.931 49.9662   3
   8   0   2 5434.14 236.318   3
   8   0   3 60.2305 42.7216   3
   8   0   4 745.247 84.9100   3
   8   0   5-22.1697 33.0903   3
   8   0   6 2402.16 153.015   3
   8   0   7 9.80201 33.8770   3
   8   0   8 301.647 56.9261   3
   8   0   9 28.8216 32.8623   3
   8   0  10 1154.94 108.978   3
   8   0  11 19.6670 31.9344   3
   8   0  12 95.3979 40.9156   3
   8   0  13-1.49665 27.8916   3
   8   0  14 782.733 88.5834   3
   8   0  15-49.4739 40.6382   3
   8   0  16 176.567 47.9361   3
  -8   1  20 1732.47 141.491   2
  -8  -1  19 699.080 90.9509   2
  -8   1  19 549.631 78.4424   2
  -8  -1  18 169.002 51.9508   2
  -8   1  18 159.144 48.7636   2
  -8  -1  17 117.302 43.8404   2
  -8   1  17 65.8044 35.0062   2
  -8  -1  16 1648.60 130.176   2
  -8   1  16 1661.59 128.151   2
  -8  -1  15 599.644 78.1211   2
  -8   1  15 488.622 69.4048   2
  -8  -1  14 171.172 46.3895   2
  -8   1  14 280.108 52.7869   2
  -8  -1  13 289.208 55.5280   2
  -8   1  13 283.955 51.5684   2
  -8  -1  12 2003.79 134.234   2
  -8   1  12 1875.74 126.203   2
  -8  -1  11 783.046 82.8519   2
  -8   1  11 629.564 72.7783   2
  -8  -1  10 192.707 40.7331   2
  -8   1  10 269.413 48.4388   2
  -8  -1   9 78.4109 30.7978   2
  -8   1   9 93.7417 34.6495   2
  -8  -1   8 1195.29 97.3915   2
  -8   1   8 1213.83 94.0741   2
   8   1  -7 364.907 60.4546   3
  -8  -1   7 251.767 45.7009   2
  -8   1   7 255.745 45.0380   2
   8   1  -6 227.249 47.2051   3
  -8   1   6 221.678 41.9692   2
   8   1  -5 90.9910 43.7230   3
  -8   1   5 61.0869 31.4610   2
  -8   1   4 1743.46 106.273   2
   8   1  -4 1838.53 128.433   3
   8   1  -3 448.833 66.1388   3
  -8   1   3 460.129 53.8962   2
   8   1  -2 153.034 42.9345   3
  -8   1   2 128.100 32.5359   2
   8   1  -1 109.451 41.2421   3
  -8   1   1 73.4319 29.7063   2
  -8   1   0 1472.27 90.4685   2
   8   1   0 1507.86 117.177   3
   8  -1   0 1499.66 117.425   3
   8   1   1 1191.87 106.560   3
   8  -1   1 1179.99 105.289   3
   8   1   2 183.436 50.3621   3
   8  -1   2 187.138 46.4950   3
   8   1   3 1.76350 31.5548   3
   8  -1   3 58.3199 36.2876   3
   8  -1   4 1020.30 83.7640   1
   8   1   4 1005.64 98.4074   3
   8  -1   4 1250.08 107.326   3
   8  -1   5 1379.84 97.3822   1
   8   1   5 1384.42 115.988   3
   8  -1   5 1353.37 114.081   3
   8   1   6 123.611 44.6153   3
   8  -1   6 143.900 44.7081   3
   8  -1   6 79.3133 29.2511   1
   8   1   7 87.4745 46.7496   3
   8  -1   7 64.2252 37.5647   3
   8  -1   7 28.3220 22.1695   1
   8   1   8 852.935 92.5518   3
   8  -1   8 942.047 86.6691   1
   8  -1   8 903.849 92.6748   3
   8  -1   9 138.372 45.8542   3
   8  -1   9 103.644 31.7103   1
   8   1   9 113.395 44.2032   3
   8  -1  10 366.657 66.9819   3
   8   1  10 371.652 68.8445   3
   8  -1  11 42.5913 33.1213   3
   8   1  11 79.0181 42.9621   3
   8   1  12 1024.85 105.045   3
   8  -1  12 1034.19 102.590   3
   8  -1  13-15.7968 31.7914   3
   8   1  13-12.3617 30.0156   3
   8  -1  14 161.752 46.6650   3
   8   1  14 168.526 53.7162   3
   8  -1  15 204.645 51.8293   3
   8   1  15 40.9731 30.5146   3
   8  -1  16 528.331 75.6914   3
  -8   2  20 82.2902 37.4427   2
  -8  -2  19 335.686 64.2282   2
  -8   2  19 495.601 75.0303   2
  -8  -2  18 513.996 79.5270   2
  -8   2  18 423.510 68.2098   2
  -8   2  17 760.480 89.8178   2
  -8  -2  17 768.145 92.1634   2
  -8  -2  16 51.5306 38.5880   2
  -8   2  16 76.6582 36.9473   2
  -8  -2  15 236.782 52.2966   2
  -8   2  15 304.309 54.4973   2
  -8  -2  14 780.204 89.4883   2
  -8   2  14 701.266 78.2798   2
  -8  -2  13 1268.91 111.052   2
  -8   2  13 1362.13 108.702   2
  -8  -2  12 9.74261 27.0282   2
  -8   2  12 24.1114 25.8995   2
  -8  -2  11 325.586 57.9756   2
  -8   2  11 293.008 50.0089   2
  -8  -2  10 1175.64 102.264   2
  -8   2  10 975.714 86.2224   2
  -8  -2   9 2117.66 134.623   2
  -8   2   9 1946.97 122.408   2
   8   2  -9 1978.11 133.650   3
   8   2  -8 51.8259 36.6866   3
  -8   2   8 71.1306 27.1394   2
   8   2  -7 543.133 72.8586   3
  -8   2   7 638.831 65.9214   2
  -8   2   6 1616.96 103.082   2
   8   2  -6 1480.13 115.974   3
  -8   2   5 2754.38 133.986   2
   8   2  -5 2662.14 156.093   3
   8   2  -4 145.619 39.6318   3
  -8   2   4 94.5933 26.2697   2
   8   2  -3 432.345 66.1304   3
  -8   2   3 361.039 47.5620   2
  -8   2   2 725.214 63.6382   2
   8   2  -2 791.386 85.4971   3
  -8   2   1 1123.89 75.8729   2
   8   2  -1 1163.99 103.229   3
   8   2   0 555.246 75.3368   3
  -8   2   0 543.631 51.3110   2
   8   2   1 602.059 78.4152   3
  -8   2  -1 473.759 47.9525   2
   8   2   2 387.023 66.8637   3
  -8   2  -2 445.243 45.3459   2
   8  -2   2 467.378 61.3411   1
   8  -2   3 1279.88 98.3842   1
   8   2   3 1436.56 119.632   3
   8  -2   4 154.852 38.8926   1
   8   2   4 97.6524 38.2340   3
   8  -2   5 155.618 38.6464   1
   8   2   5 157.006 44.1041   3
   8  -2   6 521.667 74.8140   3
   8  -2   6 597.953 68.5034   1
   8   2   6 542.768 77.2425   3
   8  -2   7 828.590 79.8255   1
   8   2   7 944.771 101.721   3
   8  -2   7 946.624 93.8354   3
   8  -2   8-11.5841 30.2797   3
   8  -2   8 27.4859 26.6696   1
   8   2   8-10.4416 33.5937   3
   8  -2   9 214.314 42.9386   1
   8  -2   9 291.979 57.2311   3
   8   2   9 189.857 49.5663   3
   8  -2  10 300.816 49.4828   1
   8  -2  10 305.635 60.3186   3
   8   2  10 320.996 63.3640   3
   8  -2  11 2226.37 132.346   1
   8   2  11 2036.56 150.784   3
   8  -2  11 1906.67 136.726   3
   8  -2  12 42.4148 30.5702   3
   8   2  12 29.9077 39.4099   3
   8  -2  13 62.0751 38.2258   3
   8   2  13 77.9057 46.7860   3
   8  -2  14 60.1946 34.6102   3
   8   2  14 127.837 49.0967   3
   8  -2  15 801.465 86.6613   3
  -8   3  20 43.8668 36.7826   2
  -8   3  19 1017.90 105.806   2
  -8  -3  18 228.393 55.9621   2
  -8   3  18 136.004 46.0654   2
  -8  -3  17 1291.57 120.130   2
  -8   3  17 1133.00 107.672   2
  -8  -3  16 155.990 49.8767   2
  -8   3  16 4.34896 29.5610   2
  -8  -3  15 1573.79 129.228   2
  -8   3  15 1284.73 108.706   2
  -8  -3  14-58.9513 38.8649   2
  -8   3  14-32.1780 31.5203   2
  -8  -3  13 895.592 95.5245   2
  -8   3  13 861.120 85.1623   2
  -8  -3  12 155.686 43.2638   2
  -8   3  12 157.255 39.2789   2
  -8  -3  11 1189.23 107.404   2
  -8   3  11 1067.40 91.5529   2
   8   3 -11 1129.22 100.598   3
   8   3 -10 251.151 54.6746   3
  -8   3  10 137.438 35.7752   2
  -8   3   9 1420.22 101.393   2
   8   3  -9 1308.71 109.734   3
   8   3  -8 8.14460 34.1522   3
  -8   3   8 29.4467 26.9100   2
  -8   3   7 2606.29 133.796   2
   8   3  -7 2654.92 156.406   3
   8   3  -6 151.572 45.5300   3
  -8   3   6 137.836 33.3412   2
   8   3  -5 390.621 64.8405   3
  -8   3   5 444.911 51.5394   2
   8   3  -4 102.248 42.9174   3
  -8   3   4 157.769 35.0236   2
  -8   3   3 2438.86 115.378   2
   8   3  -3 2100.54 140.147   3
   8   3  -2 94.4986 36.9126   3
  -8   3   2 91.3755 27.2515   2
  -8   3   1 983.736 66.8304   2
   8   3  -1 832.918 89.7488   3
   8  -3   0 45.3516 36.4799   1
   8   3   0 49.8734 38.6126   3
   8  -3   1 2574.19 147.901   1
   8   3   1 2728.45 163.467   3
   8  -3   2 244.932 55.3423   1
   8   3   2 327.711 60.2578   3
   8  -3   3 547.756 69.2033   1
   8   3   3 545.921 75.6022   3
   8  -3   4 115.300 40.0641   1
   8   3   4 96.7804 38.0717   3
   8  -3   5 1814.12 123.530   1
   8   3   5 1913.34 140.468   3
   8   3   6 9.42991 35.6790   3
   8  -3   6 38.3704 27.0988   1
   8  -3   7 99.9881 33.8482   1
   8   3   7 155.940 46.0839   3
   8  -3   8 55.2542 28.6290   1
   8   3   8 58.4137 45.2504   3
   8   3   9 1086.59 110.134   3
   8  -3   9 961.946 90.6883   1
   8  -3  10 175.175 42.5053   1
   8   3  10 367.035 69.1808   3
   8  -3  11 279.978 52.6747   1
   8   3  11 358.690 70.0903   3
   8  -3  12 25.9909 25.0919   1
   8   3  12 57.4029 43.6413   3
   8  -3  13 1190.17 103.786   1
  -8   4  20-24.3955 32.7238   2
  -8   4  19 161.815 47.0186   2
  -8   4  18-11.9701 33.3498   2
  -8   4  17 699.568 83.6161   2
  -8  -4  16 149.541 52.2232   2
  -8   4  16-12.0873 29.1667   2
  -8  -4  15 566.380 82.6276   2
  -8   4  15 523.689 69.7844   2
  -8  -4  14 19.3610 32.2259   2
  -8   4  14 62.1722 28.6955   2
  -8  -4  13 1447.91 123.872   2
  -8   4  13 1416.57 108.916   2
   8   4 -12-7.80579 27.9585   3
  -8   4  12 20.4560 22.0443   2
  -8   4  11 708.992 76.0076   2
   8   4 -11 792.113 85.2958   3
   8   4 -10 359.416 60.2711   3
  -8   4  10 365.235 53.7463   2
  -8   4   9 1425.32 100.833   2
   8   4  -9 1323.12 108.842   3
   8   4  -8 357.704 61.2139   3
  -8   4   8 420.982 53.9528   2
   8   4  -7 385.169 64.0250   3
  -8   4   7 409.243 51.0493   2
   8   4  -6 105.826 37.5675   3
  -8   4   6 83.8882 28.6778   2
   8   4  -5 756.275 85.1833   3
  -8   4   5 681.193 61.6783   2
   8   4  -4 112.548 39.9980   3
  -8   4   4 136.925 31.0269   2
   8   4  -3 593.701 78.1594   3
   8  -4  -2 48.7866 35.0534   1
   8   4  -2 66.5912 40.7433   3
   8  -4  -1 1578.85 119.229   1
   8   4  -1 1236.19 110.806   3
   8  -4   0 54.3182 32.4317   1
   8   4   0 19.5232 31.8978   3
   8  -4   1 42.5323 35.5543   1
   8   4   1 19.8488 31.8212   3
   8  -4   2 21.1071 30.9365   1
   8   4   2-13.5909 31.8274   3
   8  -4   3 459.092 65.8504   1
   8   4   3 554.690 76.7877   3
   8  -4   4 67.1365 34.0738   1
   8   4   4 114.258 44.4232   3
   8  -4   5 404.198 64.1026   1
   8   4   5 544.941 79.6855   3
   8  -4   6 117.086 41.0008   1
   8   4   6 119.048 45.2048   3
   8   4   7 1330.64 122.802   3
   8  -4   7 1337.10 110.865   1
   8  -4   8 24.8303 29.2318   1
   8   4   8 57.4538 41.4355   3
   8  -4   9 98.7393 40.9217   1
   8   4   9 21.1103 35.2940   3
   8  -4  10 103.693 39.0176   1
   8  -4  11 239.937 51.3974   1
   8  -4  12 124.540 39.8221   1
   8  -4  13 177.257 45.5191   1
   8  -4  14 263.401 53.9752   1
  -8   5  19 214.210 54.6756   2
  -8   5  18 54.6790 39.0337   2
  -8   5  17 554.320 75.8857   2
  -8   5  16 904.481 93.4964   2
  -8   5  15 361.547 58.9159   2
  -8  -5  14 175.840 55.7691   2
  -8   5  14 60.8886 29.5084   2
   8   5 -13 182.219 46.7115   3
  -8   5  13 132.554 37.5470   2
  -8   5  12 851.445 81.7541   2
   8   5 -12 883.597 90.8362   3
   8   5 -11 465.476 66.6253   3
  -8   5  11 420.732 60.1494   2
   8   5 -10-67.3267 39.7953   3
  -8   5  10 51.3061 31.5383   2
   8   5  -9 95.1494 37.8228   3
  -8   5   9 110.073 34.2102   2
  -8   5   8 1280.31 90.1378   2
   8   5  -8 1170.19 104.825   3
   8   5  -7 628.981 79.9764   3
   8   5  -6-3.15102 29.7167   3
   8   5  -5 473.008 70.5078   3
   8   5  -4 1313.24 113.898   3
   8  -5  -3 1241.04 108.624   1
   8   5  -3 1049.73 103.393   3
   8  -5  -2 32.3079 34.6721   1
   8   5  -2 115.828 45.0652   3
   8  -5  -1 814.759 91.3957   1
   8   5  -1 567.817 78.7620   3
   8  -5   0 2035.09 139.314   1
   8   5   0 1453.82 123.266   3
   8  -5   1 560.811 76.6813   1
   8   5   1 509.224 74.7065   3
   8  -5   2 245.918 53.1246   1
   8   5   2 163.298 50.5332   3
   8   5   3 639.652 83.3969   3
   8  -5   3 593.002 81.2197   1
   8  -5   4 865.448 92.4521   1
   8   5   4 1020.96 106.419   3
   8  -5   5 472.881 70.6856   1
   8   5   5 418.088 75.3246   3
   8  -5   6 72.8005 35.7238   1
   8   5   6 152.628 49.4568   3
   8  -5   7 117.452 42.5754   1
   8   5   7 14.2901 35.3489   3
   8  -5   8 493.265 75.0982   1
   8  -5   9 682.034 85.5506   1
   8  -5  10 26.8282 30.4529   1
   8  -5  11 75.6706 37.7675   1
   8  -5  12 276.468 58.3737   1
  -8   6  18 1666.42 133.253   2
  -8   6  17 185.856 48.2716   2
  -8   6  16 40.4098 29.5193   2
  -8   6  15 13.6115 20.3376   2
  -8   6  14 1791.91 125.650   2
   8   6 -14 1790.20 126.813   3
   8   6 -13 157.889 43.7633   3
  -8   6  13 173.789 37.9110   2
   8   6 -12 146.514 41.3663   3
   8   6 -11 54.4059 34.8563   3
   8   6 -10 1474.47 116.806   3
   8   6  -9 35.9360 26.2512   3
   8   6  -8 82.0434 38.8987   3
   8   6  -7 65.2237 38.5879   3
   8   6  -6 2349.32 153.005   3
   8   6  -5 49.8249 35.6096   3
   8  -6  -4 398.300 65.4042   1
   8   6  -4 430.248 70.5844   3
   8  -6  -3 68.0229 39.4691   1
   8   6  -3 149.937 46.1946   3
   8  -6  -2 1292.23 115.861   1
   8   6  -2 1232.18 113.587   3
   8  -6  -1 20.6409 32.3417   1
   8   6  -1 25.1390 31.4213   3
   8  -6   0 380.715 67.4484   1
   8   6   0 339.907 66.3470   3
   8  -6   1 54.3241 36.8351   1
   8   6   1 15.2065 36.5189   3
   8  -6   2 1222.68 113.642   1
   8   6   2 1360.20 124.649   3
   8  -6   3 329.002 66.2111   1
   8   6   3 357.916 67.2416   3
   8  -6   4 433.014 70.5125   1
   8   6   4 424.878 74.4375   3
   8  -6   5 66.3511 39.9519   1
   8  -6   6 1067.94 107.861   1
   8  -6   7 121.606 43.8642   1
   8   7 -15 99.7287 38.3410   3
   8   7 -14 20.6366 24.9295   3
   8   7 -13 6.34127 24.9142   3
   8   7 -12 1742.83 127.647   3
   8   7 -11 26.9670 23.3343   3
   8   7 -10 494.284 71.2427   3
   8   7  -9 13.1649 28.7898   3
   8   7  -8 634.947 79.8104   3
   8   7  -7 67.8067 36.2656   3
   8   7  -6 33.2878 35.5690   3
   8   7  -5 55.2528 29.2168   3
   8   7  -4 1697.94 133.662   3
   8  -7  -3-16.4014 36.5117   1
   8   7  -3 74.5524 42.6555   3
   8  -7  -2 240.214 54.9433   1
   8   7  -2 79.9561 36.7799   3
   8   7  -1 52.1777 29.9671   3
   8   8 -12-16.5745 26.3125   3
   8   8 -11 231.324 47.1031   3
   8   8 -10 1156.61 106.098   3
   8   8  -9 598.533 79.3905   3
   8   8  -8 21.4064 34.3639   3
   8   8  -7 228.901 50.8384   3
  -9   0  17 1110.04 111.249   2
  -9   0  16-23.4951 32.6293   2
  -9   0  15 300.397 58.5323   2
  -9   0  14 29.4857 27.2540   2
  -9   0  13 895.449 92.8966   2
  -9   0  12-34.7331 23.6671   2
  -9   0  11 934.766 90.9958   2
  -9   0  10 27.1886 28.1172   2
  -9   0   9 1531.06 116.077   2
  -9   0   8 97.9298 35.8336   2
  -9   0   7 1206.33 100.622   2
  -9   0   6 46.5660 29.6067   2
  -9   0   5 1158.51 93.9671   2
  -9   0   4 23.2530 23.1385   2
  -9   0   3 799.556 77.1219   2
   9   0  -2 105.813 51.4135   3
  -9   0   2 102.885 37.0234   2
   9   0  -1 1896.62 140.997   3
   9   0   0-14.5152 38.2985   3
   9   0   1 210.934 55.3377   3
   9   0   2-1.36015 32.4153   3
   9   0   3 757.793 90.6499   3
   9   0   4 47.0165 32.6591   3
   9   0   5 745.537 96.1582   3
   9   0   6-66.2982 34.4204   3
   9   0   7 805.367 95.8846   3
   9   0   8 34.0889 34.9444   3
  -9   1  17 2010.99 148.621   2
  -9  -1  16 445.393 72.7785   2
  -9   1  16 539.919 80.2512   2
  -9   1  15 696.274 83.2818   2
  -9  -1  15 668.849 83.7628   2
  -9  -1  14 14.8173 25.1586   2
  -9   1  14 11.4531 23.0690   2
  -9  -1  13 1149.74 109.119   2
  -9   1  13 1307.88 111.957   2
  -9  -1  12 271.712 54.9089   2
  -9   1  12 293.892 53.7504   2
  -9  -1  11 1032.60 98.7546   2
  -9   1  11 965.254 92.2344   2
  -9  -1  10 63.2987 32.0937   2
  -9   1  10 49.6300 24.5424   2
  -9  -1   9 338.557 55.3265   2
  -9   1   9 504.533 67.3817   2
  -9  -1   8 883.308 88.3316   2
  -9   1   8 924.406 86.4255   2
  -9   1   7 667.343 73.9529   2
  -9  -1   7 545.304 68.1095   2
  -9  -1   6 125.703 39.7468   2
  -9   1   6 97.5585 33.1745   2
  -9  -1   5 571.050 70.6565   2
  -9   1   5 493.495 60.7199   2
   9   1  -5 672.111 86.0107   3
   9   1  -4 482.591 76.2611   3
  -9   1   4 591.192 66.6540   2
  -9   1   3 1197.08 90.4010   2
   9   1  -3 1371.19 119.385   3
   9   1  -2 51.3568 44.2610   3
  -9   1   2 33.8031 28.0176   2
   9   1  -1 401.044 69.1677   3
  -9   1   1 472.851 56.7721   2
   9   1   0 153.551 45.2369   3
   9   1   1 499.174 76.2413   3
   9   1   2 104.807 45.7846   3
   9  -1   2 85.3338 42.4046   3
   9   1   3 697.182 89.6674   3
   9  -1   3 599.824 83.0245   3
   9   1   4 393.463 72.0297   3
   9  -1   4 461.336 72.4582   3
   9   1   5 956.965 103.462   3
   9  -1   5 943.814 102.325   3
   9   1   6 153.310 52.1619   3
   9  -1   6 50.3138 37.8275   3
   9   1   7 103.719 46.3556   3
   9  -1   7 130.399 44.6295   3
   9  -1   8 524.483 76.5711   3
   9  -1   9 630.880 85.5210   3
  -9   2  17 243.331 55.7159   2
  -9   2  16 41.9620 29.2850   2
  -9  -2  15 59.6449 35.9194   2
  -9   2  15 62.0165 29.7610   2
  -9  -2  14 1371.63 121.087   2
  -9   2  14 1240.45 108.884   2
  -9  -2  13 408.601 68.4505   2
  -9   2  13 249.242 48.3851   2
  -9  -2  12 59.2921 33.8372   2
  -9   2  12-23.7962 29.6517   2
  -9  -2  11 299.782 57.8631   2
  -9   2  11 271.506 51.4737   2
  -9  -2  10 764.835 86.2990   2
  -9   2  10 678.810 75.8075   2
  -9  -2   9 434.757 64.5439   2
  -9   2   9 376.915 56.4330   2
   9   2  -8 17.2309 29.1262   3
  -9  -2   8 46.0930 26.3071   2
  -9   2   8 11.6344 24.7048   2
  -9   2   7 883.592 83.4837   2
   9   2  -7 870.146 96.9420   3
  -9   2   6 812.699 76.3146   2
   9   2  -6 827.207 92.9215   3
   9   2  -5 699.493 86.4525   3
  -9   2   5 618.604 65.1255   2
   9   2  -4 15.0872 25.3150   3
  -9   2   4 22.8573 19.6991   2
   9   2  -3 452.792 72.6894   3
   9   2  -2 1049.48 106.991   3
   9   2  -1 721.018 90.0724   3
   9   2   0 101.531 44.8883   3
   9   2   1 444.779 73.9343   3
   9   2   2 522.400 81.4287   3
   9   2   3 1142.53 111.567   3
   9   2   4 39.4040 34.3605   3
   9   2   5 100.542 43.3334   3
   9  -2   5 149.428 38.3893   1
   9  -2   6 569.238 69.5537   1
   9  -2   7 273.865 55.1696   1
  -9   3  17-20.4715 35.4729   2
  -9   3  16 885.001 92.7598   2
  -9   3  15 50.8143 25.3276   2
  -9   3  14-21.6917 32.5647   2
  -9  -3  13 16.4049 31.5874   2
  -9   3  13-60.7823 32.6620   2
  -9  -3  12 1334.19 119.552   2
  -9   3  12 1197.68 103.067   2
  -9  -3  11-18.7010 26.7666   2
  -9   3  11-2.62721 23.8222   2
   9   3 -10 185.078 48.2827   3
  -9  -3  10 198.810 48.8984   2
  -9   3  10 150.591 38.4164   2
   9   3  -9 20.3523 34.2628   3
  -9   3   9 68.0964 31.1251   2
  -9   3   8 1404.89 102.978   2
   9   3  -8 1318.26 116.687   3
   9   3  -7 19.1460 29.6184   3
  -9   3   7 17.7585 23.2674   2
   9   3  -6 154.807 50.0178   3
   9   3  -5 24.5163 30.7137   3
   9   3  -4 1700.85 133.774   3
   9   3  -3 116.193 45.4329   3
   9   3  -2 51.8246 38.4040   3
   9   3  -1 198.624 54.8407   3
   9   3   0 2046.56 149.885   3
   9   3   1 88.3488 39.5675   3
   9   3   2 30.3775 33.1306   3
   9   3   3 75.2021 42.6198   3
   9  -3   3 8.12062 23.4318   1
   9  -3   4 1188.02 104.387   1
   9  -3   5 14.0100 28.6992   1
   9  -3   6 70.2864 37.5550   1
   9  -3   7 40.7455 28.4532   1
   9  -3   8 1021.80 97.2331   1
  -9   4  17 202.252 50.3544   2
  -9   4  16-38.8720 28.0228   2
  -9   4  15 196.837 44.4695   2
  -9   4  14 1590.48 122.370   2
  -9   4  13 194.072 44.4002   2
  -9   4  12-1.42591 21.5543   2
   9   4 -11 35.8061 41.8025   3
  -9  -4  11 58.6706 33.8660   2
   9   4 -10 1996.76 143.364   3
   9   4  -9-7.90489 28.3057   3
   9   4  -8-0.16845 32.1416   3
   9   4  -7 170.592 48.8864   3
   9   4  -6 2292.84 158.218   3
   9   4  -5 234.103 53.1549   3
   9   4  -4 135.459 46.2674   3
   9   4  -3 121.225 43.2375   3
   9   4  -2 1170.27 112.947   3
   9   4  -1 496.201 80.7308   3
   9  -4   1 223.242 52.4175   1
   9  -4   2 918.365 96.1489   1
   9  -4   3 267.809 55.3202   1
   9  -4   4 198.908 49.5430   1
   9  -4   5 11.9551 23.7351   1
   9  -4   6 1182.81 107.622   1
   9  -4   7 171.866 43.4870   1
   9  -4   8 51.4373 37.2812   1
   9  -4   9 23.2823 27.1048   1
   9   5 -12 827.788 93.0893   3
   9   5 -11 711.509 87.5359   3
   9   5 -10 85.4568 39.3389   3
   9   5  -9 304.939 63.3303   3
   9   5  -8 621.177 82.1461   3
   9   5  -7 662.014 84.9845   3
   9   5  -6 8.58239 36.7285   3
   9  -5   0 1845.15 140.569   1
   9  -5   1 411.307 68.7723   1
   9  -5   2 23.9405 34.2648   1
   9  -5   3 60.9545 38.4954   1
   9  -5   4 1095.87 108.689   1
 -10   0  13-12.8992 17.4113   2
 -10   0  12 34.7755 24.7151   2
 -10   0  11 30.0699 19.3337   2
 -10   0  10 906.024 95.8114   2
 -10   0   9 106.735 39.5878   2
 -10   0   8 38.0688 28.1769   2
 -10   0   7 63.5511 33.9129   2
 -10   0   6 1191.06 102.888   2
 -10   0   5-1.70282 23.6755   2
 -10   1  13 68.5552 28.9428   2
 -10   1  12 914.047 96.6505   2
 -10  -1  11 84.3750 32.8780   2
 -10   1  11 98.3805 37.3931   2
 -10  -1  10 61.4920 30.8851   2
 -10   1  10 65.4653 31.4175   2
 -10  -1   9 227.306 56.1873   2
 -10   1   9 139.315 41.8647   2
 -10  -1   8 1294.38 112.306   2
 -10   1   8 1277.02 105.628   2
 -10  -1   7 256.371 53.2017   2
 -10  -1   6 56.2959 33.2820   2
 -10  -1   5 120.625 39.6008   2
 -10  -1   4 1064.44 98.2672   2
 -10  -1   3 116.753 34.9212   2
 -10   2  13 211.202 48.5538   2
 -10   2  12 42.8370 28.3646   2
 -10  -2   9 538.458 73.8009   2
 -10  -2   8 73.0645 31.0885   2
 -10  -2   7 520.590 72.5480   2
 -10  -2   6 223.712 50.5869   2
   0   0   0    0.00    0.00   0
TITL 95i291015 in P2(1)/n
REM P2(1)/n (#14 in standard setting)
CELL 0.71073   7.670379   9.934123  22.854084  90.0000  98.9817  90.0000
ZERR    4.00   0.000285   0.000346   0.000962   0.0000   0.0037   0.0000
LATT  1
SYMM -x+1/2, y+1/2,-z+1/2
SFAC C H N I
UNIT 72.00 84.00 12.00 4.00
TREF
HKLF 4
END
;
_shelx_hkl_checksum     59262
_shelx_res_file
;
TITL
CELL  0.71073   7.6704   9.9341  22.8541   90.000   98.982   90.000
ZERR     4.00   0.0003   0.0003   0.0010    0.000    0.004    0.000
LATT   1
SYMM  1/2 - X, 1/2 + Y, 1/2 - Z
SFAC  C    H    I    N
UNIT  72 80 4 12
MERG   2
FMAP   2
PLAN    5
SIZE     0.019   0.080   0.140
ACTA
BOND
BOND   $H
CONF
LIST   4
WPDB  -2
L.S.  20
TEMP  -143.00
WGHT    0.032400    0.433400
FVAR       0.84755
C1    1    0.947271    0.604395    0.322852    11.00000    0.01627    0.01632 =
         0.01571   -0.00226   -0.00229    0.00317
C2    1    1.017422    0.734460    0.327165    11.00000    0.01340    0.01843 =
         0.01744    0.00151    0.00061    0.00469
C3    1    1.043996    0.792586    0.383139    11.00000    0.01931    0.01523 =
         0.02225   -0.00306   -0.00026    0.00294
AFIX  43
H3    2    1.095195    0.879758    0.387830    11.00000   -1.20000
AFIX   0
C4    1    0.998577    0.728108    0.432397    11.00000    0.02255    0.02230 =
         0.01645   -0.00105    0.00021    0.00754
C5    1    0.924403    0.600141    0.425357    11.00000    0.02497    0.02167 =
         0.01487    0.00480    0.00287    0.00467
AFIX  43
H5    2    0.890455    0.556226    0.458747    11.00000   -1.20000
AFIX   0
C6    1    0.898439    0.534498    0.370808    11.00000    0.01668    0.01696 =
         0.01888    0.00158    0.00050    0.00402
C7    1    0.823512    0.395063    0.365515    11.00000    0.02506    0.01632 =
         0.02344    0.00554    0.00254   -0.00004
AFIX 137
H7A   2    0.747741    0.381424    0.395789    11.00000   -1.50000
H7B   2    0.919958    0.329341    0.371177    11.00000   -1.50000
H7C   2    0.753795    0.383161    0.326115    11.00000   -1.50000
AFIX   0
C8    1    1.031096    0.794943    0.491847    11.00000    0.05189    0.02770 =
         0.02005   -0.00497    0.00155    0.00254
AFIX 137
H8A   2    1.123667    0.746174    0.517855    11.00000   -1.50000
H8B   2    0.922152    0.794252    0.509253    11.00000   -1.50000
H8C   2    1.068748    0.888133    0.487332    11.00000   -1.50000
AFIX   0
C9    1    1.062318    0.813021    0.275245    11.00000    0.02425    0.02099 =
         0.02136    0.00136    0.00155   -0.00203
AFIX 137
H9A   2    1.143499    0.886245    0.289569    11.00000   -1.50000
H9B   2    0.954149    0.850740    0.252723    11.00000   -1.50000
H9C   2    1.118553    0.753253    0.249621    11.00000   -1.50000
AFIX   0
C10   1    1.003546    0.422652    0.251273    11.00000    0.01983    0.01412 =
         0.01769   -0.00005    0.00097    0.00321
AFIX  43
H10   2    1.082693    0.367156    0.276810    11.00000   -1.20000
AFIX   0
C11   1    0.944617    0.402349    0.192067    11.00000    0.01605    0.01301 =
         0.01987   -0.00032    0.00137   -0.00006
C12   1    0.738787    0.546732    0.117714    11.00000    0.02319    0.01566 =
         0.01631    0.00083   -0.00502    0.00189
AFIX 137
H12A  2    0.813827    0.604265    0.097263    11.00000   -1.50000
H12B  2    0.631347    0.595847    0.122779    11.00000   -1.50000
H12C  2    0.706981    0.465419    0.094177    11.00000   -1.50000
AFIX   0
C13   1    0.985614    0.291786    0.153370    11.00000    0.01563    0.01479 =
         0.02418   -0.00215    0.00058    0.00051
C14   1    0.994109    0.309100    0.093286    11.00000    0.02457    0.01928 =
         0.02250   -0.00353    0.00128    0.00000
AFIX  43
H14   2    0.972369    0.395137    0.075493    11.00000   -1.20000
AFIX   0
C15   1    1.034442    0.200286    0.059421    11.00000    0.02667    0.02759 =
         0.02436   -0.00940    0.00405   -0.00223
AFIX  43
H15   2    1.036070    0.211168    0.018212    11.00000   -1.20000
AFIX   0
C16   1    1.072226    0.076005    0.085983    11.00000    0.02503    0.01991 =
         0.03496   -0.01467    0.00619   -0.00235
AFIX  43
H16   2    1.100196    0.001820    0.062912    11.00000   -1.20000
AFIX   0
C17   1    1.069404    0.059633    0.145528    11.00000    0.02138    0.01411 =
         0.03585   -0.00587    0.00206    0.00228
AFIX  43
H17   2    1.098375   -0.025340    0.163521    11.00000   -1.20000
AFIX   0
C18   1    1.024782    0.165693    0.179541    11.00000    0.01937    0.01654 =
         0.02554   -0.00068    0.00146   -0.00085
AFIX  43
H18   2    1.020731    0.153012    0.220508    11.00000   -1.20000
AFIX   0
I1    3    0.225310    0.674150    0.126597    11.00000    0.02450    0.01763 =
         0.03061   -0.00440    0.00815   -0.00299
N1    4    0.821129    0.591283    0.220252    11.00000    0.01914    0.01430 =
         0.01791   -0.00184    0.00040    0.00054
N2    4    0.925925    0.538013    0.265973    11.00000    0.01711    0.01283 =
         0.01429   -0.00058   -0.00177    0.00196
N3    4    0.834752    0.508869    0.175889    11.00000    0.01884    0.01120 =
         0.01576   -0.00004   -0.00093   -0.00047
HKLF 4
REM
REM R1 =  0.0335 for    3374 Fo > 4sig(Fo)  and  0.0453 for all    4073 data
REM    203 parameters refined using      0 restraints
END
WGHT      0.0330      0.3532
REM Highest difference peak  1.052,  deepest hole -0.569,  1-sigma level  0.098
Q1    1   0.2718  0.6764  0.0959  11.00000  0.05    1.05
Q2    1   0.1968  0.6767  0.1629  11.00000  0.05    0.98
Q3    1   0.1003  0.6649  0.1117  11.00000  0.05    0.70
Q4    1   0.3438  0.6922  0.1448  11.00000  0.05    0.65
Q5    1   0.9353  0.3905  0.2252  11.00000  0.05    0.48
;
_shelx_res_checksum     33029
