# Supplementary material for: Crystal structure of 1-mesityl-3-methyl-4-phenyl-1H-1,2,3-triazol-3-ium iodide
Source: Acta Crystallogr E Crystallogr Commun. 2015 Dec 12;71(Pt 12):o1041–2. doi: 10.1107/S2056989015023403 (PMC4719969; doi:10.1107/S2056989015023403)
Supplement: Supplementary file 2 [file e-71-o1041-Isup2.hkl]

data_I                                                                          
_shelx_title ' '                                                                
_shelx_refln_list_code          4                                               
_shelx_F_calc_maximum      286.77                                               
_exptl_crystal_F_000       808.00                                               
_reflns_d_resolution_high  0.7265                                               
                                                                                
loop_                                                                           
 _space_group_symop_operation_xyz                                               
 'x, y, z'                                                                      
 '-x+1/2, y+1/2, -z+1/2'                                                        
 '-x, -y, -z'                                                                   
 'x-1/2, -y-1/2, z-1/2'                                                         
                                                                                
_cell_length_a     7.6704                                                       
_cell_length_b     9.9341                                                       
_cell_length_c    22.8541                                                       
_cell_angle_alpha  90.000                                                       
_cell_angle_beta   98.982                                                       
_cell_angle_gamma  90.000                                                       
                                                                                
_shelx_F_squared_multiplier     1.000                                           
                                                                                
loop_                                                                           
 _refln_index_h                                                                 
 _refln_index_k                                                                 
 _refln_index_l                                                                 
 _refln_F_squared_calc                                                          
 _refln_F_squared_meas                                                          
 _refln_F_squared_sigma                                                         
 _refln_observed_status                                                         
   2   0   0        983.31       1116.58        53.98 o                         
   4   0   0      25410.18      25388.31       398.60 o                         
   6   0   0       2317.62       2261.41        93.73 o                         
   8   0   0         35.99         24.48        40.86 o                         
   2   1   0       2283.76       2222.34        46.73 o                         
   3   1   0       3035.27       2983.21        56.64 o                         
   4   1   0       4393.66       4360.91        78.88 o                         
   5   1   0       2154.05       2243.74        59.26 o                         
   6   1   0       5265.52       5412.43        96.50 o                         
   7   1   0        595.02        610.72        44.78 o                         
   8   1   0       1924.91       2073.73        85.11 o                         
   9   1   0        289.10        213.77        62.98 o                         
   0   2   0      10918.91      12185.04       262.49 o                         
   1   2   0      15085.43      15495.21       185.51 o                         
   2   2   0         15.27         56.67        12.85 o                         
   3   2   0      13746.22      13461.84       298.12 o                         
   4   2   0      13734.38      14305.13       188.57 o                         
   5   2   0       4437.02       4426.82        70.16 o                         
   6   2   0          3.33          2.64        11.71 o                         
   7   2   0        475.81        486.63        31.66 o                         
   8   2   0        765.85        762.03        59.04 o                         
   9   2   0        191.83        141.35        62.49 o                         
   1   3   0        154.62        176.66        13.81 o                         
   2   3   0       5277.27       5849.49        87.93 o                         
   3   3   0       3590.56       3575.76        72.14 o                         
   4   3   0        909.16       1037.60        30.18 o                         
   5   3   0       7147.65       6891.19       130.17 o                         
   6   3   0        788.13        786.36        34.85 o                         
   7   3   0       3335.68       3393.21        81.48 o                         
   8   3   0         50.90         66.20        36.92 o                         
   9   3   0       3090.13       2849.18       208.67 o                         
   0   4   0       2027.94       2055.54        63.35 o                         
   1   4   0      28578.57      30202.37       317.43 o                         
   2   4   0       3545.27       3857.18        64.68 o                         
   3   4   0      13211.27      13054.85       278.80 o                         
   4   4   0        600.98        578.31        26.37 o                         
   5   4   0       4078.16       4060.77       149.32 o                         
   6   4   0        741.25        705.84        31.37 o                         
   7   4   0        957.86        944.11        47.98 o                         
   8   4   0         79.67         51.20        31.66 o                         
   1   5   0        438.86        497.24        24.19 o                         
   2   5   0       3258.92       3542.24        66.35 o                         
   3   5   0       2198.45       2222.34        57.02 o                         
   4   5   0       1032.47       1078.32        39.13 o                         
   5   5   0       1774.86       1733.77        46.62 o                         
   6   5   0       1421.50       1512.75        58.05 o                         
   7   5   0        473.58        496.93        58.42 o                         
   8   5   0       2319.07       2447.11       404.62 o                         
   9   5   0       2412.88       2568.78       195.70 o                         
   0   6   0       7190.34       6954.80       212.97 o                         
   1   6   0        211.72        191.14        23.88 o                         
   2   6   0      14509.61      15786.45       276.78 o                         
   3   6   0        698.43        761.08        32.07 o                         
   4   6   0       4930.45       4991.27       142.00 o                         
   5   6   0        114.86        124.44        14.19 o                         
   6   6   0       1594.77       1592.43       138.12 o                         
   7   6   0          3.97         -4.42        31.94 o                         
   8   6   0        579.09        502.76        65.85 o                         
   1   7   0          8.85         17.83        13.30 o                         
   2   7   0        380.89        409.36        41.40 o                         
   3   7   0        487.17        484.16        37.48 o                         
   4   7   0       3104.60       2977.35        88.13 o                         
   5   7   0        161.06        105.47        61.31 o                         
   6   7   0       3038.77       2910.70       196.32 o                         
   7   7   0        640.78        743.85       108.56 o                         
   0   8   0      11101.23      11398.36       240.91 o                         
   1   8   0       2726.52       2984.26       119.69 o                         
   2   8   0       1874.82       2023.80        66.78 o                         
   3   8   0       2839.29       2689.53        74.43 o                         
   4   8   0       4218.33       3935.40       163.30 o                         
   5   8   0       1029.84       1045.96       117.80 o                         
   6   8   0       1330.57       1483.30       142.96 o                         
   7   8   0        107.76        110.79        54.07 o                         
   1   9   0        313.61        326.19        30.43 o                         
   2   9   0        384.06        388.63        32.23 o                         
   3   9   0       1085.84       1031.91        63.05 o                         
   4   9   0        121.37        179.83        28.90 o                         
   5   9   0        666.00        731.46       103.90 o                         
   6   9   0        409.27        484.74        90.97 o                         
   0  10   0        745.24        616.26        77.46 o                         
   1  10   0       6859.13       6969.49       191.41 o                         
   2  10   0        381.03        423.35        47.48 o                         
   3  10   0       2103.79       2315.65        99.11 o                         
   4  10   0          1.15        -37.86        54.30 o                         
   5  10   0       2287.54       2133.78       179.14 o                         
   1  11   0        112.40        139.97        38.92 o                         
   2  11   0         26.60          5.24        26.39 o                         
   3  11   0       1392.70       1286.24       132.41 o                         
   4  11   0        377.52        460.06        84.96 o                         
   0  12   0       2028.43       2351.32       160.66 o                         
   1  12   0        542.77        579.31        58.47 o                         
   2  12   0       2515.70       2499.92       182.68 o                         
   3  12   0       1544.18       1569.63       151.20 o                         
   1  13   0          9.12         53.90        38.48 o                         
   2  13   0        100.64         58.14        49.22 o                         
  -9   0   1       2195.02       2640.43       196.29 o                         
  -7   0   1       5119.35       5125.21       240.54 o                         
  -5   0   1      18732.08      19044.30       469.79 o                         
  -3   0   1      16057.98      15821.80       257.49 o                         
   3   0   1       1851.01       1745.18        55.72 o                         
   5   0   1        100.28        107.66        19.77 o                         
   7   0   1        234.89        234.29        61.31 o                         
   9   0   1        204.45        293.66        77.04 o                         
  -9   1   1        624.47        621.94        61.09 o                         
  -8   1   1         91.22        123.23        33.56 o                         
  -7   1   1        355.26        316.63        35.21 o                         
  -6   1   1          2.25          2.99        14.47 o                         
  -5   1   1          6.69          2.92        16.76 o                         
  -4   1   1         14.37         38.71        13.24 o                         
  -3   1   1       1537.40       1427.22        43.25 o                         
  -2   1   1      36471.24      38659.07       444.82 o                         
  -1   1   1       4368.49       4700.47       110.05 o                         
   1   1   1      12040.57      12430.76       178.09 o                         
   2   1   1        102.58        123.42        21.81 o                         
   3   1   1      24618.67      24375.32       384.24 o                         
   4   1   1      11349.38      11439.45       173.17 o                         
   5   1   1       5419.85       5239.60        89.98 o                         
   6   1   1         78.03         70.72        14.95 o                         
   7   1   1       7174.26       7065.78       162.40 o                         
   8   1   1       1512.98       1650.97       104.27 o                         
   9   1   1        532.22        694.94       106.14 o                         
  -9   2   1        936.73       1003.79       125.40 o                         
  -8   2   1       1385.26       1584.68        85.11 o                         
  -7   2   1        989.37        967.45        43.72 o                         
  -6   2   1      10302.29      10209.33       155.49 o                         
  -5   2   1       5313.22       5151.42        78.19 o                         
  -4   2   1       1699.41       1589.05        38.79 o                         
  -3   2   1       3851.88       3874.28        77.00 o                         
  -2   2   1      31472.88      33268.30       395.64 o                         
  -1   2   1      17225.34      18193.96       426.38 o                         
   0   2   1      17124.32      18606.26       270.46 o                         
   1   2   1      22870.82      23465.61       491.99 o                         
   2   2   1        842.35        792.77        22.10 o                         
   3   2   1         28.62         42.27         8.84 o                         
   4   2   1       3495.23       3420.63        57.78 o                         
   5   2   1        162.12        179.71        13.67 o                         
   6   2   1        256.63        238.61        20.28 o                         
   7   2   1        560.55        596.79        34.48 o                         
   8   2   1        667.42        717.10        89.31 o                         
   9   2   1        529.98        619.21       102.93 o                         
  -9   3   1        133.72        276.52        76.35 o                         
  -8   3   1       1300.26       1302.45       104.98 o                         
  -7   3   1          6.43         50.63        24.74 o                         
  -6   3   1        127.66        110.11        16.74 o                         
  -5   3   1        547.11        584.84        24.02 o                         
  -4   3   1          1.13          8.72        13.93 o                         
  -3   3   1       3786.33       4259.32        84.29 o                         
  -2   3   1       1375.61       1495.96        38.10 o                         
  -1   3   1         23.12         13.08        13.64 o                         
   0   3   1      16864.16      17938.96       223.33 o                         
   1   3   1       3109.90       3154.38        61.22 o                         
   2   3   1      12622.09      12298.98       139.08 o                         
   3   3   1        292.35        292.44        13.53 o                         
   4   3   1      15927.27      16014.31       233.35 o                         
   5   3   1        123.09        138.47        14.68 o                         
   6   3   1       4864.58       4721.21        89.87 o                         
   7   3   1        108.58        125.35        17.56 o                         
   8   3   1       3931.15       3683.50       152.68 o                         
   9   3   1         11.10        123.00        55.09 o                         
  -9   4   1        418.55        690.80       112.39 o                         
  -8   4   1       1991.01       1971.21       238.52 o                         
  -7   4   1       1018.34       1025.64        42.89 o                         
  -6   4   1       4603.21       4425.77        91.03 o                         
  -5   4   1        802.43        817.06        35.33 o                         
  -4   4   1      16618.08      16916.04       241.64 o                         
  -3   4   1        679.98        695.00        27.87 o                         
  -2   4   1      14022.53      14839.58       199.48 o                         
  -1   4   1       1992.56       2113.95        41.69 o                         
   0   4   1       1846.17       1815.51        41.82 o                         
   1   4   1        254.59        229.45        15.80 o                         
   2   4   1       5996.88       6315.03        87.68 o                         
   3   4   1       1453.33       1645.38        74.84 o                         
   4   4   1        568.83        545.07        21.53 o                         
   5   4   1        113.94        146.12        23.12 o                         
   6   4   1       1952.30       1862.70        52.22 o                         
   7   4   1        135.64        175.49        22.78 o                         
   8   4   1         76.66         42.55        33.01 o                         
   9   4   1        191.61        310.79        72.97 o                         
  -8   5   1        908.80        967.86       171.89 o                         
  -7   5   1        391.56        342.06        49.06 o                         
  -6   5   1        191.95        213.56        19.94 o                         
  -5   5   1        178.94        215.00        36.34 o                         
  -4   5   1         13.53         29.52        29.67 o                         
  -3   5   1        933.18        871.89        31.03 o                         
  -2   5   1        689.76        700.87        28.85 o                         
  -1   5   1       7449.63       7953.00       114.62 o                         
   0   5   1      10514.12      11381.83       147.84 o                         
   1   5   1       4407.16       4372.98        79.38 o                         
   2   5   1       5371.72       5483.75       114.65 o                         
   3   5   1       6743.99       6741.64       129.96 o                         
   4   5   1       6896.01       6783.73       239.03 o                         
   5   5   1       5258.45       4817.74       189.60 o                         
   6   5   1       3227.98       3154.95        93.38 o                         
   7   5   1       2278.97       2161.98       115.44 o                         
   8   5   1        753.52        745.64        74.50 o                         
   9   5   1        722.04        572.61        95.74 o                         
  -8   6   1         33.54         31.91        31.37 o                         
  -7   6   1       1396.44       1318.67       154.87 o                         
  -6   6   1       1723.57       1711.23       103.99 o                         
  -5   6   1      11094.12      11261.63       300.72 o                         
  -4   6   1         54.97         53.28        11.85 o                         
  -3   6   1       8167.40       7885.65       196.91 o                         
  -2   6   1       3136.59       3357.00        70.71 o                         
  -1   6   1      15163.46      15882.51       199.70 o                         
   0   6   1       1877.70       1996.59        52.08 o                         
   1   6   1       4285.22       4288.46        80.12 o                         
   2   6   1         52.76         59.10        12.21 o                         
   3   6   1       1380.51       1427.25        95.38 o                         
   4   6   1          3.44         75.61        70.75 o                         
   5   6   1          1.40          8.42         9.44 o                         
   6   6   1         36.50         19.69        45.39 o                         
   7   6   1        191.27        203.60        62.81 o                         
   8   6   1         50.95         48.28        36.10 o                         
  -8   7   1         44.10         72.64        41.72 o                         
  -7   7   1        605.95        579.47        96.37 o                         
  -6   7   1         28.67        142.56        55.13 o                         
  -5   7   1          0.64          5.40        13.62 o                         
  -4   7   1        202.52        215.17        19.67 o                         
  -3   7   1        547.23        555.46        62.06 o                         
  -2   7   1          3.21          2.67        11.83 o                         
  -1   7   1       4054.92       4274.10        86.39 o                         
   0   7   1        322.08        366.13        25.27 o                         
   1   7   1       7416.61       7759.36       124.36 o                         
   2   7   1        731.96        804.35        42.17 o                         
   3   7   1      11672.59      11662.50       343.63 o                         
   4   7   1         83.93         97.30        19.01 o                         
   5   7   1       1785.59       1670.15        61.35 o                         
   6   7   1        654.85        699.52       102.71 o                         
   7   7   1       4032.04       3932.54       240.55 o                         
  -7   8   1        697.84        745.24       112.22 o                         
  -6   8   1        971.96       1025.84       122.07 o                         
  -5   8   1       4202.66       4267.04       235.63 o                         
  -4   8   1       5004.82       4814.73       132.85 o                         
  -3   8   1       1521.85       1572.39        76.67 o                         
  -2   8   1       1143.78       1106.97        50.12 o                         
  -1   8   1       8112.61       8231.24       137.29 o                         
   0   8   1       4529.87       4784.98        97.60 o                         
   1   8   1       1445.54       1504.65        57.69 o                         
   2   8   1        553.51        564.98        34.45 o                         
   3   8   1        361.83        365.35        26.76 o                         
   4   8   1          0.57         35.64        17.38 o                         
   5   8   1          3.80        -44.15        44.15 o                         
   6   8   1        119.45        138.01        55.50 o                         
   7   8   1        455.70        403.39        86.05 o                         
  -6   9   1        147.20        175.95        59.31 o                         
  -5   9   1         11.75        -49.51        49.51 o                         
  -4   9   1         37.97         34.49        19.83 o                         
  -3   9   1         11.93         30.68        23.68 o                         
  -2   9   1       1115.11       1235.79        56.09 o                         
  -1   9   1       1415.33       1450.52        62.43 o                         
   0   9   1       3079.30       3154.72       115.40 o                         
   1   9   1         33.85         22.94        15.60 o                         
   2   9   1       6377.71       6473.45       152.66 o                         
   3   9   1       2863.78       3118.30       108.47 o                         
   4   9   1       6324.68       6748.58       306.13 o                         
   5   9   1        385.09        347.72        75.49 o                         
   6   9   1       2657.39       2945.43       212.08 o                         
  -5  10   1         38.88        329.13        79.00 o                         
  -4  10   1       3337.30       3323.20       211.02 o                         
  -3  10   1          1.99          7.78        22.14 o                         
  -2  10   1       5979.04       6335.80       181.84 o                         
  -1  10   1        155.04        162.99        33.46 o                         
   0  10   1       2037.97       2163.45        99.51 o                         
   1  10   1        181.70        173.86        40.71 o                         
   2  10   1       1632.90       1687.54        84.99 o                         
   3  10   1          4.70         -1.71        21.19 o                         
   4  10   1         67.45        225.21        72.40 o                         
   5  10   1         79.18         55.12        51.66 o                         
  -4  11   1        104.85         38.69        37.43 o                         
  -3  11   1        249.33        226.76        64.34 o                         
  -2  11   1        779.89        860.95        65.79 o                         
  -1  11   1       1121.83       1217.06        82.86 o                         
   0  11   1       1972.69       2120.03       103.36 o                         
   1  11   1        132.67        174.84        36.83 o                         
   2  11   1        966.47        963.40        67.65 o                         
   3  11   1       1386.84       1281.22       136.68 o                         
   4  11   1       1893.98       1974.42       170.34 o                         
  -3  12   1       1611.13       1678.47       154.42 o                         
  -2  12   1       1234.20       1149.37       120.68 o                         
  -1  12   1       2113.99       2199.68       110.93 o                         
   0  12   1        239.90        292.40        44.92 o                         
   1  12   1        500.79        651.75        61.27 o                         
   2  12   1        337.76        389.64        79.69 o                         
   3  12   1         95.12         84.71        46.94 o                         
  -2  13   1          1.09          5.77        35.77 o                         
  -1  13   1        662.07        526.87        85.03 o                         
   0  13   1         96.27         86.23        49.18 o                         
   1  13   1       2258.85       2537.47       185.01 o                         
   2  13   1         70.72         30.44        38.99 o                         
  -8   0   2       4584.21       4871.77       252.66 o                         
  -6   0   2       5010.66       5028.20       147.85 o                         
  -4   0   2       2611.95       2363.65       110.67 o                         
  -2   0   2       8764.81       9016.55       222.77 o                         
   2   0   2      11325.51      11020.32       189.11 o                         
   4   0   2       2595.27       2365.21       101.05 o                         
   6   0   2       5802.94       5655.98       106.23 o                         
   8   0   2       7482.46       7565.29       329.00 o                         
  -9   1   2         33.31         56.53        32.96 o                         
  -8   1   2        168.64        192.46        36.10 o                         
  -7   1   2        437.38        473.41        39.58 o                         
  -6   1   2       3028.79       2934.91        82.37 o                         
  -5   1   2        417.01        358.55        25.13 o                         
  -4   1   2       4293.03       4126.47       109.77 o                         
  -3   1   2       2289.75       2165.38        46.81 o                         
  -2   1   2      82237.87      83495.84       927.02 o                         
  -1   1   2         37.16         31.11        18.29 o                         
   1   1   2      15900.84      16231.36       239.01 o                         
   2   1   2      81961.35      82086.52       699.11 o                         
   3   1   2       3158.31       2957.93        48.63 o                         
   4   1   2       1565.85       1284.09        34.01 o                         
   5   1   2       1451.56       1374.89        37.40 o                         
   6   1   2       3269.62       3231.09        58.29 o                         
   7   1   2        707.37        702.88        33.92 o                         
   8   1   2        244.19        258.18        47.56 o                         
   9   1   2         68.81        131.84        43.31 o                         
  -9   2   2       1336.07       1461.06       148.95 o                         
  -8   2   2       1010.59       1044.34        71.07 o                         
  -7   2   2       3782.86       3597.19        99.46 o                         
  -6   2   2       1916.00       1944.76        58.89 o                         
  -5   2   2       5342.17       5261.14        80.04 o                         
  -4   2   2       5795.46       5926.82        95.82 o                         
  -3   2   2       7073.93       7476.85       122.46 o                         
  -2   2   2        354.33        426.71        36.18 o                         
  -1   2   2         46.17         53.35        16.72 o                         
   0   2   2       4364.96       4647.01        86.33 o                         
   1   2   2       1456.93       1514.74        63.20 o                         
   2   2   2        875.58       1044.24        36.34 o                         
   3   2   2       4759.20       4932.11        60.35 o                         
   4   2   2       6641.52       6888.40        91.11 o                         
   5   2   2       3354.54       3274.47        62.37 o                         
   6   2   2        499.47        441.23        23.09 o                         
   7   2   2       2446.36       2467.11        58.60 o                         
   8   2   2        500.68        612.40        44.57 o                         
   9   2   2        542.43        727.27       113.36 o                         
  -9   3   2          3.65         72.15        53.47 o                         
  -8   3   2        139.31        128.94        30.52 o                         
  -7   3   2       1154.07       1174.39        48.04 o                         
  -6   3   2       1208.10       1247.53        46.29 o                         
  -5   3   2       4832.20       4690.73        75.02 o                         
  -4   3   2        661.71        723.09        35.82 o                         
  -3   3   2      18621.79      19312.21       249.82 o                         
  -2   3   2        238.88        227.86        27.46 o                         
  -1   3   2      46528.96      49840.25       569.34 o                         
   0   3   2          1.37         13.76        11.88 o                         
   1   3   2      30675.44      31006.70       719.02 o                         
   2   3   2        397.87        437.98        27.65 o                         
   3   3   2      15608.87      15222.06       252.31 o                         
   4   3   2        487.29        540.09        18.37 o                         
   5   3   2       5554.31       5505.06        77.11 o                         
   6   3   2       2356.41       2266.89        48.05 o                         
   7   3   2        897.28        942.87        39.02 o                         
   8   3   2        485.02        402.09        57.62 o                         
   9   3   2         38.09         42.29        46.12 o                         
  -9   4   2       1645.62       1629.22       157.24 o                         
  -8   4   2         16.41         79.38        36.99 o                         
  -7   4   2       4380.32       4382.70       111.55 o                         
  -6   4   2        640.82        706.22        56.10 o                         
  -5   4   2       2562.44       2401.42        65.92 o                         
  -4   4   2       1188.63       1308.50        51.18 o                         
  -3   4   2       2942.48       2828.80       125.69 o                         
  -2   4   2        299.19        324.52        22.66 o                         
  -1   4   2       1688.15       1890.74        44.11 o                         
   0   4   2        558.46        651.96        25.41 o                         
   1   4   2        158.04        152.80        16.02 o                         
   2   4   2       1494.64       1581.63        42.34 o                         
   3   4   2       2633.12       2617.87        73.87 o                         
   4   4   2          4.41         18.53        16.12 o                         
   5   4   2       2406.48       2172.04        94.92 o                         
   6   4   2       1479.65       1435.37        38.36 o                         
   7   4   2       5531.94       5478.62       438.63 o                         
   8   4   2          4.39          5.57        30.88 o                         
   9   4   2       1279.73       1278.53       133.86 o                         
  -8   5   2         39.91         95.54        58.14 o                         
  -7   5   2        949.30        972.01        50.44 o                         
  -6   5   2       1601.47       1582.67        49.95 o                         
  -5   5   2       3039.86       3002.69        95.25 o                         
  -4   5   2       3207.85       3186.43        65.68 o                         
  -3   5   2       3894.06       3680.26        78.67 o                         
  -2   5   2       2932.90       2965.12        62.51 o                         
  -1   5   2       8110.61       8423.94       120.41 o                         
   0   5   2      15718.03      17196.02       204.12 o                         
   1   5   2       5165.04       4943.04        81.20 o                         
   2   5   2       5253.36       5082.77        83.12 o                         
   3   5   2       4550.34       4449.13       296.02 o                         
   4   5   2       3070.81       2836.43       174.84 o                         
   5   5   2       1712.90       1565.12        63.23 o                         
   6   5   2       1616.53       1530.90        54.88 o                         
   7   5   2        669.82        604.49        65.11 o                         
   8   5   2        245.35        293.68        57.51 o                         
   9   5   2          0.06         33.33        47.70 o                         
  -8   6   2       1719.62       1757.38       112.92 o                         
  -7   6   2        977.62        948.81        79.90 o                         
  -6   6   2       4454.96       4161.89       119.48 o                         
  -5   6   2          2.26         -9.30        20.26 o                         
  -4   6   2       2254.79       2376.94        63.22 o                         
  -3   6   2        682.15        681.26        28.30 o                         
  -2   6   2        492.68        538.67        28.19 o                         
  -1   6   2          4.31         15.48        17.15 o                         
   0   6   2          5.59         -3.45        10.84 o                         
   1   6   2        172.56        180.50        17.33 o                         
   2   6   2        231.70        247.24        17.95 o                         
   3   6   2          4.29          6.36         6.88 o                         
   4   6   2       3439.40       3025.60       207.33 o                         
   5   6   2        144.86        186.78        61.18 o                         
   6   6   2       1964.42       2104.53       161.81 o                         
   7   6   2       1099.41        902.54       113.17 o                         
   8   6   2       1541.05       1794.17       116.91 o                         
  -8   7   2        216.99        221.49       111.55 o                         
  -7   7   2         77.54        108.62        34.85 o                         
  -6   7   2       2329.15       2081.68       161.08 o                         
  -5   7   2       1207.42       1132.42        56.56 o                         
  -4   7   2       4114.66       4074.83       162.97 o                         
  -3   7   2          8.34         26.16        14.54 o                         
  -2   7   2      11684.51      11747.14       185.80 o                         
  -1   7   2       2116.10       2178.27        60.85 o                         
   0   7   2      10284.82      10810.29       157.18 o                         
   1   7   2          8.51         11.27        11.88 o                         
   2   7   2       8852.82       9141.01       151.98 o                         
   3   7   2       1018.79       1027.93        36.44 o                         
   4   7   2       7377.38       7022.64       346.55 o                         
   5   7   2        171.39        137.36        56.16 o                         
   6   7   2       1902.08       2166.45       170.46 o                         
   7   7   2        204.49        146.43        56.48 o                         
  -7   8   2        313.18        220.19        74.09 o                         
  -6   8   2       2068.71       2055.76       171.20 o                         
  -5   8   2        999.01       1024.59        78.21 o                         
  -4   8   2       1334.41       1317.32        52.92 o                         
  -3   8   2        171.70        165.17        21.46 o                         
  -2   8   2        902.83        970.33        68.11 o                         
  -1   8   2        491.83        524.47        31.46 o                         
   0   8   2          1.07         10.65        13.60 o                         
   1   8   2        330.54        340.93        33.19 o                         
   2   8   2       1310.57       1407.27        52.54 o                         
   3   8   2        131.95        115.78        25.56 o                         
   4   8   2       1001.69        955.11       105.51 o                         
   5   8   2       1685.10       1624.21       147.69 o                         
   6   8   2       1282.20       1405.72       145.03 o                         
   7   8   2        414.06        408.80        83.18 o                         
  -6   9   2         19.61        171.37        63.85 o                         
  -5   9   2       1284.96       1653.87       150.82 o                         
  -4   9   2        676.31        630.62        91.45 o                         
  -3   9   2       4216.48       4042.43       105.28 o                         
  -2   9   2       1498.25       1512.90        63.41 o                         
  -1   9   2       6981.68       7231.61       153.08 o                         
   0   9   2        264.81        278.84        30.47 o                         
   1   9   2       3190.99       3513.66        96.31 o                         
   2   9   2       3075.57       3145.92       104.11 o                         
   3   9   2       4788.44       4983.55       138.29 o                         
   4   9   2         22.96        -20.54        44.88 o                         
   5   9   2        477.86        563.29        91.84 o                         
   6   9   2         87.56         37.79        46.78 o                         
  -5  10   2       1428.54       1439.19       144.48 o                         
  -4  10   2          0.94         12.14        43.62 o                         
  -3  10   2        428.08        494.20        48.97 o                         
  -2  10   2          9.20         48.67        27.97 o                         
  -1  10   2        889.05        988.87        68.91 o                         
   0  10   2          1.45         19.19        24.08 o                         
   1  10   2        776.64        880.38       101.68 o                         
   2  10   2        287.11        296.56        37.56 o                         
   3  10   2        400.37        380.10        76.24 o                         
   4  10   2        107.51        110.05        55.11 o                         
   5  10   2       1364.78       1444.34       147.71 o                         
  -4  11   2        831.72        936.41       119.38 o                         
  -3  11   2       2030.52       1964.45       160.75 o                         
  -2  11   2        312.95        322.52       120.86 o                         
  -1  11   2       3125.43       3290.95       131.69 o                         
   0  11   2       1551.42       1623.83        90.81 o                         
   1  11   2       3384.51       3513.49       135.65 o                         
   2  11   2        442.98        363.13        64.90 o                         
   3  11   2       3109.88       3153.17       213.18 o                         
   4  11   2       1059.98       1026.75       130.01 o                         
  -3  12   2        593.80        648.21        98.71 o                         
  -2  12   2         52.83         62.99        45.42 o                         
  -1  12   2         34.70         10.01        43.59 o                         
   0  12   2        168.43        187.85        37.87 o                         
   1  12   2         15.54          1.44        43.28 o                         
   2  12   2        129.26        124.08        49.73 o                         
   3  12   2        379.90        435.43        85.06 o                         
  -2  13   2       2128.31       2310.10       179.74 o                         
  -1  13   2        151.03         90.23        45.61 o                         
   0  13   2       2977.28       2807.24       190.85 o                         
   1  13   2        105.76        164.24        58.19 o                         
   2  13   2       1988.70       2019.93       173.45 o                         
  -9   0   3       1068.38       1113.12       107.37 o                         
  -7   0   3        974.67       1017.70       103.03 o                         
  -5   0   3         80.60        115.04        27.49 o                         
  -3   0   3        506.17        538.59        34.43 o                         
  -1   0   3       4761.98       5232.95        92.90 o                         
   1   0   3      28905.61      28740.13       563.36 o                         
   3   0   3      11084.28      10242.29       218.70 o                         
   5   0   3      16375.74      16714.07       210.97 o                         
   7   0   3       2071.08       2153.27        87.48 o                         
   9   0   3        952.37       1054.98       126.20 o                         
 -10   1   3        279.42        162.54        48.62 o                         
  -9   1   3       1770.47       1762.64       121.20 o                         
  -8   1   3        681.55        634.40        58.17 o                         
  -7   1   3       4314.80       4268.43       154.06 o                         
  -6   1   3       1178.42       1195.07        46.85 o                         
  -5   1   3      10914.28      10650.72       185.02 o                         
  -4   1   3       7147.20       7310.83       143.78 o                         
  -3   1   3      12417.70      12567.74       228.52 o                         
  -2   1   3       9557.98       9943.26       141.19 o                         
  -1   1   3       9418.69       9535.34       220.20 o                         
   1   1   3       9866.26      10041.78       433.26 o                         
   2   1   3       7388.18       7284.96        89.56 o                         
   3   1   3       2179.76       2039.51        42.29 o                         
   4   1   3         24.12          3.39         8.38 o                         
   5   1   3         80.93         66.34        16.58 o                         
   6   1   3        415.78        419.21        21.18 o                         
   7   1   3        102.42         99.75        16.96 o                         
   8   1   3         37.51         39.08        39.37 o                         
   9   1   3        753.23        902.71        84.81 o                         
  -9   2   3        540.64        630.37       101.20 o                         
  -8   2   3        492.00        540.60        53.76 o                         
  -7   2   3         74.46         79.39        20.98 o                         
  -6   2   3         24.01         35.57        22.74 o                         
  -5   2   3          2.31         11.86        12.05 o                         
  -4   2   3       3405.73       3671.92       107.17 o                         
  -3   2   3       3893.57       4158.90        84.79 o                         
  -2   2   3         67.06         66.17        33.86 o                         
  -1   2   3       3557.53       3619.78       149.30 o                         
   0   2   3      18053.88      19607.55       233.18 o                         
   1   2   3       6000.90       6310.17       250.38 o                         
   2   2   3      10077.80       9867.75       146.74 o                         
   3   2   3       6854.58       6426.62       119.61 o                         
   4   2   3       3174.24       2791.50        48.77 o                         
   5   2   3       3505.26       3432.80        57.75 o                         
   6   2   3      10101.25      10161.14       126.19 o                         
   7   2   3       1608.47       1650.39        43.93 o                         
   8   2   3       1786.92       1875.95       109.06 o                         
   9   2   3       1723.58       1590.61       155.32 o                         
  -9   3   3         44.63        161.76        63.25 o                         
  -8   3   3       3246.67       3221.72       235.50 o                         
  -7   3   3        261.93        264.87        28.68 o                         
  -6   3   3       8452.43       8449.97       165.72 o                         
  -5   3   3         20.52         52.24        12.41 o                         
  -4   3   3      14612.68      14726.95       237.26 o                         
  -3   3   3       4088.38       4388.96        85.61 o                         
  -2   3   3      11487.26      11769.59       187.93 o                         
  -1   3   3       2064.99       2110.33        50.90 o                         
   0   3   3      12212.54      12942.75       169.41 o                         
   1   3   3       1456.38       1553.99        32.91 o                         
   2   3   3       3614.34       3334.74       107.99 o                         
   3   3   3         22.23         31.22        21.23 o                         
   4   3   3        154.57        125.04        15.76 o                         
   5   3   3        394.96        384.35        17.01 o                         
   6   3   3        196.98        179.60        13.37 o                         
   7   3   3        167.42        195.92        23.92 o                         
   8   3   3        775.09        761.41        71.07 o                         
   9   3   3          0.69         44.44        46.69 o                         
  -9   4   3        152.57        168.77        60.19 o                         
  -8   4   3        859.92        826.54       108.81 o                         
  -7   4   3         45.42         76.09        18.89 o                         
  -6   4   3        333.54        381.32        37.07 o                         
  -5   4   3          3.73          7.85        17.11 o                         
  -4   4   3        442.53        505.38        32.65 o                         
  -3   4   3       1918.79       2025.29        55.19 o                         
  -2   4   3       7780.26       8672.85       137.26 o                         
  -1   4   3        563.77        572.33        25.65 o                         
   0   4   3       5118.87       4991.94        77.61 o                         
   1   4   3       1371.56       1518.50        50.27 o                         
   2   4   3      16558.39      15851.36       971.44 o                         
   3   4   3        882.38        933.24        43.09 o                         
   4   4   3      11506.83      11598.30       197.69 o                         
   5   4   3        487.55        449.58        41.31 o                         
   6   4   3       4625.68       4460.70       139.57 o                         
   7   4   3        841.09        834.88        73.83 o                         
   8   4   3        634.85        701.76        69.59 o                         
   9   4   3        403.56        372.84        77.02 o                         
  -8   5   3       1620.69       1599.15       133.17 o                         
  -7   5   3       3439.49       3344.22        99.97 o                         
  -6   5   3       1647.90       1643.86        61.91 o                         
  -5   5   3       3680.50       3588.22       109.95 o                         
  -4   5   3       5242.07       5196.88       103.51 o                         
  -3   5   3      10526.20      10423.93       222.81 o                         
  -2   5   3       7556.85       7865.04       118.07 o                         
  -1   5   3       7471.19       7655.37       113.87 o                         
   0   5   3       7990.85       8637.00       121.58 o                         
   1   5   3       4436.92       4699.04        79.99 o                         
   2   5   3       1254.63       1126.57        30.11 o                         
   3   5   3        783.52        814.69        42.86 o                         
   4   5   3        335.69        310.77        36.81 o                         
   5   5   3        303.59        176.31        54.79 o                         
   6   5   3        125.38         19.99        42.67 o                         
   7   5   3        593.20        590.09        86.85 o                         
   8   5   3        968.30        858.41        81.00 o                         
   9   5   3         28.38         84.86        53.59 o                         
  -8   6   3        157.66        149.48        57.02 o                         
  -7   6   3          5.55        -24.10        33.00 o                         
  -6   6   3         33.91         33.90        12.96 o                         
  -5   6   3        471.66        444.38        69.38 o                         
  -4   6   3         15.50         38.67        13.16 o                         
  -3   6   3       1607.59       1615.61        71.90 o                         
  -2   6   3        252.64        306.08        20.42 o                         
  -1   6   3       2952.78       2969.85        66.81 o                         
   0   6   3       1113.05       1152.93        44.16 o                         
   1   6   3       9135.46       9759.76       137.18 o                         
   2   6   3       2493.01       2470.66        53.71 o                         
   3   6   3       9878.39       9093.82       364.21 o                         
   4   6   3        825.29        749.39        56.44 o                         
   5   6   3       7418.94       8107.00       317.67 o                         
   6   6   3        259.21        274.88        59.32 o                         
   7   6   3       2156.91       2249.26       173.56 o                         
   8   6   3        478.12        478.69        65.68 o                         
  -8   7   3          1.10         35.56        63.31 o                         
  -7   7   3       2576.89       2601.48       201.09 o                         
  -6   7   3        503.87        587.70        91.20 o                         
  -5   7   3       4093.90       4284.22       131.82 o                         
  -4   7   3        115.98        121.59        18.95 o                         
  -3   7   3      14816.34      14479.08       340.99 o                         
  -2   7   3       1124.50       1206.49        50.17 o                         
  -1   7   3       4588.28       4572.41        91.55 o                         
   0   7   3        170.82        179.05        19.62 o                         
   1   7   3       7917.57       8302.63       129.41 o                         
   2   7   3        146.20        184.48        20.51 o                         
   3   7   3        206.08        205.82        15.65 o                         
   4   7   3        160.86        155.19        30.54 o                         
   5   7   3        199.80        165.20        59.10 o                         
   6   7   3         12.56         90.74        57.04 o                         
   7   7   3         31.25         45.12        46.74 o                         
  -7   8   3        272.90        287.63       101.34 o                         
  -6   8   3         69.87         14.11        46.70 o                         
  -5   8   3         36.22         30.68        49.61 o                         
  -4   8   3          0.30         18.38        13.91 o                         
  -3   8   3        556.93        595.65        37.87 o                         
  -2   8   3       1845.62       1940.86        94.35 o                         
  -1   8   3       1189.39       1269.13        48.41 o                         
   0   8   3       1099.88       1151.23        45.36 o                         
   1   8   3       5366.32       5559.64       118.69 o                         
   2   8   3       5781.41       5968.34       119.19 o                         
   3   8   3       1731.08       1748.81        49.93 o                         
   4   8   3       2253.21       2730.42       182.26 o                         
   5   8   3       3367.31       3409.26       216.15 o                         
   6   8   3        869.35       1031.16       124.23 o                         
   7   8   3        951.70       1251.20       145.11 o                         
  -6   9   3       3315.05       3888.35       243.29 o                         
  -5   9   3        884.71        951.52       117.95 o                         
  -4   9   3       3945.42       4167.44       135.22 o                         
  -3   9   3        901.44        880.03        61.49 o                         
  -2   9   3       6923.75       6909.75       149.69 o                         
  -1   9   3        418.87        544.83        50.28 o                         
   0   9   3       1983.82       2069.22        74.29 o                         
   1   9   3        606.09        675.61        46.65 o                         
   2   9   3       2015.72       2140.00        71.04 o                         
   3   9   3        103.86         77.15        24.51 o                         
   4   9   3        451.93        637.37        97.43 o                         
   5   9   3         36.47          3.12        38.02 o                         
   6   9   3         45.83         68.15        58.13 o                         
  -5  10   3         44.23        -10.49        40.84 o                         
  -4  10   3         75.71         36.93        39.66 o                         
  -3  10   3          2.11         12.09        23.35 o                         
  -2  10   3        402.46        339.97        44.17 o                         
  -1  10   3          2.59          9.18        24.94 o                         
   0  10   3       3763.32       3949.13       137.61 o                         
   1  10   3         52.07        110.58        30.30 o                         
   2  10   3       3175.43       3412.11       120.23 o                         
   3  10   3         35.96         92.59        53.36 o                         
   4  10   3       3206.98       3482.28       225.63 o                         
   5  10   3         18.41         21.16        39.14 o                         
  -4  11   3       2005.73       1924.19       165.73 o                         
  -3  11   3       1427.55       1591.30       144.31 o                         
  -2  11   3       2090.33       2023.61       102.60 o                         
  -1  11   3        915.34       1063.22        76.28 o                         
   0  11   3       2822.53       2898.52       121.47 o                         
   1  11   3        333.67        371.33        52.54 o                         
   2  11   3        325.01        315.43        68.27 o                         
   3  11   3        976.39        896.02       113.51 o                         
   4  11   3          6.76        103.46        53.48 o                         
  -3  12   3        158.46        207.23        65.47 o                         
  -2  12   3        229.80        220.03        61.95 o                         
  -1  12   3        714.40        663.35        61.92 o                         
   0  12   3        171.75        177.56        67.39 o                         
   1  12   3       2294.74       2166.13       166.92 o                         
   2  12   3        636.84        770.58       109.12 o                         
   3  12   3       2811.77       3238.26       223.50 o                         
  -2  13   3          0.10         54.67        52.20 o                         
  -1  13   3       1584.66       1782.43       147.69 o                         
   0  13   3          0.29        -46.89        46.89 o                         
   1  13   3        753.65        691.55        99.10 o                         
  -8   0   4        319.82        321.71        44.66 o                         
  -6   0   4       4526.36       4645.69       183.52 o                         
  -4   0   4      13327.63      12994.12       244.10 o                         
  -2   0   4      51978.74      52879.95      1042.81 o                         
   0   0   4      67109.19      67281.05      1286.61 o                         
   2   0   4      15126.99      14075.56       179.12 o                         
   4   0   4      11647.37      11113.55       170.72 o                         
   6   0   4       2526.31       2543.17        78.02 o                         
   8   0   4        997.43       1037.52       118.21 o                         
 -10   1   4       1345.90       1481.89       136.81 o                         
  -9   1   4        639.12        764.97        75.60 o                         
  -8   1   4       2405.67       2482.70       113.99 o                         
  -7   1   4       1068.20       1154.62        72.97 o                         
  -6   1   4       5244.59       5242.04       120.30 o                         
  -5   1   4       2316.66       2331.64        55.42 o                         
  -4   1   4       6687.11       6413.23       104.07 o                         
  -3   1   4       2355.03       2414.18        74.37 o                         
  -2   1   4       4580.95       4768.26        99.39 o                         
  -1   1   4        491.42        517.99        18.90 o                         
   0   1   4        126.98        137.14        16.18 o                         
   1   1   4         99.81        119.49        14.35 o                         
   2   1   4       1108.32       1010.24        21.01 o                         
   3   1   4       1086.94       1122.37        27.45 o                         
   4   1   4       5390.87       5453.39        79.89 o                         
   5   1   4        377.38        374.11        19.53 o                         
   6   1   4       4881.88       4922.43        89.36 o                         
   7   1   4         83.93        119.55        21.35 o                         
   8   1   4       1377.19       1511.55       101.68 o                         
   9   1   4        472.95        598.49        71.12 o                         
  -9   2   4         18.18         27.09        21.64 o                         
  -8   2   4        184.15        160.35        35.52 o                         
  -7   2   4        492.27        522.95        38.69 o                         
  -6   2   4        265.85        233.54        25.92 o                         
  -5   2   4       2835.31       2801.05        93.95 o                         
  -4   2   4       3204.11       3138.81        68.85 o                         
  -3   2   4       5668.03       5738.63        92.31 o                         
  -2   2   4       2044.38       1974.21        50.62 o                         
  -1   2   4      27959.08      29738.95       670.12 o                         
   0   2   4       7018.18       7524.87       191.54 o                         
   1   2   4      27333.80      27646.95       343.47 o                         
   2   2   4       4292.28       4104.61        68.07 o                         
   3   2   4      10748.96      10608.90       220.41 o                         
   4   2   4       9283.61       9325.17       128.78 o                         
   5   2   4       4857.44       4736.27        87.54 o                         
   6   2   4         22.12         21.95        12.48 o                         
   7   2   4         68.41         68.64        23.26 o                         
   8   2   4        201.95        181.03        39.82 o                         
   9   2   4         70.06         54.86        47.84 o                         
  -9   3   4       2188.99       2367.89       186.24 o                         
  -8   3   4         85.87        192.43        38.65 o                         
  -7   3   4       4595.32       4463.57       121.87 o                         
  -6   3   4        317.07        334.68        27.33 o                         
  -5   3   4       5650.02       5606.59       119.30 o                         
  -4   3   4         23.77         42.80        14.99 o                         
  -3   3   4       2003.61       1941.06        59.50 o                         
  -2   3   4        420.25        484.46        31.45 o                         
  -1   3   4       8107.82       8923.91       116.34 o                         
   0   3   4          2.77         14.67        11.81 o                         
   1   3   4       2879.36       3021.56       123.20 o                         
   2   3   4        717.56        821.40        42.21 o                         
   3   3   4        705.49        680.10        78.83 o                         
   4   3   4        820.82        906.16        44.81 o                         
   5   3   4       6706.26       6565.16       230.50 o                         
   6   3   4         49.09         56.56        10.79 o                         
   7   3   4       4011.51       3941.62        98.70 o                         
   8   3   4         72.10        147.30        38.42 o                         
   9   3   4       1810.24       1653.94       145.33 o                         
  -9   4   4        218.07        188.58        64.41 o                         
  -8   4   4        149.27        178.91        34.13 o                         
  -7   4   4       1067.43       1075.00        47.59 o                         
  -6   4   4        398.76        422.79        28.96 o                         
  -5   4   4       5503.48       5362.85       129.06 o                         
  -4   4   4        176.60        172.62        17.92 o                         
  -3   4   4      18160.83      17931.01       364.08 o                         
  -2   4   4       2128.05       2257.64        60.57 o                         
  -1   4   4      14695.93      15547.78       229.44 o                         
   0   4   4       1566.66       1535.85        43.59 o                         
   1   4   4      21490.33      22223.68       657.94 o                         
   2   4   4       2546.02       2512.25        66.81 o                         
   3   4   4       9472.04       9414.27       202.36 o                         
   4   4   4        911.45        915.38        46.94 o                         
   5   4   4       3758.37       3850.74       128.16 o                         
   6   4   4        884.20        833.99        93.76 o                         
   7   4   4       1730.36       1696.49       101.50 o                         
   8   4   4        138.22        121.94        37.64 o                         
   9   4   4        229.04        276.92        68.97 o                         
  -8   5   4       1884.25       1828.26       158.57 o                         
  -7   5   4       1419.82       1478.47       107.54 o                         
  -6   5   4       1997.79       2000.87        62.87 o                         
  -5   5   4       4404.17       4550.23       247.31 o                         
  -4   5   4       1908.68       1779.06        57.48 o                         
  -3   5   4        215.25        203.43        19.15 o                         
  -2   5   4       1652.95       1689.16        48.56 o                         
  -1   5   4       2731.93       3049.41        81.40 o                         
   0   5   4         11.36         34.26        15.23 o                         
   1   5   4       2230.82       2367.10        63.74 o                         
   2   5   4        581.38        560.50        41.50 o                         
   3   5   4        634.87        665.20        38.56 o                         
   4   5   4       1306.70       1240.01        67.40 o                         
   5   5   4       1976.33       1905.15       137.69 o                         
   6   5   4        556.17        629.60        91.26 o                         
   7   5   4        505.68        647.04        93.22 o                         
   8   5   4       1276.01       1306.83       108.25 o                         
   9   5   4       1667.63       1525.65       151.31 o                         
  -8   6   4        589.25        575.91        66.79 o                         
  -7   6   4          3.27         43.76        53.66 o                         
  -6   6   4        340.83        358.01        32.98 o                         
  -5   6   4        756.03        710.00        57.69 o                         
  -4   6   4       8438.48       8546.66       190.64 o                         
  -3   6   4         12.94         44.36        15.27 o                         
  -2   6   4      10344.00      10847.80       156.56 o                         
  -1   6   4        817.71        920.43        32.73 o                         
   0   6   4      13418.91      13817.05       180.63 o                         
   1   6   4        272.51        302.04        18.71 o                         
   2   6   4      12602.73      12536.55       267.67 o                         
   3   6   4         28.46         16.12        17.40 o                         
   4   6   4       4228.29       4180.75       134.14 o                         
   5   6   4        541.14        576.88        85.04 o                         
   6   6   4       1154.11       1221.24       125.75 o                         
   7   6   4          1.20        -21.22        45.80 o                         
   8   6   4        625.44        597.53        71.27 o                         
  -8   7   4       2452.53       2363.84       186.08 o                         
  -7   7   4        256.95        322.26        52.82 o                         
  -6   7   4       2834.49       2699.36       100.56 o                         
  -5   7   4         72.20        101.22        24.69 o                         
  -4   7   4       2441.87       2415.15        73.27 o                         
  -3   7   4        289.31        308.71        28.27 o                         
  -2   7   4        478.90        510.68        27.63 o                         
  -1   7   4         56.00         82.00        21.78 o                         
   0   7   4          0.21          0.76        11.99 o                         
   1   7   4         86.37         96.69        19.73 o                         
   2   7   4        501.40        524.74        27.55 o                         
   3   7   4         79.55         70.50        17.84 o                         
   4   7   4       1046.18       1040.14        67.30 o                         
   5   7   4          0.45         60.22        45.10 o                         
   6   7   4       2865.93       2736.23       192.53 o                         
   7   7   4        123.89        148.14        57.96 o                         
  -7   8   4        270.86        297.37        60.19 o                         
  -6   8   4       1291.58       1229.24       130.97 o                         
  -5   8   4       1251.79       1153.23        78.54 o                         
  -4   8   4       2144.93       2125.65        70.81 o                         
  -3   8   4       3109.94       3118.31        89.98 o                         
  -2   8   4       4307.66       4221.88       107.57 o                         
  -1   8   4        843.30        898.26        41.15 o                         
   0   8   4       5829.64       5933.88       127.05 o                         
   1   8   4       3996.79       4126.51       155.54 o                         
   2   8   4       4966.70       5010.86       118.37 o                         
   3   8   4        511.24        506.63        26.03 o                         
   4   8   4       2892.06       3026.18       194.05 o                         
   5   8   4       2147.14       2299.18       176.67 o                         
   6   8   4        974.55        998.28       124.07 o                         
   7   8   4        323.45        480.44        90.38 o                         
  -7   9   4       1306.21       1051.09       123.95 o                         
  -6   9   4        278.63        310.05        76.98 o                         
  -5   9   4       1192.70       1323.15       133.76 o                         
  -4   9   4       1185.64       1152.10       147.38 o                         
  -3   9   4       1173.96       1180.79        57.33 o                         
  -2   9   4         49.00         25.16        18.26 o                         
  -1   9   4         58.76         59.31        40.44 o                         
   0   9   4         93.66         95.31        38.36 o                         
   1   9   4        264.81        226.44        25.72 o                         
   2   9   4        340.87        343.88        27.59 o                         
   3   9   4       1013.05        929.37        47.48 o                         
   4   9   4        776.47        606.36        96.81 o                         
   5   9   4        874.50        989.75       122.84 o                         
   6   9   4        265.72        286.22        76.51 o                         
  -5  10   4       1474.70       1470.06       144.52 o                         
  -4  10   4        124.10        112.23        58.74 o                         
  -3  10   4       3751.00       3685.04       136.59 o                         
  -2  10   4         33.81         84.84        33.58 o                         
  -1  10   4       5126.38       5175.85       163.09 o                         
   0  10   4         17.16         19.24        25.16 o                         
   1  10   4       7721.26       8117.91       292.36 o                         
   2  10   4        652.43        675.59        99.20 o                         
   3  10   4       1936.89       2123.49       167.73 o                         
   4  10   4          0.48         22.19        52.74 o                         
   5  10   4       2049.90       2231.84       187.97 o                         
  -4  11   4        257.72        334.05        81.02 o                         
  -3  11   4        586.39        593.39        58.48 o                         
  -2  11   4         55.54         66.55        34.85 o                         
  -1  11   4         52.77         63.30        29.09 o                         
   0  11   4         12.42         61.87        29.65 o                         
   1  11   4        350.59        352.32        44.61 o                         
   2  11   4          2.19        -31.88        38.24 o                         
   3  11   4        620.23        472.85        87.76 o                         
   4  11   4        278.33        268.03        72.53 o                         
  -3  12   4        592.38        684.03        97.16 o                         
  -2  12   4       2810.80       2984.81       132.84 o                         
  -1  12   4       1132.72        962.21        74.27 o                         
   0  12   4       1426.99       1351.98        85.74 o                         
   1  12   4        979.55        973.64       114.51 o                         
   2  12   4       1214.09       1481.19       150.68 o                         
   3  12   4       1324.46       1583.88       153.18 o                         
  -2  13   4        722.72        759.56        99.83 o                         
   0  13   4          1.80        -50.70        50.70 o                         
   1  13   4         44.40         -4.75        44.58 o                         
  -9   0   5       1522.48       1612.85       130.82 o                         
  -7   0   5       6494.29       6421.51       184.67 o                         
  -5   0   5      11679.42      11905.66       209.92 o                         
  -3   0   5       9044.31       8539.62       238.69 o                         
  -1   0   5      17332.11      18427.71       398.44 o                         
   1   0   5       5295.89       5386.49       101.52 o                         
   3   0   5       7289.69       7327.56       140.71 o                         
   5   0   5        349.52        322.03        26.76 o                         
   7   0   5        239.21        255.18        27.55 o                         
   9   0   5       1048.03       1037.92       133.87 o                         
 -10   1   5        137.76        167.93        55.13 o                         
  -9   1   5        749.57        790.08        59.77 o                         
  -8   1   5         54.04        102.46        35.55 o                         
  -7   1   5        705.72        640.68        54.94 o                         
  -6   1   5         33.14         30.56        17.52 o                         
  -5   1   5         33.46         63.64        13.89 o                         
  -4   1   5       1646.35       1660.92        68.48 o                         
  -3   1   5       2068.57       2198.85        50.58 o                         
  -2   1   5       1939.23       1967.15        47.70 o                         
  -1   1   5      11694.63      11664.19       308.15 o                         
   0   1   5        239.96        206.12        19.91 o                         
   1   1   5       9741.01       9655.96       147.47 o                         
   2   1   5       2631.56       2499.57        35.19 o                         
   3   1   5      10720.24      10376.27       123.18 o                         
   4   1   5       5170.47       5204.01        76.53 o                         
   5   1   5       6614.88       6479.85        88.51 o                         
   6   1   5       1791.20       1867.44        46.57 o                         
   7   1   5       2731.08       2910.87        80.37 o                         
   8   1   5       1794.25       1911.97        86.91 o                         
   9   1   5       1212.02       1323.07       101.29 o                         
  -9   2   5        945.32        905.22        72.42 o                         
  -8   2   5       3827.31       3781.18       141.54 o                         
  -7   2   5       1470.04       1409.73        79.01 o                         
  -6   2   5       4965.05       4668.29       127.96 o                         
  -5   2   5       3746.79       3894.93        75.14 o                         
  -4   2   5      16413.29      16348.20       259.52 o                         
  -3   2   5      14001.98      13708.86       194.84 o                         
  -2   2   5      10280.03      10187.59       181.62 o                         
  -1   2   5      13492.74      14480.84       224.49 o                         
   0   2   5       9176.55       9849.02       306.24 o                         
   1   2   5       1833.63       1824.18        61.01 o                         
   2   2   5       1944.71       1874.52        60.03 o                         
   3   2   5        946.46        909.72        32.35 o                         
   4   2   5        310.59        308.26        18.66 o                         
   5   2   5        429.16        502.14        26.10 o                         
   6   2   5         43.16         40.88        14.68 o                         
   7   2   5         21.27         52.22        25.63 o                         
   8   2   5        215.80        217.49        40.47 o                         
   9   2   5         99.92        180.42        40.00 o                         
  -9   3   5        108.44         34.13        42.76 o                         
  -8   3   5        580.40        592.43        56.17 o                         
  -7   3   5        511.16        530.01        39.43 o                         
  -6   3   5        788.08        761.71        43.14 o                         
  -5   3   5        748.57        751.11        42.73 o                         
  -4   3   5        154.82        166.30        19.71 o                         
  -3   3   5       1442.73       1557.77        43.70 o                         
  -2   3   5       1252.50       1198.23        43.51 o                         
  -1   3   5        388.17        479.93        22.94 o                         
   0   3   5      13486.49      14319.18       234.03 o                         
   1   3   5       1351.73       1385.16        56.61 o                         
   2   3   5      14062.53      13593.92       196.50 o                         
   3   3   5        640.07        657.92        36.66 o                         
   4   3   5      11523.74      11917.80       261.91 o                         
   5   3   5        940.03        908.03        39.33 o                         
   6   3   5       3487.90       3359.46        65.41 o                         
   7   3   5        371.75        341.74        74.32 o                         
   8   3   5       2636.27       2587.63       129.14 o                         
   9   3   5         21.50         19.50        39.95 o                         
  -9   4   5        259.79        325.91        74.00 o                         
  -8   4   5        948.34        986.80        69.55 o                         
  -7   4   5        585.98        597.32        40.90 o                         
  -6   4   5       7368.48       7458.72       132.39 o                         
  -5   4   5        483.74        535.27        38.51 o                         
  -4   4   5       7771.00       7379.22       135.20 o                         
  -3   4   5       2675.95       2721.98       101.69 o                         
  -2   4   5      14956.13      15508.11       193.03 o                         
  -1   4   5       1374.72       1459.14        41.02 o                         
   0   4   5       7376.16       7152.14       114.89 o                         
   1   4   5       2175.07       2222.72        60.74 o                         
   2   4   5       8804.12       9251.77       152.00 o                         
   3   4   5        216.64        169.67        26.80 o                         
   4   4   5         12.39         -7.05        14.83 o                         
   5   4   5          0.12          4.50        24.79 o                         
   6   4   5         14.88        -30.32        42.26 o                         
   7   4   5         11.08         39.16        28.41 o                         
   8   4   5        648.21        654.01        97.97 o                         
   9   4   5         28.34         16.64        33.04 o                         
  -8   5   5        602.44        658.51        98.16 o                         
  -7   5   5        552.53        524.66        41.71 o                         
  -6   5   5        411.66        410.22        58.13 o                         
  -5   5   5        376.76        353.41        40.27 o                         
  -4   5   5        652.66        618.13        58.06 o                         
  -3   5   5        273.12        274.89        21.88 o                         
  -2   5   5       1010.34        964.77        37.29 o                         
  -1   5   5       3435.68       3793.53        74.48 o                         
   0   5   5       7071.84       7638.97       112.64 o                         
   1   5   5       5650.39       5586.36       132.81 o                         
   2   5   5       4154.16       3870.71       231.67 o                         
   3   5   5       5153.52       5340.98       177.59 o                         
   4   5   5       3540.76       3616.78       119.52 o                         
   5   5   5       4793.30       4630.28       215.68 o                         
   6   5   5       3030.08       3350.17       196.46 o                         
   7   5   5       2584.16       2769.28       188.47 o                         
   8   5   5        497.30        624.94        71.76 o                         
  -8   6   5         28.29         69.37        49.57 o                         
  -7   6   5       3754.68       3881.79       345.24 o                         
  -6   6   5        939.30        880.63        69.15 o                         
  -5   6   5       7892.25       7814.79       273.87 o                         
  -4   6   5        170.73        201.44        23.28 o                         
  -3   6   5      11457.01      11550.04       248.83 o                         
  -2   6   5       3718.08       3763.68        80.67 o                         
  -1   6   5       7724.45       7797.27       123.78 o                         
   0   6   5        635.26        652.71        30.39 o                         
   1   6   5       3870.17       3966.93        75.04 o                         
   2   6   5        581.81        577.72        22.21 o                         
   3   6   5       1528.74       1450.83        71.21 o                         
   4   6   5         47.40         23.22        21.65 o                         
   5   6   5         52.39         79.17        47.51 o                         
   6   6   5         59.04        133.41        61.60 o                         
   7   6   5        186.04         81.25        52.62 o                         
   8   6   5         45.55         92.37        55.62 o                         
  -8   7   5        115.04         76.92        40.67 o                         
  -7   7   5        463.45        486.40        60.85 o                         
  -6   7   5         30.26         13.07        15.50 o                         
  -5   7   5          3.49         33.56        27.89 o                         
  -4   7   5         62.07        106.62        20.24 o                         
  -3   7   5         58.38         78.25        18.22 o                         
  -2   7   5         34.24         48.39        14.70 o                         
  -1   7   5       4272.92       4545.83        92.84 o                         
   0   7   5        430.37        435.92        34.42 o                         
   1   7   5       5353.42       5303.77        96.50 o                         
   2   7   5         28.79         25.37        14.52 o                         
   3   7   5       7894.57       7713.74       405.17 o                         
   4   7   5         59.55         56.51        22.91 o                         
   5   7   5       5473.90       5761.85       280.81 o                         
   6   7   5        242.92        264.32        72.21 o                         
   7   7   5       1171.85       1133.84       132.27 o                         
  -7   8   5       1315.59       1236.64       200.90 o                         
  -6   8   5        836.09        803.81       108.81 o                         
  -5   8   5       2292.83       2373.86        99.87 o                         
  -4   8   5       2956.32       2794.19        85.57 o                         
  -3   8   5       3963.68       3910.74       111.99 o                         
  -2   8   5       2517.25       2689.49        84.76 o                         
  -1   8   5       6753.02       6751.29       124.35 o                         
   0   8   5       5108.62       5009.71       101.70 o                         
   1   8   5       1291.21       1338.40        52.62 o                         
   2   8   5       1053.90       1129.34        93.64 o                         
   3   8   5        381.94        418.59        60.09 o                         
   4   8   5        168.88        233.12        62.82 o                         
   5   8   5         66.73        217.08        71.06 o                         
   6   8   5          2.00         21.92        45.74 o                         
  -7   9   5         58.86          7.20        38.94 o                         
  -6   9   5        265.55        137.95        51.45 o                         
  -5   9   5         56.12        104.39        53.46 o                         
  -4   9   5         23.49         44.33        22.76 o                         
  -3   9   5        779.65        761.65        47.58 o                         
  -2   9   5       1009.24        973.09        66.81 o                         
  -1   9   5        396.51        441.04        38.02 o                         
   0   9   5       4554.45       4832.66       119.03 o                         
   1   9   5        879.61        926.06        46.96 o                         
   2   9   5       4640.43       4777.91       172.23 o                         
   3   9   5        638.67        755.54       101.71 o                         
   4   9   5       4717.74       5051.23       269.03 o                         
   5   9   5        530.75        526.49        89.57 o                         
   6   9   5       1584.81       1850.61       170.49 o                         
  -5  10   5         71.57         72.73        46.84 o                         
  -4  10   5       5496.73       5388.98       170.25 o                         
  -3  10   5          3.92         56.12        29.76 o                         
  -2  10   5       2502.32       2600.49       121.79 o                         
  -1  10   5        145.08        158.22        34.70 o                         
   0  10   5       4383.22       4556.90       149.76 o                         
   1  10   5         93.27        107.10        66.87 o                         
   2  10   5        365.80        409.89        47.87 o                         
   3  10   5        315.67        277.78        66.91 o                         
   4  10   5        486.74        447.35        85.74 o                         
   5  10   5        213.03        258.54        77.46 o                         
  -4  11   5        128.63        144.78        58.10 o                         
  -3  11   5         99.97        118.66        41.64 o                         
  -2  11   5        262.10        278.11        47.22 o                         
  -1  11   5        208.17        254.36        42.89 o                         
   0  11   5        442.58        499.90       148.39 o                         
   1  11   5        496.01        635.42        76.16 o                         
   2  11   5       1790.71       1860.44       161.43 o                         
   3  11   5        457.06        514.29        90.13 o                         
   4  11   5       1703.35       1701.33       161.66 o                         
  -3  12   5       1989.70       1919.47       163.44 o                         
  -2  12   5        564.57        434.00        54.57 o                         
  -1  12   5       1341.17       1520.08        92.98 o                         
   0  12   5        189.17        273.06        72.08 o                         
   1  12   5       1364.60       1398.19       137.64 o                         
   2  12   5        199.49         81.48        50.57 o                         
  -2  13   5          7.45          9.72        35.14 o                         
  -1  13   5        897.31        702.29        97.18 o                         
   0  13   5        129.30        133.24        55.64 o                         
   1  13   5       2012.76       2009.11       172.92 o                         
 -10   0   6       1539.25       1658.17       143.24 o                         
  -8   0   6       4901.21       4878.83       228.84 o                         
  -6   0   6       3945.87       3718.77       102.68 o                         
  -4   0   6      11298.63      11233.13       234.13 o                         
  -2   0   6      12998.29      12514.05       296.55 o                         
   0   0   6         23.26       7169.83       185.20 o                         
   2   0   6       4456.48       4425.12       292.72 o                         
   4   0   6       7419.80       7272.43       127.78 o                         
   6   0   6       5003.40       5050.96       116.55 o                         
   8   0   6       3250.72       3344.23       213.02 o                         
 -10   1   6          0.17         78.37        46.33 o                         
  -9   1   6        120.87        154.16        35.46 o                         
  -8   1   6        273.12        312.09        43.67 o                         
  -7   1   6          4.59         32.40        27.71 o                         
  -6   1   6       1687.87       1649.70        65.58 o                         
  -5   1   6        256.40        284.97        21.06 o                         
  -4   1   6      11313.35      10876.36       319.65 o                         
  -3   1   6        893.54        817.44        49.06 o                         
  -2   1   6       9399.66       9227.83       134.92 o                         
  -1   1   6      11497.27      11696.10       187.88 o                         
   0   1   6      38916.81      38995.22       492.64 o                         
   1   1   6       5201.05       5176.06        82.98 o                         
   2   1   6      15584.83      15238.06       153.22 o                         
   3   1   6       5674.72       5472.49        73.98 o                         
   4   1   6       8024.02       7679.61       100.05 o                         
   5   1   6        210.04        196.83        15.12 o                         
   6   1   6       2846.42       2942.73        59.45 o                         
   7   1   6         47.06         68.26        23.90 o                         
   8   1   6        136.23        154.34        29.88 o                         
   9   1   6         24.02        130.32        71.69 o                         
 -10   2   6        222.07        311.45        70.43 o                         
  -9   2   6        984.24       1139.64        82.10 o                         
  -8   2   6       2116.30       2171.15       107.26 o                         
  -7   2   6       3980.95       4001.21       138.79 o                         
  -6   2   6       1710.44       1748.58        66.34 o                         
  -5   2   6       3564.19       3642.67       127.03 o                         
  -4   2   6       3577.84       3672.86        88.66 o                         
  -3   2   6       2253.92       2074.25        57.46 o                         
  -2   2   6        281.78        342.65        22.74 o                         
  -1   2   6       2850.05       2973.38        66.41 o                         
   0   2   6        429.74        505.57        30.75 o                         
   1   2   6         49.88         55.48        14.04 o                         
   2   2   6        240.85        233.42         9.33 o                         
   3   2   6       2035.38       1912.05        36.57 o                         
   4   2   6        445.86        405.14        17.42 o                         
   5   2   6       1218.92       1182.11        39.53 o                         
   6   2   6        555.62        598.41        36.70 o                         
   7   2   6       3103.51       3162.61       121.45 o                         
   8   2   6        754.46        778.26        58.86 o                         
   9   2   6        646.94        792.48        96.83 o                         
  -9   3   6        172.65        215.52        69.63 o                         
  -8   3   6        171.99        198.99        37.45 o                         
  -7   3   6        155.79        220.40        35.60 o                         
  -6   3   6         10.28          2.50        16.20 o                         
  -5   3   6       9332.49       9007.06       200.60 o                         
  -4   3   6         23.26         28.34        16.77 o                         
  -3   3   6      16379.58      16501.52       202.57 o                         
  -2   3   6       1358.28       1399.31        48.57 o                         
  -1   3   6      26371.58      27333.89       419.22 o                         
   0   3   6         88.56         89.39        27.70 o                         
   1   3   6      23728.56      24026.70       376.47 o                         
   2   3   6         28.40         36.43        14.38 o                         
   3   3   6      10725.74      10401.99       216.58 o                         
   4   3   6         31.69         45.48        30.56 o                         
   5   3   6       4586.03       4717.35       207.35 o                         
   6   3   6          0.07         14.98         9.86 o                         
   7   3   6       1417.11       1378.81        89.33 o                         
   8   3   6         39.53         36.03        30.04 o                         
   9   3   6         77.69         97.85        52.28 o                         
  -9   4   6       3348.92       3192.04       220.27 o                         
  -8   4   6         97.01        130.01        31.73 o                         
  -7   4   6       2924.08       3020.03       117.78 o                         
  -6   4   6       1612.75       1608.23       199.16 o                         
  -5   4   6       4971.35       4836.01       125.46 o                         
  -4   4   6        926.17        903.59        33.81 o                         
  -3   4   6       7227.31       7537.35       183.02 o                         
  -2   4   6        670.13        722.80        31.76 o                         
  -1   4   6        128.57        207.05        18.31 o                         
   0   4   6        135.84        116.01        15.42 o                         
   1   4   6        113.71        140.32        25.63 o                         
   2   4   6        379.32        432.55        33.90 o                         
   3   4   6       4474.99       4759.43       147.20 o                         
   4   4   6        166.27        169.68        23.17 o                         
   5   4   6       3245.48       3397.96       180.62 o                         
   6   4   6        167.12        223.56        58.16 o                         
   7   4   6       2026.48       2092.46       114.22 o                         
   8   4   6        122.37        164.30        42.28 o                         
   9   4   6       1386.79       1646.68       149.83 o                         
  -9   5   6         36.95         11.95        51.13 o                         
  -8   5   6          1.44         -4.39        41.37 o                         
  -7   5   6        865.80        892.78        64.30 o                         
  -6   5   6       1759.27       1828.30       101.94 o                         
  -5   5   6       1753.83       1639.66        64.92 o                         
  -4   5   6       1134.74       1091.36        48.02 o                         
  -3   5   6       2079.90       2109.35        65.49 o                         
  -2   5   6       7053.21       7335.47       118.75 o                         
  -1   5   6       5783.33       5693.35        97.45 o                         
   0   5   6      10775.55      11246.45       152.56 o                         
   1   5   6       5986.38       6418.97       224.83 o                         
   2   5   6       4097.79       3855.78       122.37 o                         
   3   5   6       4837.00       4627.91       220.13 o                         
   4   5   6       3911.99       3895.02       124.95 o                         
   5   5   6       2421.72       2339.87       101.42 o                         
   6   5   6        563.29        680.32        92.76 o                         
   7   5   6        258.87        267.28        71.45 o                         
   8   5   6        175.56        148.73        55.57 o                         
  -8   6   6       3189.18       3270.67       213.01 o                         
  -7   6   6        294.69        383.19       106.56 o                         
  -6   6   6       1705.59       1710.43        70.86 o                         
  -5   6   6        758.96        742.39        75.25 o                         
  -4   6   6       2736.94       2710.15        80.16 o                         
  -3   6   6         34.80         58.75        15.19 o                         
  -2   6   6       1153.22       1103.76        43.11 o                         
  -1   6   6         37.77         51.89        20.55 o                         
   0   6   6        580.49        615.34        29.42 o                         
   1   6   6          1.59          5.33         9.57 o                         
   2   6   6        134.42        136.37        87.78 o                         
   3   6   6        457.79        426.02        39.56 o                         
   4   6   6       1685.83       1882.24        86.10 o                         
   5   6   6          8.97          4.93        44.71 o                         
   6   6   6       2060.63       1856.11       153.07 o                         
   7   6   6        234.52        239.61        69.97 o                         
   8   6   6       1466.30       1486.76       150.16 o                         
  -8   7   6         98.13         46.34        49.52 o                         
  -7   7   6        418.83        323.72        51.92 o                         
  -6   7   6       1899.79       1758.05        73.02 o                         
  -5   7   6         39.94         32.57        31.34 o                         
  -4   7   6       5456.57       5139.22       159.41 o                         
  -3   7   6         47.77         40.76        16.72 o                         
  -2   7   6      12919.31      13206.60       190.22 o                         
  -1   7   6        307.20        321.75        25.21 o                         
   0   7   6       9291.27       9496.77       145.74 o                         
   1   7   6        774.81        760.96        42.35 o                         
   2   7   6       8201.54       7943.89       169.47 o                         
   3   7   6        578.82        570.10        47.36 o                         
   4   7   6       4642.19       4506.98       144.84 o                         
   5   7   6        439.04        563.72        93.56 o                         
   6   7   6       1149.29       1193.94       129.49 o                         
   7   7   6         94.24         17.20        45.20 o                         
  -7   8   6        836.30        871.82        79.86 o                         
  -6   8   6       2095.27       2369.76       331.67 o                         
  -5   8   6       1855.60       1818.23        89.55 o                         
  -4   8   6        919.73        938.27        49.97 o                         
  -3   8   6        667.85        652.46        43.10 o                         
  -2   8   6       1004.20        996.05        51.81 o                         
  -1   8   6          8.01          7.57        15.78 o                         
   0   8   6        409.89        444.62        32.74 o                         
   1   8   6         35.53         29.54        13.00 o                         
   2   8   6        210.62        194.15        20.39 o                         
   3   8   6        564.75        531.76        56.57 o                         
   4   8   6        993.61        966.06       112.71 o                         
   5   8   6        189.71        275.40        74.50 o                         
   6   8   6        716.01        896.29       120.77 o                         
  -7   9   6        453.68        382.70        74.24 o                         
  -6   9   6        200.05        188.44        66.31 o                         
  -5   9   6       1777.99       1818.37        92.18 o                         
  -4   9   6        133.69        140.10        32.50 o                         
  -3   9   6       3037.07       2963.94       118.12 o                         
  -2   9   6        449.67        411.33        45.58 o                         
  -1   9   6       5909.25       6019.71       387.22 o                         
   0   9   6       1125.19       1110.32        53.49 o                         
   1   9   6       1625.31       1691.80        62.08 o                         
   2   9   6       1022.94       1225.10       125.41 o                         
   3   9   6       4516.37       4535.77       247.47 o                         
   4   9   6        185.94        242.73        67.01 o                         
   5   9   6        734.33        912.15       118.78 o                         
  -5  10   6        892.24        844.81       108.50 o                         
  -4  10   6         68.35         77.29        37.82 o                         
  -3  10   6       1707.13       1526.89        87.27 o                         
  -2  10   6         39.42         40.21        25.92 o                         
  -1  10   6        119.45        170.17        34.50 o                         
   0  10   6          1.84         17.79        24.52 o                         
   1  10   6          1.08         -1.08        20.32 o                         
   2  10   6          4.43         47.28        49.23 o                         
   3  10   6        775.86        732.88       105.66 o                         
   4  10   6        279.64        334.37        79.62 o                         
  -4  11   6        411.42        440.40        82.67 o                         
  -3  11   6       1918.41       1976.09       122.34 o                         
  -2  11   6        868.69        793.67        93.91 o                         
  -1  11   6       3719.37       3700.61       142.98 o                         
   0  11   6        845.34        858.20        66.55 o                         
   1  11   6       4492.27       4689.94       252.91 o                         
   2  11   6        801.30        678.54       101.33 o                         
   3  11   6       2667.85       2857.22       207.54 o                         
  -3  12   6        278.56        297.26        70.58 o                         
  -2  12   6        635.37        623.11        63.29 o                         
  -1  12   6          1.75        -13.85        27.30 o                         
   0  12   6         24.39         30.81        44.60 o                         
   1  12   6          0.69          0.23        42.00 o                         
   2  12   6         99.97        113.07        53.81 o                         
  -2  13   6        919.80        892.15       108.65 o                         
  -1  13   6          5.34         74.63        51.61 o                         
   0  13   6       3080.53       3295.45       217.28 o                         
  -9   0   7       1611.11       1679.43       140.08 o                         
  -7   0   7       1680.87       1597.80       119.81 o                         
  -5   0   7         13.47         11.63        11.71 o                         
  -3   0   7       1821.94       1798.60        92.86 o                         
  -1   0   7       9359.37       9505.15       248.83 o                         
   1   0   7       9270.31       8788.40       159.43 o                         
   3   0   7       7056.92       6673.11       111.31 o                         
   5   0   7       5414.92       5276.02       112.30 o                         
   7   0   7       2977.89       3021.93       118.27 o                         
   9   0   7       1177.08       1121.21       133.49 o                         
 -10   1   7        408.39        356.91        74.07 o                         
  -9   1   7        854.13        845.70        84.95 o                         
  -8   1   7        391.48        397.91        46.99 o                         
  -7   1   7       5468.50       5666.90       171.53 o                         
  -6   1   7       3849.15       3838.79       104.35 o                         
  -5   1   7       7068.79       7144.63       111.22 o                         
  -4   1   7       5744.02       5760.96       100.62 o                         
  -3   1   7      17657.51      17200.86       205.60 o                         
  -2   1   7       2739.33       2715.10       112.10 o                         
  -1   1   7      16636.24      16746.23       408.95 o                         
   0   1   7       2446.28       2422.02        90.97 o                         
   1   1   7       6125.41       5623.01        92.04 o                         
   2   1   7        142.76        122.91        13.13 o                         
   3   1   7       1895.61       1859.77        36.01 o                         
   4   1   7        261.86        248.79        16.22 o                         
   5   1   7        138.59        147.61        14.31 o                         
   6   1   7          1.06          6.91         9.79 o                         
   7   1   7        545.22        444.48        40.67 o                         
   8   1   7         68.28         72.64        24.61 o                         
   9   1   7         95.04        163.32        44.76 o                         
 -10   2   7        796.64        724.75       101.00 o                         
  -9   2   7       1083.13       1222.22        88.07 o                         
  -8   2   7        887.33        834.69        68.05 o                         
  -7   2   7         17.29         63.55        28.45 o                         
  -6   2   7         65.89         74.80        20.44 o                         
  -5   2   7          7.85          8.13        12.91 o                         
  -4   2   7       1043.36       1226.16        49.58 o                         
  -3   2   7        110.91        140.38        46.64 o                         
  -2   2   7      11205.99      11584.11       235.74 o                         
  -1   2   7       4118.06       4126.97       149.67 o                         
   0   2   7       3048.95       2993.62       180.20 o                         
   1   2   7       5037.38       5162.77        91.08 o                         
   2   2   7      13165.36      13078.43       135.93 o                         
   3   2   7       6018.87       5886.98        70.70 o                         
   4   2   7       7203.40       7042.42        95.98 o                         
   5   2   7       4053.68       4047.72        68.17 o                         
   6   2   7       5130.29       5068.54       100.28 o                         
   7   2   7       1904.06       1924.39        84.30 o                         
   8   2   7       1110.51       1252.18        72.66 o                         
   9   2   7        349.30        381.27        76.81 o                         
  -9   3   7          1.89         25.57        25.47 o                         
  -8   3   7       3692.32       3657.33       141.54 o                         
  -7   3   7         69.46         54.59        25.88 o                         
  -6   3   7       7582.11       7234.34       150.43 o                         
  -5   3   7       1212.16       1208.84        65.58 o                         
  -4   3   7      10136.58       9954.31       212.12 o                         
  -3   3   7          0.85          9.80        23.45 o                         
  -2   3   7      10553.89      10077.41       154.82 o                         
  -1   3   7       1291.86       1410.42        37.54 o                         
   0   3   7      15180.70      15742.64       260.01 o                         
   1   3   7         79.07         79.74        10.71 o                         
   2   3   7       2275.53       1971.23       232.41 o                         
   3   3   7         69.46         51.41        18.20 o                         
   4   3   7       2652.37       2860.34       104.96 o                         
   5   3   7         55.66          3.86        35.77 o                         
   6   3   7        102.27         96.32        20.87 o                         
   7   3   7         24.47         30.52        32.82 o                         
   8   3   7        200.64        174.49        38.95 o                         
   9   3   7         15.42         56.72        39.61 o                         
  -9   4   7        179.94        237.49        68.06 o                         
  -8   4   7        517.12        557.19        55.57 o                         
  -7   4   7         33.06         45.24        31.51 o                         
  -6   4   7        953.49        918.32        63.06 o                         
  -5   4   7       1367.92       1369.29        70.42 o                         
  -4   4   7         54.01         35.14        13.70 o                         
  -3   4   7          0.70         18.70        12.57 o                         
  -2   4   7       5973.66       6315.32       105.07 o                         
  -1   4   7        964.44       1003.35        42.30 o                         
   0   4   7       1211.18       1102.99        51.45 o                         
   1   4   7        221.10        199.44        12.14 o                         
   2   4   7      13170.25      12522.90       903.61 o                         
   3   4   7        166.20        147.02        23.82 o                         
   4   4   7       5552.22       5609.53       232.81 o                         
   5   4   7       1110.65       1262.94       109.43 o                         
   6   4   7       2775.41       2823.35       174.33 o                         
   7   4   7        713.56        746.67        96.89 o                         
   8   4   7       1694.00       1857.45       114.56 o                         
   9   4   7        258.18        239.27        60.54 o                         
  -9   5   7       1010.36        921.64       118.31 o                         
  -8   5   7        760.33        875.65       111.34 o                         
  -7   5   7       1281.49       1347.09        79.71 o                         
  -6   5   7        586.70        652.34       108.69 o                         
  -5   5   7       8805.53       8978.36       282.21 o                         
  -4   5   7      12414.61      12410.72       295.82 o                         
  -3   5   7       4285.91       4388.93        90.39 o                         
  -2   5   7       5494.85       5580.37       100.94 o                         
  -1   5   7       8350.74       8651.57       147.63 o                         
   0   5   7       9489.50      10161.16       140.93 o                         
   1   5   7       2825.20       2710.79       170.12 o                         
   2   5   7       1082.97        969.82        37.43 o                         
   3   5   7       1450.18       1455.17        66.45 o                         
   4   5   7          1.04          6.72        18.69 o                         
   5   5   7         11.85        -11.80        40.61 o                         
   6   5   7        390.61        379.63        77.32 o                         
   7   5   7          1.04          6.88        41.02 o                         
   8   5   7        210.57         85.04        71.81 o                         
  -8   6   7        112.29         90.80        53.72 o                         
  -7   6   7        695.14        605.54        53.89 o                         
  -6   6   7         42.11          4.22        20.48 o                         
  -5   6   7        651.31        610.26        54.84 o                         
  -4   6   7          3.57         15.34        16.57 o                         
  -3   6   7        560.31        581.99        37.46 o                         
  -2   6   7        286.91        267.11        23.65 o                         
  -1   6   7       4052.98       4201.38        85.83 o                         
   0   6   7        525.36        523.28        33.22 o                         
   1   6   7       7519.72       7633.42       386.32 o                         
   2   6   7       2317.82       2306.76        43.12 o                         
   3   6   7      12699.58      12450.75       706.36 o                         
   4   6   7        193.70        213.06        54.34 o                         
   5   6   7       3107.72       3379.97       201.15 o                         
   6   6   7       1083.12       1191.87       127.86 o                         
   7   6   7       2584.29       2779.41       202.57 o                         
   8   6   7         87.28        169.30        61.07 o                         
  -8   7   7         12.94         94.40        50.49 o                         
  -7   7   7       2969.80       2717.34       184.21 o                         
  -6   7   7        366.81        352.12        37.79 o                         
  -5   7   7       5724.63       5607.35       140.44 o                         
  -4   7   7         25.07         63.87        20.53 o                         
  -3   7   7       4100.24       3934.86       104.80 o                         
  -2   7   7       2225.13       2276.08        66.50 o                         
  -1   7   7      11504.50      11389.66       170.09 o                         
   0   7   7         31.59         53.91        16.01 o                         
   1   7   7       1885.71       1822.50        55.92 o                         
   2   7   7        372.80        336.93        27.59 o                         
   3   7   7       1095.50        986.73        60.24 o                         
   4   7   7         16.01         36.42        23.31 o                         
   5   7   7         67.16         47.58        42.95 o                         
   6   7   7         19.22         -0.89        47.67 o                         
   7   7   7        201.63        177.56        60.09 o                         
  -8   8   7        191.36        318.67        70.78 o                         
  -7   8   7        385.35        383.85        54.20 o                         
  -6   8   7          0.60          4.99        28.60 o                         
  -5   8   7          3.50          7.46        40.26 o                         
  -4   8   7        318.30        259.34        31.14 o                         
  -3   8   7         86.84        102.25        22.53 o                         
  -2   8   7         61.65         36.28        26.09 o                         
  -1   8   7       1054.37        988.53        51.21 o                         
   0   8   7       2289.49       2384.72        86.21 o                         
   1   8   7       1957.80       2160.81        93.68 o                         
   2   8   7       1592.21       1507.41        64.19 o                         
   3   8   7       3448.75       3389.50       221.47 o                         
   4   8   7       1564.60       1567.24       145.88 o                         
   5   8   7       1847.20       1857.22       160.75 o                         
   6   8   7       1176.14       1350.17       146.12 o                         
  -7   9   7        182.32        169.49        55.05 o                         
  -6   9   7       2345.13       2308.45       123.13 o                         
  -5   9   7       1001.95        961.19        69.35 o                         
  -4   9   7       3845.75       3712.19       287.90 o                         
  -3   9   7       1200.80       1146.51       200.28 o                         
  -2   9   7       6096.37       6006.52       176.05 o                         
  -1   9   7        791.12        729.59        57.81 o                         
   0   9   7       2248.47       2323.87        70.04 o                         
   1   9   7        635.01        704.40        40.26 o                         
   2   9   7       4182.54       4332.96       233.54 o                         
   3   9   7          6.63        -44.34        44.34 o                         
   4   9   7         31.36         40.12        43.98 o                         
   5   9   7         28.77         40.89        48.94 o                         
  -7  10   7         27.84          4.15        36.16 o                         
  -5  10   7        398.90        451.15        84.64 o                         
  -4  10   7         36.04        117.18        31.58 o                         
  -3  10   7        124.92        159.39        33.81 o                         
  -2  10   7       1205.91       1199.96        78.65 o                         
  -1  10   7        539.56        435.68        40.43 o                         
   0  10   7       1886.57       1949.69        95.13 o                         
   1  10   7          0.71          5.11        41.96 o                         
   2  10   7       3700.09       3954.86       235.51 o                         
   3  10   7        147.25        110.95        55.54 o                         
   4  10   7       3082.94       3222.14       225.28 o                         
  -4  11   7        955.51       1015.94       120.21 o                         
  -3  11   7       1243.70       1302.74        85.29 o                         
  -2  11   7       3095.87       3198.96       135.20 o                         
  -1  11   7        543.99        584.05        58.15 o                         
   0  11   7        766.51        889.06        67.46 o                         
   1  11   7       1061.51       1068.65       121.03 o                         
   2  11   7        236.95        248.79        68.34 o                         
   3  11   7         54.33         50.70        39.29 o                         
  -3  12   7         93.80        100.00        47.51 o                         
  -2  12   7        250.31        200.33        82.62 o                         
  -1  12   7       1117.75       1184.32       113.00 o                         
   0  12   7        329.87        369.31        77.93 o                         
   1  12   7       1368.10       1555.84       152.66 o                         
   2  12   7        179.56        146.72        61.99 o                         
  -1  13   7       1582.42       1682.06       153.39 o                         
   0  13   7          4.54        105.91        48.45 o                         
 -10   0   8         19.76         53.00        39.23 o                         
  -8   0   8        540.15        601.87        80.70 o                         
  -6   0   8       3418.67       3181.77       164.33 o                         
  -4   0   8       6349.52       6261.70       154.25 o                         
  -2   0   8      23196.18      24127.56       541.58 o                         
   0   0   8      28500.18      29307.44       623.06 o                         
   2   0   8      30610.60      30364.72       453.23 o                         
   4   0   8       7274.29       6766.80       237.48 o                         
   6   0   8       4549.45       4395.60       123.60 o                         
   8   0   8        390.45        419.95        79.25 o                         
 -10   1   8       1761.77       1789.27       107.12 o                         
  -9   1   8       1282.40       1259.60        86.00 o                         
  -8   1   8       1657.28       1677.51        94.20 o                         
  -7   1   8        487.54        536.11        43.62 o                         
  -6   1   8       9501.28       9035.45       217.57 o                         
  -5   1   8        989.87        927.18        36.64 o                         
  -4   1   8       2038.64       1887.54        54.54 o                         
  -3   1   8       2481.34       2480.35        57.94 o                         
  -2   1   8       5520.52       5709.42       121.49 o                         
  -1   1   8        655.68        593.64        37.39 o                         
   0   1   8        135.37        127.32        17.83 o                         
   1   1   8         81.83         99.82        14.43 o                         
   2   1   8       3212.95       3274.49        59.60 o                         
   3   1   8          1.04         -2.11         7.73 o                         
   4   1   8       1804.25       1792.74        57.47 o                         
   5   1   8        863.59        872.66        31.21 o                         
   6   1   8       2875.84       2913.41        59.67 o                         
   7   1   8        254.05        268.97        35.52 o                         
   8   1   8       1263.39       1257.14        72.74 o                         
   9   1   8        715.69        730.17       106.60 o                         
 -10   2   8        200.21        101.72        43.28 o                         
  -9   2   8         53.50         34.73        21.32 o                         
  -8   2   8         90.90         87.60        30.37 o                         
  -7   2   8        848.55        864.26        66.75 o                         
  -6   2   8        765.05        697.81        64.40 o                         
  -5   2   8       1508.14       1447.30        87.23 o                         
  -4   2   8       1539.17       1449.87        54.47 o                         
  -3   2   8      13861.00      13601.83       202.48 o                         
  -2   2   8       6897.28       7144.78       142.01 o                         
  -1   2   8      14359.86      14749.69       256.02 o                         
   0   2   8       4060.91       3753.58        95.44 o                         
   1   2   8      11448.82      11035.75       129.34 o                         
   2   2   8       9576.39       9646.60       111.47 o                         
   3   2   8       8078.77       7611.86        78.60 o                         
   4   2   8        620.97        594.28        21.74 o                         
   5   2   8       1283.22       1288.63        35.63 o                         
   6   2   8        699.28        763.55        36.05 o                         
   7   2   8        710.34        743.75        54.54 o                         
   8   2   8          1.55          4.68        23.94 o                         
  -9   3   8       1826.37       1904.93       107.49 o                         
  -8   3   8         25.98         27.93        29.43 o                         
  -7   3   8       3322.07       3173.59       190.58 o                         
  -6   3   8        144.40        114.87        63.99 o                         
  -5   3   8       6707.86       6661.54       168.79 o                         
  -4   3   8        135.04        138.83        38.87 o                         
  -3   3   8       7203.09       7113.27       128.45 o                         
  -2   3   8        933.38       1074.51        35.52 o                         
  -1   3   8        269.31        215.01        15.19 o                         
   0   3   8         10.62         11.06        12.53 o                         
   1   3   8        351.15        420.71        20.89 o                         
   2   3   8         29.90         24.09         5.45 o                         
   3   3   8       3406.65       3558.54        92.53 o                         
   4   3   8         35.24         46.33        17.79 o                         
   5   3   8       5650.57       5429.01       189.16 o                         
   6   3   8        189.45        241.22        53.99 o                         
   7   3   8       1608.70       1651.50        99.21 o                         
   8   3   8         67.83         78.63        33.68 o                         
   9   3   8       1424.35       1422.53       135.37 o                         
  -9   4   8         35.71         -0.23        44.75 o                         
  -8   4   8        586.85        551.05        56.35 o                         
  -7   4   8       2939.72       2925.87       146.47 o                         
  -6   4   8        486.89        488.37        58.38 o                         
  -5   4   8       1840.89       1785.82        80.96 o                         
  -4   4   8        448.28        487.43        28.86 o                         
  -3   4   8      10596.45      10752.04       230.34 o                         
  -2   4   8       1345.32       1330.35        46.17 o                         
  -1   4   8      17707.14      17824.72       253.78 o                         
   0   4   8       1102.79       1023.96        47.77 o                         
   1   4   8      13285.90      13093.51       150.38 o                         
   2   4   8       5179.19       5178.62       317.92 o                         
   3   4   8      12041.66      12748.28       234.57 o                         
   4   4   8       1499.06       1429.99       111.39 o                         
   5   4   8       3541.31       3440.30       186.25 o                         
   6   4   8          3.35          0.50        39.34 o                         
   7   4   8       1278.68       1151.45       117.24 o                         
   8   4   8         84.69         53.36        33.25 o                         
   9   4   8         37.69         71.61        51.90 o                         
  -9   5   8        795.14        864.79       114.36 o                         
  -8   5   8       1643.96       1720.60        95.15 o                         
  -7   5   8       5678.23       5315.32       167.75 o                         
  -6   5   8       2276.16       2140.30        95.92 o                         
  -5   5   8        387.02        369.71        30.74 o                         
  -4   5   8       1331.51       1228.15        61.75 o                         
  -3   5   8       1987.78       1963.62        59.23 o                         
  -2   5   8       2207.87       2371.92        63.20 o                         
  -1   5   8         35.51         60.06        17.48 o                         
   0   5   8        311.81        285.66        26.98 o                         
   1   5   8       1133.32       1264.98        32.18 o                         
   2   5   8        858.11        829.99        31.89 o                         
   3   5   8         99.38         97.18        21.33 o                         
   4   5   8         24.14         14.36        42.79 o                         
   5   5   8        378.27        447.40        76.77 o                         
   6   5   8       1564.81       1542.13       137.78 o                         
   7   5   8        889.81        914.29       111.37 o                         
   8   5   8        482.50        686.71       104.55 o                         
  -8   6   8         23.72        114.22        54.15 o                         
  -7   6   8         43.65         27.78        76.35 o                         
  -6   6   8       2779.10       2713.05       109.64 o                         
  -5   6   8         17.21         12.52        14.54 o                         
  -4   6   8       7457.94       7275.70       176.53 o                         
  -3   6   8       1488.50       1440.53        73.80 o                         
  -2   6   8       7626.20       7783.04       131.98 o                         
  -1   6   8         80.79         61.31        15.63 o                         
   0   6   8      10893.43      11005.60       284.64 o                         
   1   6   8        152.66        203.54        51.17 o                         
   2   6   8       5243.75       4877.36        85.45 o                         
   3   6   8       1485.39       1523.92        70.36 o                         
   4   6   8       2316.10       2321.69        96.05 o                         
   5   6   8         67.33         43.15        46.95 o                         
   6   6   8       2879.04       2777.28       194.05 o                         
   7   6   8         77.14        151.92        59.86 o                         
  -8   7   8        948.58        883.96       111.11 o                         
  -7   7   8        216.42        228.98        60.28 o                         
  -6   7   8       3679.63       3424.86       176.14 o                         
  -5   7   8        304.01        351.21        29.48 o                         
  -4   7   8       3269.02       3075.68        94.12 o                         
  -3   7   8         94.28         98.24        23.43 o                         
  -2   7   8        391.87        433.32        30.51 o                         
  -1   7   8        136.88        137.00        18.87 o                         
   0   7   8        365.68        367.86        28.12 o                         
   1   7   8        238.75        260.39        31.58 o                         
   2   7   8        282.82        270.92        18.28 o                         
   3   7   8         42.71         25.82        40.05 o                         
   4   7   8       1451.62       1412.19       181.00 o                         
   5   7   8         49.28         67.95        52.20 o                         
   6   7   8       2812.63       2979.21       209.41 o                         
   7   7   8         79.66         86.50        51.95 o                         
  -8   8   8         93.19         29.80        47.84 o                         
  -7   8   8         21.60         62.04        48.34 o                         
  -6   8   8        480.02        542.93        51.84 o                         
  -5   8   8        511.75        581.67        64.83 o                         
  -4   8   8       3194.77       2933.11       119.08 o                         
  -3   8   8       2100.32       2077.41        98.09 o                         
  -2   8   8       2278.49       2173.83        97.34 o                         
  -1   8   8        971.48       1019.31        44.38 o                         
   0   8   8       9365.07       9529.57       199.32 o                         
   1   8   8       3507.79       3422.83        97.06 o                         
   2   8   8       2953.40       2860.25       111.47 o                         
   3   8   8       1869.87       1792.12        84.29 o                         
   4   8   8       2185.36       2341.41       183.70 o                         
   5   8   8       1364.24       1433.05       143.58 o                         
   6   8   8        670.56        693.80       111.67 o                         
  -7   9   8       1557.16       1666.40       145.74 o                         
  -6   9   8       1037.71        924.64        99.74 o                         
  -5   9   8       1982.80       1897.38       198.99 o                         
  -4   9   8         22.14         26.66        26.11 o                         
  -3   9   8        457.20        387.29        47.00 o                         
  -2   9   8        216.87        176.52        33.93 o                         
  -1   9   8       1995.64       1812.26        90.76 o                         
   0   9   8          0.03         20.42        15.07 o                         
   1   9   8       1067.15       1110.81       115.93 o                         
   2   9   8       1050.64       1103.44       119.81 o                         
   3   9   8          4.18         13.81        40.50 o                         
   4   9   8          2.75         42.76        52.45 o                         
   5   9   8       1121.30       1089.78       132.16 o                         
  -7  10   8        914.66        692.52       103.50 o                         
  -6  10   8        520.24        515.48        80.03 o                         
  -5  10   8       1130.87       1172.30       130.57 o                         
  -4  10   8          2.42         -3.34        52.46 o                         
  -3  10   8       3761.58       3594.75       140.98 o                         
  -2  10   8         47.66         82.19        39.15 o                         
  -1  10   8       4624.84       4591.86       156.16 o                         
   0  10   8        289.71        307.52        41.93 o                         
   1  10   8       4485.76       4785.56       253.80 o                         
   2  10   8          0.18        100.38        58.77 o                         
   3  10   8       1736.33       1807.95       169.38 o                         
   4  10   8          0.18         31.31        48.46 o                         
  -4  11   8        484.23        409.27        81.08 o                         
  -3  11   8        162.76        103.56        30.40 o                         
  -2  11   8         32.88         41.02        23.18 o                         
  -1  11   8        194.80        225.23        40.81 o                         
   0  11   8          0.19         -1.12        22.84 o                         
   1  11   8         10.36         52.21        51.98 o                         
   2  11   8         32.88         94.33        57.90 o                         
   3  11   8        258.22        251.61        73.09 o                         
  -3  12   8        929.14        831.24       107.73 o                         
  -2  12   8       2038.71       1994.57       195.22 o                         
  -1  12   8        884.56        809.94       106.30 o                         
   0  12   8        575.49        568.00        92.82 o                         
   1  12   8       1125.69       1282.05       139.83 o                         
  -1  13   8          0.04        -46.17        46.17 o                         
   0  13   8         95.63        115.36        54.46 o                         
  -9   0   9       2148.76       2131.51       161.60 o                         
  -7   0   9       2824.78       2773.26       165.08 o                         
  -5   0   9      16703.29      16237.19       256.48 o                         
  -3   0   9      17385.58      16708.51       404.90 o                         
  -1   0   9       5009.50       4773.18       162.44 o                         
   1   0   9      20461.48      20433.60       327.02 o                         
   3   0   9       1115.61       1122.80        41.10 o                         
   5   0   9         43.97         39.87        15.58 o                         
   7   0   9         92.50        118.10        27.15 o                         
 -10   1   9        129.26        252.17        61.25 o                         
  -9   1   9        500.82        587.14       115.53 o                         
  -8   1   9         88.66        119.21        32.05 o                         
  -7   1   9        746.96        740.18       111.51 o                         
  -6   1   9        278.29        329.97        41.09 o                         
  -5   1   9         40.11         66.76        16.63 o                         
  -4   1   9        852.16        925.75        48.04 o                         
  -3   1   9       2212.41       2179.18        75.04 o                         
  -2   1   9        303.15        238.12        23.62 o                         
  -1   1   9       2101.81       2112.49        72.14 o                         
   0   1   9       6080.18       6724.92       115.05 o                         
   1   1   9       5548.88       5223.03        84.06 o                         
   2   1   9       2172.44       2149.41        48.52 o                         
   3   1   9       9211.00       8788.70       142.00 o                         
   4   1   9       3236.07       3251.43        60.03 o                         
   5   1   9       3593.94       3647.69        70.71 o                         
   6   1   9       1843.18       1854.09        47.14 o                         
   7   1   9       3413.84       3428.34        90.53 o                         
   8   1   9        151.46        161.62        31.27 o                         
   9   1   9        775.13        878.30       119.06 o                         
 -10   2   9        672.91        749.63       102.74 o                         
  -9   2   9        652.93        562.47        59.15 o                         
  -8   2   9       2816.61       2801.62       104.38 o                         
  -7   2   9       2043.84       2012.93       119.61 o                         
  -6   2   9       5743.35       5444.50       160.78 o                         
  -5   2   9       3655.03       3367.29       114.29 o                         
  -4   2   9       6259.16       6141.81       125.81 o                         
  -3   2   9       7192.08       7265.17       131.10 o                         
  -2   2   9      13878.42      13918.46       364.31 o                         
  -1   2   9       5594.53       5731.38       135.27 o                         
   0   2   9       3410.80       3262.52       182.12 o                         
   1   2   9       3186.31       3086.55        52.22 o                         
   2   2   9       5937.98       6121.14        86.14 o                         
   3   2   9         28.41         21.68         6.94 o                         
   4   2   9        409.36        388.08        18.78 o                         
   5   2   9         16.19         32.74        10.09 o                         
   6   2   9        271.49        253.80        24.19 o                         
   7   2   9         49.12         45.34        20.97 o                         
   8   2   9        314.22        323.15        39.35 o                         
  -9   3   9          0.45         63.16        33.23 o                         
  -8   3   9       1948.88       1908.84       103.68 o                         
  -7   3   9         77.07         96.52        30.88 o                         
  -6   3   9        779.88        762.31        57.41 o                         
  -5   3   9        171.89        124.14        52.43 o                         
  -4   3   9       1004.20       1058.16        41.55 o                         
  -3   3   9         30.23         40.43        15.04 o                         
  -2   3   9          9.00         27.11        12.28 o                         
  -1   3   9        934.85        963.56        40.43 o                         
   0   3   9      23088.79      24237.13       310.64 o                         
   1   3   9       1388.82       1351.18        58.22 o                         
   2   3   9       4812.79       4640.38       127.13 o                         
   3   3   9       1135.02       1187.30        53.71 o                         
   4   3   9       5624.46       5466.48       149.96 o                         
   5   3   9        397.20        425.80        45.04 o                         
   6   3   9       3694.43       3734.43       196.50 o                         
   7   3   9          0.21         16.10        28.95 o                         
   8   3   9       1299.93       1414.46        97.46 o                         
  -9   4   9          2.64        -11.01        39.41 o                         
  -8   4   9       2030.99       1921.21       102.98 o                         
  -7   4   9       1342.96       1435.84        88.81 o                         
  -6   4   9       5124.39       4696.85       148.26 o                         
  -5   4   9       1841.09       1747.44        81.10 o                         
  -4   4   9       9416.56       9253.13       165.39 o                         
  -3   4   9       1476.00       1512.70        48.18 o                         
  -2   4   9      16488.86      17117.83       211.24 o                         
  -1   4   9       3151.03       3314.69        66.58 o                         
   0   4   9       5330.34       5038.67       106.88 o                         
   1   4   9        135.33        151.56        15.16 o                         
   2   4   9       3595.60       3515.27       361.18 o                         
   3   4   9        168.34        196.09        28.98 o                         
   4   4   9        380.00        327.93        59.33 o                         
   5   4   9        668.91        626.27        84.03 o                         
   6   4   9        442.51        441.36        75.10 o                         
   7   4   9         25.40         15.78        42.89 o                         
   8   4   9         84.35         79.44        54.04 o                         
   9   4   9         33.27         32.41        37.73 o                         
  -9   5   9        377.44        424.53        88.17 o                         
  -8   5   9        120.87        143.74        35.32 o                         
  -7   5   9         36.53         44.02        24.79 o                         
  -6   5   9         15.83         20.69        19.78 o                         
  -5   5   9        623.19        614.50        39.49 o                         
  -4   5   9          6.29          7.87        25.44 o                         
  -3   5   9       2671.82       2715.88        72.65 o                         
  -2   5   9        244.31        234.94        25.88 o                         
  -1   5   9       1072.30       1059.92        47.74 o                         
   0   5   9       3566.59       3538.15       102.70 o                         
   1   5   9       4925.08       4948.96        74.40 o                         
   2   5   9        371.90        309.89        18.09 o                         
   3   5   9       3909.40       3994.61       175.60 o                         
   4   5   9      11066.29      10416.67       360.71 o                         
   5   5   9       4629.26       4498.11       228.71 o                         
   6   5   9        998.95       1165.87       123.66 o                         
   7   5   9        715.09        843.74       110.25 o                         
   8   5   9        769.91        949.51       119.10 o                         
  -8   6   9         40.77         50.03        36.55 o                         
  -7   6   9       2986.55       2774.14       117.44 o                         
  -6   6   9       1675.02       1467.71        80.53 o                         
  -5   6   9       3172.86       3166.69        92.92 o                         
  -4   6   9          4.14         29.56        17.88 o                         
  -3   6   9      11485.36      11387.34       246.28 o                         
  -2   6   9       3023.61       3202.19        91.64 o                         
  -1   6   9       3446.28       3334.42        91.29 o                         
   0   6   9       1016.78       1036.88        60.16 o                         
   1   6   9       9575.11       9431.30       182.91 o                         
   2   6   9         20.12         19.03         6.59 o                         
   3   6   9       2122.55       2056.64        84.26 o                         
   4   6   9          0.02        168.82        58.56 o                         
   5   6   9         15.18        -40.24        48.14 o                         
   6   6   9         15.68          8.43        42.50 o                         
   7   6   9         74.03         30.83        45.00 o                         
  -8   7   9         29.40         18.33        40.08 o                         
  -7   7   9        596.31        577.89        83.39 o                         
  -6   7   9          3.98         -3.96        20.16 o                         
  -5   7   9        177.87        152.69        45.50 o                         
  -4   7   9         56.36         39.13        25.57 o                         
  -3   7   9        153.89        148.19        24.27 o                         
  -2   7   9        105.59        149.74        24.62 o                         
  -1   7   9       1287.79       1291.68        70.00 o                         
   0   7   9        657.27        632.61        46.29 o                         
   1   7   9      10634.77      10124.96       214.79 o                         
   2   7   9        451.33        433.10        19.23 o                         
   3   7   9       2745.41       2793.14       232.84 o                         
   4   7   9         35.83         66.27        22.76 o                         
   5   7   9       3482.45       3515.32       221.49 o                         
   6   7   9        343.10        363.21        76.32 o                         
   7   7   9       1013.56       1073.84       132.43 o                         
  -8   8   9        800.57        833.26       110.53 o                         
  -7   8   9        861.13        927.35       108.77 o                         
  -6   8   9       1556.87       1612.24       107.43 o                         
  -5   8   9       2349.57       2215.96        85.46 o                         
  -4   8   9       2626.14       2605.67       113.80 o                         
  -3   8   9       7096.45       6763.43       191.16 o                         
  -2   8   9       2991.53       2832.24       158.26 o                         
  -1   8   9       1061.04       1124.23        54.22 o                         
   0   8   9       5203.76       5148.61       151.09 o                         
   1   8   9       3367.57       3154.16       107.34 o                         
   2   8   9         11.46         18.51         8.53 o                         
   3   8   9          1.59         65.08        49.47 o                         
   4   8   9        208.96        178.09        61.23 o                         
   5   8   9          0.33         63.14        51.08 o                         
   6   8   9          6.73         96.51        56.93 o                         
  -7   9   9          0.62          2.72        33.94 o                         
  -6   9   9        137.25        116.58        45.52 o                         
  -5   9   9        135.48        150.42        28.16 o                         
  -4   9   9         59.96         13.81        27.28 o                         
  -3   9   9        790.82        772.73        64.03 o                         
  -2   9   9       2322.89       2269.51       104.75 o                         
  -1   9   9         48.16          2.41        23.13 o                         
   0   9   9       1302.32       1257.38        73.23 o                         
   1   9   9        158.67        173.94        60.38 o                         
   2   9   9       3495.30       3920.29       228.22 o                         
   3   9   9       1458.02       1710.54       154.86 o                         
   4   9   9       3335.67       3731.27       236.05 o                         
   5   9   9        383.93        430.77        91.04 o                         
  -6  10   9       1443.85       1290.60       122.65 o                         
  -5  10   9          4.89         49.03        48.44 o                         
  -4  10   9       3744.96       3798.99       148.91 o                         
  -3  10   9         59.22         20.01        27.17 o                         
  -2  10   9       3095.38       3100.66       128.97 o                         
  -1  10   9         22.96         15.81        24.44 o                         
   0  10   9       2309.99       2460.14       204.03 o                         
   1  10   9         34.38        -35.93        45.55 o                         
   2  10   9       1874.57       2113.79       174.30 o                         
   3  10   9        635.85        588.68        94.45 o                         
   4  10   9        267.71        240.34        76.20 o                         
  -4  11   9        134.29         83.10        45.73 o                         
  -3  11   9         66.78          7.72        24.26 o                         
  -2  11   9          2.23          0.04        42.02 o                         
  -1  11   9        278.21        202.59        31.27 o                         
   0  11   9       1477.32       1566.74       147.18 o                         
   1  11   9        246.28        233.71        66.74 o                         
   2  11   9       2273.66       2517.78       196.89 o                         
   3  11   9        416.47        520.87       103.36 o                         
  -3  12   9       1191.33       1168.27        86.84 o                         
  -2  12   9        264.36        274.33        47.84 o                         
  -1  12   9       3068.92       3268.10       213.22 o                         
   0  12   9        324.65        428.96        86.79 o                         
   1  12   9        494.51        553.68        97.05 o                         
  -1  13   9        350.37        479.52        90.68 o                         
 -10   0  10       1221.51       1261.35       133.39 o                         
  -8   0  10       5412.08       5294.33       253.41 o                         
  -6   0  10       2694.76       2527.49       150.35 o                         
  -4   0  10      11261.04      11146.48       230.28 o                         
  -2   0  10       1194.07       1007.07        75.68 o                         
   0   0  10        347.66        325.03        35.06 o                         
   2   0  10       1460.26       1530.31        87.17 o                         
   4   0  10       5291.51       5294.57       130.51 o                         
   6   0  10       1513.67       1587.13        62.79 o                         
   8   0  10       1655.13       1607.88       151.72 o                         
 -10   1  10         59.52         88.35        30.66 o                         
  -9   1  10         50.71         77.34        27.14 o                         
  -8   1  10        272.35        321.37        53.39 o                         
  -7   1  10        165.30        148.35        33.04 o                         
  -6   1  10        925.98        910.26        63.49 o                         
  -5   1  10        562.58        530.95        37.65 o                         
  -4   1  10       6418.98       6918.95       136.10 o                         
  -3   1  10        434.18        376.46        35.21 o                         
  -2   1  10      10052.19       9399.02       179.90 o                         
  -1   1  10       4223.43       4257.66       166.09 o                         
   0   1  10      31153.40      32047.57       815.34 o                         
   1   1  10       7453.94       7388.10       110.02 o                         
   2   1  10       6502.62       5958.14        94.09 o                         
   3   1  10        255.73        223.03        16.21 o                         
   4   1  10      11433.41      11538.32       141.01 o                         
   5   1  10        897.96        926.44        33.61 o                         
   6   1  10        258.66        310.52        20.70 o                         
   7   1  10         31.25         29.21        15.49 o                         
   8   1  10        529.62        513.86        66.84 o                         
  -9   2  10        971.62       1000.72        79.29 o                         
  -8   2  10       1449.46       1486.78       139.17 o                         
  -7   2  10       3117.49       3124.46       105.45 o                         
  -6   2  10       1189.11       1237.87        73.19 o                         
  -5   2  10       4744.02       4533.33       137.12 o                         
  -4   2  10       3478.11       3633.27        92.63 o                         
  -3   2  10       3321.98       3078.26       101.97 o                         
  -2   2  10        226.44        156.35        20.82 o                         
  -1   2  10       6216.67       6611.98       106.75 o                         
   0   2  10         13.83         16.56        26.06 o                         
   1   2  10        922.90        983.59        27.64 o                         
   2   2  10        573.33        652.60        23.14 o                         
   3   2  10        559.30        632.18        20.36 o                         
   4   2  10       1050.54       1056.31        31.13 o                         
   5   2  10       2346.60       2316.67        62.70 o                         
   6   2  10        744.06        759.98        40.66 o                         
   7   2  10       1966.53       1898.07        85.65 o                         
   8   2  10        388.76        428.59        45.59 o                         
  -9   3  10        233.77        245.15        35.65 o                         
  -8   3  10        302.52        260.83        79.15 o                         
  -7   3  10        404.88        485.66        50.72 o                         
  -6   3  10         10.58          3.06        39.88 o                         
  -5   3  10       6228.18       6282.77       166.15 o                         
  -4   3  10        904.78        978.12        41.08 o                         
  -3   3  10      11055.34      11132.02       262.93 o                         
  -2   3  10          1.38          0.80        12.57 o                         
  -1   3  10      13554.76      13158.29       200.22 o                         
   0   3  10         88.21        137.75        24.26 o                         
   1   3  10      13860.76      13312.08       374.92 o                         
   2   3  10         23.33         27.44        16.59 o                         
   3   3  10       9159.06       8720.29       249.00 o                         
   4   3  10          1.13          8.07         6.09 o                         
   5   3  10       6368.07       5975.98       167.81 o                         
   6   3  10         32.74         48.69        44.50 o                         
   7   3  10        308.73        309.23        48.47 o                         
   8   3  10        465.89        361.84       133.55 o                         
  -9   4  10       2893.86       2779.85       199.59 o                         
  -8   4  10        470.11        504.92        55.85 o                         
  -7   4  10       3215.63       3113.55       126.48 o                         
  -6   4  10        162.63        169.03        32.04 o                         
  -5   4  10       5326.69       5065.93       146.79 o                         
  -4   4  10       1020.33       1077.61        49.50 o                         
  -3   4  10        598.55        529.95        29.21 o                         
  -2   4  10          1.99         15.39        13.29 o                         
  -1   4  10       2529.75       2414.92       127.83 o                         
   0   4  10         90.16        126.84        18.38 o                         
   1   4  10        753.03        784.06        31.69 o                         
   2   4  10       1409.01       1417.85        46.52 o                         
   3   4  10       1570.42       1533.99        82.05 o                         
   4   4  10        341.96        445.46        71.01 o                         
   5   4  10        694.10        613.67        81.04 o                         
   6   4  10         83.92        140.63        55.95 o                         
   7   4  10       2326.50       2207.88       167.31 o                         
   8   4  10        113.01        144.36        54.32 o                         
  -9   5  10         54.76        118.97        54.77 o                         
  -8   5  10          5.45         -1.59        82.58 o                         
  -7   5  10         18.30         17.48        43.29 o                         
  -6   5  10        911.72        851.13        62.26 o                         
  -5   5  10       2969.16       2812.39        87.26 o                         
  -4   5  10       2001.51       2068.84        82.83 o                         
  -3   5  10       1557.22       1555.01        50.63 o                         
  -2   5  10       3317.99       3242.18        70.38 o                         
  -1   5  10       8501.66       8309.51       120.27 o                         
   0   5  10       6712.49       6866.56       118.08 o                         
   1   5  10      11478.93      11772.00       395.94 o                         
   2   5  10       5145.63       4828.77       241.57 o                         
   3   5  10        649.68        516.20        99.50 o                         
   4   5  10        896.34        886.36       100.36 o                         
   5   5  10       1943.86       2040.17       153.41 o                         
   6   5  10       1495.12       1407.44       133.38 o                         
   7   5  10         57.66        128.13        55.34 o                         
   8   5  10         77.96         37.35        42.40 o                         
  -8   6  10       1955.68       2052.73       162.61 o                         
  -7   6  10         10.34        -35.38        58.86 o                         
  -6   6  10       3951.70       3561.35       131.05 o                         
  -5   6  10       1905.85       1745.80        85.58 o                         
  -4   6  10       3061.42       2762.57        84.42 o                         
  -3   6  10        134.46        163.55        23.61 o                         
  -2   6  10       3616.64       3541.75        98.78 o                         
  -1   6  10          4.69          3.07        16.21 o                         
   0   6  10         27.54         -9.91        17.79 o                         
   1   6  10          1.17         -6.74         6.74 o                         
   2   6  10        361.30        367.85        16.80 o                         
   3   6  10          7.34        -33.85        38.52 o                         
   4   6  10       2634.90       2539.79       171.00 o                         
   5   6  10        183.16        212.36        65.29 o                         
   6   6  10        392.67        386.98        79.38 o                         
   7   6  10         43.11         -0.95        42.52 o                         
  -8   7  10        760.03        688.13        99.18 o                         
  -7   7  10          0.15        -16.39        33.93 o                         
  -6   7  10        938.75        858.96       129.65 o                         
  -5   7  10         14.56         18.45        21.29 o                         
  -4   7  10       4955.81       4419.19       136.49 o                         
  -3   7  10        169.63        164.32        49.33 o                         
  -2   7  10      12336.26      12442.61       269.96 o                         
  -1   7  10       1353.11       1449.57        75.22 o                         
   0   7  10       2207.31       2026.73        83.81 o                         
   1   7  10        240.77        259.39        20.55 o                         
   2   7  10       7870.85       7763.13       157.41 o                         
   3   7  10       1341.11       1255.08        70.17 o                         
   4   7  10       4609.49       4754.07       251.40 o                         
   5   7  10         67.46        -20.90        43.20 o                         
   6   7  10        572.03        679.41       101.28 o                         
  -8   8  10       1727.58       1610.21       147.71 o                         
  -7   8  10       1050.38        930.17       107.81 o                         
  -6   8  10       1169.60       1118.75       183.18 o                         
  -5   8  10        498.34        487.51        48.49 o                         
  -4   8  10       1356.34       1129.64        67.97 o                         
  -3   8  10       1401.98       1203.96       107.98 o                         
  -2   8  10         81.68        109.77        46.28 o                         
  -1   8  10        843.14        780.75        57.97 o                         
   0   8  10         17.94         68.71        45.17 o                         
   1   8  10       1395.00       1385.19        80.66 o                         
   2   8  10        115.52        111.92        17.16 o                         
   3   8  10        100.47        179.70        64.55 o                         
   4   8  10        807.87        877.00       111.25 o                         
   5   8  10         74.39         63.43        52.51 o                         
   6   8  10        428.67        570.99        98.76 o                         
  -7   9  10        207.45        190.13        60.77 o                         
  -6   9  10        278.70        279.51        59.30 o                         
  -5   9  10       2125.09       2052.55       109.31 o                         
  -4   9  10         18.00         20.17        29.49 o                         
  -3   9  10       1487.13       1398.53        84.42 o                         
  -2   9  10        818.10        818.24        94.32 o                         
  -1   9  10       4061.49       3975.56       212.88 o                         
   0   9  10       2202.36       2104.74        97.01 o                         
   1   9  10       3238.78       3051.53       138.97 o                         
   2   9  10        717.38        816.41       112.00 o                         
   3   9  10       1868.02       1806.43       164.29 o                         
   4   9  10        103.35         97.16        57.32 o                         
   5   9  10       1463.96       1443.20       152.85 o                         
  -6  10  10        294.50        276.99        59.12 o                         
  -5  10  10        795.48        745.06        86.14 o                         
  -4  10  10        353.86        369.47        66.96 o                         
  -3  10  10       2374.13       2252.77       112.40 o                         
  -2  10  10         53.37         50.39        42.63 o                         
  -1  10  10        132.36        191.17        60.30 o                         
   0  10  10        192.97        188.85        43.10 o                         
   1  10  10          0.12         64.36        50.79 o                         
   2  10  10        235.14        313.14        78.18 o                         
   3  10  10       1155.98       1055.89       133.38 o                         
   4  10  10        434.36        486.44        97.69 o                         
  -4  11  10        704.27        741.08        90.25 o                         
  -3  11  10       1821.73       1849.15       146.76 o                         
  -2  11  10        314.54        319.20        63.93 o                         
  -1  11  10       3441.60       3182.93       145.91 o                         
   0  11  10       1365.00       1495.52       145.60 o                         
   1  11  10       1793.81       1808.44       163.07 o                         
   2  11  10        631.17        681.73       106.88 o                         
  -3  12  10        329.82        311.83        66.47 o                         
  -2  12  10        261.40        191.32        56.51 o                         
  -1  12  10         62.11         94.81        47.36 o                         
   0  12  10          4.37         69.85        45.95 o                         
   1  12  10         90.72         50.87        48.62 o                         
  -9   0  11       1429.75       1301.36       126.68 o                         
  -7   0  11        934.78        922.52        96.57 o                         
  -5   0  11        361.67        353.74        39.82 o                         
  -3   0  11        540.75        571.29        55.07 o                         
  -1   0  11       7147.35       6875.80       223.21 o                         
   1   0  11       3001.18       2789.18        86.93 o                         
   3   0  11       4981.48       4781.30       121.40 o                         
   5   0  11       7121.42       7121.74       142.59 o                         
   7   0  11       1690.80       1626.15       107.78 o                         
 -10   1  11        141.57        126.59        34.37 o                         
  -9   1  11       1391.79       1389.06        93.84 o                         
  -8   1  11        824.18        981.11       106.84 o                         
  -7   1  11       4248.75       4345.62       154.58 o                         
  -6   1  11       1907.95       1885.38        94.32 o                         
  -5   1  11       8741.81       8629.94       169.53 o                         
  -4   1  11       3208.49       3252.83        87.37 o                         
  -3   1  11      11350.11      11012.16       216.73 o                         
  -2   1  11       5161.81       5194.64       182.53 o                         
  -1   1  11      10354.30      10552.02       171.78 o                         
   0   1  11        556.13        499.54        31.64 o                         
   1   1  11       2837.51       2550.52        58.36 o                         
   2   1  11        642.70        587.27        27.79 o                         
   3   1  11       2320.14       2307.86        55.11 o                         
   4   1  11        995.37       1024.46        31.43 o                         
   5   1  11          3.74         -7.06        10.05 o                         
   6   1  11          7.88         -1.78        13.47 o                         
   7   1  11         15.28         -7.73        20.18 o                         
   8   1  11         58.22         81.37        36.52 o                         
  -9   2  11        343.06        396.34        53.54 o                         
  -8   2  11        454.17        428.45        52.72 o                         
  -7   2  11        188.04        188.73        35.57 o                         
  -6   2  11        325.42        343.10        44.54 o                         
  -5   2  11         64.81        125.23        58.55 o                         
  -4   2  11        175.18        175.54        18.68 o                         
  -3   2  11         68.10         67.10        15.86 o                         
  -2   2  11       6122.32       6482.18       181.30 o                         
  -1   2  11        693.78        618.82        25.27 o                         
   0   2  11       1865.68       1601.37        52.08 o                         
   1   2  11       7625.61       7704.76       103.32 o                         
   2   2  11       7513.91       7533.62       126.62 o                         
   3   2  11       3389.67       3343.52        59.14 o                         
   4   2  11       4902.24       4815.28        89.96 o                         
   5   2  11       2626.80       2706.16        60.89 o                         
   6   2  11        755.91        782.66        41.46 o                         
   7   2  11        786.57        885.42        59.53 o                         
   8   2  11       2773.97       2882.78       116.11 o                         
  -9   3  11          7.71        -14.20        24.77 o                         
  -8   3  11       1744.01       1565.21        79.74 o                         
  -7   3  11         43.04         16.09        23.21 o                         
  -6   3  11       6585.99       6279.99       179.22 o                         
  -5   3  11         27.32          6.38        34.95 o                         
  -4   3  11       8922.75       8589.02       159.90 o                         
  -3   3  11        334.26        312.84        21.71 o                         
  -2   3  11       9096.52       9109.98       269.43 o                         
  -1   3  11        813.94        949.67        59.03 o                         
   0   3  11      16161.84      16532.61       293.41 o                         
   1   3  11        510.91        576.59        42.70 o                         
   2   3  11       3960.18       3726.52        91.68 o                         
   3   3  11         22.36         34.25         9.28 o                         
   4   3  11        192.52        183.35        21.66 o                         
   5   3  11         81.29         61.30        17.54 o                         
   6   3  11         51.26         34.72        46.45 o                         
   7   3  11       1029.07        959.98        78.91 o                         
   8   3  11        374.65        435.78        58.62 o                         
  -9   4  11         32.51         67.43        36.63 o                         
  -8   4  11       1187.91       1041.44        79.00 o                         
  -7   4  11         30.17         66.54        27.45 o                         
  -6   4  11        269.49        252.00        36.46 o                         
  -5   4  11        120.53        112.52        25.59 o                         
  -4   4  11        215.78        237.96        26.56 o                         
  -3   4  11        208.85        224.39        20.77 o                         
  -2   4  11       1537.92       1671.29        46.45 o                         
  -1   4  11        306.12        296.79        26.04 o                         
   0   4  11       2418.83       2211.85        68.63 o                         
   1   4  11        511.09        571.68        50.24 o                         
   2   4  11       7888.22       7520.04       244.69 o                         
   3   4  11       1601.56       1366.89       179.35 o                         
   4   4  11       3226.91       3038.51       172.77 o                         
   5   4  11        239.94        235.98        60.12 o                         
   6   4  11       4891.76       4930.76       245.49 o                         
   7   4  11        827.57        732.08        98.51 o                         
   8   4  11        334.13        334.04        71.55 o                         
  -9   5  11        896.16        990.55       121.87 o                         
  -8   5  11        672.41        615.27        62.16 o                         
  -7   5  11       1562.52       1503.90        87.92 o                         
  -6   5  11       2666.14       2528.35       150.34 o                         
  -5   5  11       3924.32       3791.23       155.65 o                         
  -4   5  11       6719.49       6687.96       140.01 o                         
  -3   5  11       7885.16       7992.28       132.34 o                         
  -2   5  11       4855.17       4943.44        90.94 o                         
  -1   5  11       4201.28       3955.63       134.65 o                         
   0   5  11       1099.21       1023.92        39.29 o                         
   1   5  11       2183.94       2125.30        58.02 o                         
   2   5  11       1175.16        965.07        70.55 o                         
   3   5  11       1910.92       1892.10       103.65 o                         
   4   5  11          3.80         48.24        45.62 o                         
   5   5  11          8.02         -7.14        37.39 o                         
   6   5  11         12.19         -2.21        40.15 o                         
   7   5  11         15.84        234.69        69.73 o                         
   8   5  11         14.68        105.35        52.58 o                         
  -8   6  11          5.72         75.74        48.53 o                         
  -7   6  11       1064.36       1024.36        72.66 o                         
  -6   6  11         80.72         67.59        26.75 o                         
  -5   6  11          0.86         20.82        21.67 o                         
  -4   6  11        190.03        179.06        29.24 o                         
  -3   6  11        195.04        189.29        27.83 o                         
  -2   6  11          2.53          9.65        13.45 o                         
  -1   6  11       6237.07       6193.73       111.43 o                         
   0   6  11        242.19        245.28        24.61 o                         
   1   6  11       2646.27       2610.89        67.30 o                         
   2   6  11       4230.70       4032.63       208.87 o                         
   3   6  11       5027.86       5131.95       203.15 o                         
   4   6  11         19.21         20.36        44.80 o                         
   5   6  11       2431.96       2587.73       184.57 o                         
   6   6  11        959.38       1007.69       125.24 o                         
   7   6  11       1384.32       1757.19       163.61 o                         
  -8   7  11         43.55         37.54        32.49 o                         
  -7   7  11       1918.26       1786.86        96.93 o                         
  -6   7  11        242.13        243.72        39.24 o                         
  -5   7  11       4360.78       3978.83       136.62 o                         
  -4   7  11        758.76        781.12        56.37 o                         
  -3   7  11       2922.39       2950.99       102.24 o                         
  -2   7  11         79.72        115.02        44.63 o                         
  -1   7  11      12273.69      12051.69       261.44 o                         
   0   7  11        103.12         77.89        22.66 o                         
   1   7  11       2847.89       2807.61        65.17 o                         
   2   7  11          2.71          1.96        10.81 o                         
   3   7  11        861.76        952.87       110.77 o                         
   4   7  11        177.69        166.50        64.50 o                         
   5   7  11         37.81        -14.44        46.36 o                         
   6   7  11         38.37         74.61        55.81 o                         
  -8   8  11        400.66        322.04        65.58 o                         
  -7   8  11        247.70        258.96        62.35 o                         
  -6   8  11         15.09         43.81        25.12 o                         
  -5   8  11         53.24         51.97        25.03 o                         
  -4   8  11         87.74         58.32        24.33 o                         
  -3   8  11         19.98        -28.10        39.07 o                         
  -2   8  11        357.05        391.70        69.19 o                         
  -1   8  11       1429.13       1299.28        75.41 o                         
   0   8  11       1911.42       1884.24        85.94 o                         
   1   8  11        927.20        897.07        32.73 o                         
   2   8  11       2449.62       2176.07        69.95 o                         
   3   8  11       3837.49       3816.48       228.65 o                         
   4   8  11       1115.80       1225.52       136.57 o                         
   5   8  11       1600.60       1622.51       158.45 o                         
  -7   9  11        337.95        319.16        65.87 o                         
  -6   9  11       1781.47       1646.58       133.05 o                         
  -5   9  11       1018.17       1006.48        70.20 o                         
  -4   9  11       3206.16       3018.23       117.63 o                         
  -3   9  11        848.69        762.97        90.45 o                         
  -2   9  11       4710.17       4703.45       233.68 o                         
  -1   9  11        728.65        780.29        98.91 o                         
   0   9  11       3023.65       2873.39       186.24 o                         
   1   9  11        289.48        272.42        34.84 o                         
   2   9  11       1615.22       1660.99       152.52 o                         
   3   9  11        866.43       1006.01       122.69 o                         
   4   9  11        287.09        281.30        80.29 o                         
  -5  10  11        165.60        107.57        40.89 o                         
  -4  10  11         64.04         -1.60        31.62 o                         
  -3  10  11          3.31         99.30        48.23 o                         
  -2  10  11        617.85        553.43        84.91 o                         
  -1  10  11         42.50          4.92        36.62 o                         
   0  10  11       2201.70       2054.16       166.34 o                         
   1  10  11         99.83        136.45        40.30 o                         
   2  10  11        953.93       1121.35       128.66 o                         
   3  10  11         51.75        122.96        64.56 o                         
  -4  11  11       1158.38       1228.01       120.50 o                         
  -3  11  11        732.69        806.13        98.56 o                         
  -2  11  11       1533.78       1420.12       135.99 o                         
  -1  11  11        657.22        534.18        89.80 o                         
   0  11  11       1724.08       1822.29       152.13 o                         
   1  11  11        609.57        608.90        98.14 o                         
   2  11  11        266.28        247.23        67.19 o                         
  -3  12  11         63.56        -13.04        35.54 o                         
  -2  12  11        263.14        217.72        47.15 o                         
  -1  12  11        533.23        490.09        88.21 o                         
   0  12  11        186.73        268.39        72.86 o                         
 -10   0  12         53.05         48.41        34.41 o                         
  -8   0  12         39.88         -1.33        39.31 o                         
  -6   0  12       2727.16       2780.97       165.13 o                         
  -4   0  12       5948.05       5912.94       156.29 o                         
  -2   0  12      21162.24      21528.64       526.82 o                         
   0   0  12       7651.15       6643.96       154.69 o                         
   2   0  12      34457.38      34921.52       538.62 o                         
   4   0  12       1251.44       1161.07        47.78 o                         
   6   0  12       3623.82       3506.41       125.78 o                         
   8   0  12        118.45        132.81        56.96 o                         
 -10   1  12       1024.37       1272.52       134.55 o                         
  -9   1  12        396.55        394.64        53.47 o                         
  -8   1  12       2724.73       2697.94       128.01 o                         
  -7   1  12       1438.47       1414.03        88.15 o                         
  -6   1  12       3874.44       3915.08       141.97 o                         
  -5   1  12        760.14        684.84        44.37 o                         
  -4   1  12       3126.01       2837.42        72.25 o                         
  -3   1  12       1401.58       1395.43        62.78 o                         
  -2   1  12       3899.39       3935.42       103.58 o                         
  -1   1  12        482.69        472.14        32.19 o                         
   0   1  12        168.93        174.25        18.93 o                         
   1   1  12        541.20        625.97        30.09 o                         
   2   1  12        665.65        613.10        29.46 o                         
   3   1  12       1102.83       1147.31        39.62 o                         
   4   1  12        791.56        797.09        25.90 o                         
   5   1  12         41.64         45.13        10.72 o                         
   6   1  12       2434.28       2482.92        72.58 o                         
   7   1  12        342.82        289.04        91.46 o                         
   8   1  12       1359.20       1433.46       102.18 o                         
 -10   2  12          9.80         59.64        39.49 o                         
  -9   2  12         94.24         20.90        57.84 o                         
  -8   2  12          7.72         23.78        26.03 o                         
  -7   2  12        122.41        171.60        84.76 o                         
  -6   2  12        759.09        856.06        66.08 o                         
  -5   2  12       1805.57       1698.56        87.84 o                         
  -4   2  12        470.17        498.82        38.06 o                         
  -3   2  12       4515.43       4513.35       101.83 o                         
  -2   2  12       8116.38       8432.28       186.29 o                         
  -1   2  12       6291.89       6100.47       268.20 o                         
   0   2  12       3350.26       3120.21        78.06 o                         
   1   2  12       9919.73       9623.14       175.40 o                         
   2   2  12       2223.74       2088.78        57.50 o                         
   3   2  12       5757.89       5750.95        86.03 o                         
   4   2  12       1240.62       1255.62        34.19 o                         
   5   2  12       2421.38       2478.44        58.73 o                         
   6   2  12        872.05        927.13        67.47 o                         
   7   2  12        667.79        768.49        60.01 o                         
   8   2  12         83.70         51.44        33.63 o                         
  -9   3  12       1631.83       1753.46       108.68 o                         
  -8   3  12        241.08        217.95        40.49 o                         
  -7   3  12       4051.54       3780.06       147.73 o                         
  -6   3  12        140.79        117.42        25.08 o                         
  -5   3  12       5703.36       5434.19       130.66 o                         
  -4   3  12        426.45        443.27        36.80 o                         
  -3   3  12       6076.89       6353.76       118.56 o                         
  -2   3  12         90.80        141.28        28.68 o                         
  -1   3  12        101.80        122.01        26.62 o                         
   0   3  12        148.88        133.60        24.46 o                         
   1   3  12         19.65         16.91        16.40 o                         
   2   3  12        152.22        143.54        20.11 o                         
   3   3  12       1832.84       1776.74        47.20 o                         
   4   3  12        742.06        722.42        23.01 o                         
   5   3  12       2103.86       1985.05        53.93 o                         
   6   3  12        364.87        398.53        47.42 o                         
   7   3  12       1324.14       1311.71        93.10 o                         
   8   3  12         46.67         52.15        30.28 o                         
  -9   4  12         11.39         -1.99        30.01 o                         
  -8   4  12          1.49         11.13        24.10 o                         
  -7   4  12        920.92        830.89        66.13 o                         
  -6   4  12          9.33        -24.94        27.32 o                         
  -5   4  12       3488.93       3316.33       119.24 o                         
  -4   4  12        363.19        340.07        57.02 o                         
  -3   4  12       8181.91       8237.96       224.37 o                         
  -2   4  12       2438.71       2602.61        70.02 o                         
  -1   4  12      13131.08      13392.95       344.22 o                         
   0   4  12       2044.31       1977.02        61.17 o                         
   1   4  12       9831.50       9558.89       277.53 o                         
   2   4  12        822.17        759.31        47.98 o                         
   3   4  12       7951.14       7610.25       717.98 o                         
   4   4  12        681.73        675.80        60.35 o                         
   5   4  12        875.28        916.59       103.96 o                         
   6   4  12         39.50          4.10        39.53 o                         
   7   4  12       1452.78       1509.65       140.43 o                         
   8   4  12        158.54        173.38        55.44 o                         
  -9   5  12       1044.55       1152.43       129.60 o                         
  -8   5  12       1171.98       1205.81        84.60 o                         
  -7   5  12       2052.96       1950.89       112.45 o                         
  -6   5  12       2317.58       2284.64       103.39 o                         
  -5   5  12        522.38        586.91        96.81 o                         
  -4   5  12       1991.20       1961.15       216.42 o                         
  -3   5  12        961.21        903.61       133.87 o                         
  -2   5  12        677.36        678.34        44.16 o                         
  -1   5  12        215.87        170.06        24.29 o                         
   0   5  12       1264.23       1166.34        47.77 o                         
   1   5  12        110.25        140.04        22.63 o                         
   2   5  12        462.46        467.47        21.15 o                         
   3   5  12        171.97        236.48        59.68 o                         
   4   5  12        207.46        113.96        53.24 o                         
   5   5  12        506.45        578.05        91.33 o                         
   6   5  12        395.79        440.20        80.93 o                         
   7   5  12        744.86        878.59       112.51 o                         
   8   5  12        269.63        384.89        81.27 o                         
  -8   6  12        195.06        203.97        57.59 o                         
  -7   6  12          9.11        -66.09        93.61 o                         
  -6   6  12       2262.72       2179.50       209.61 o                         
  -5   6  12         38.35         26.35        23.59 o                         
  -4   6  12       2456.83       2406.92        95.46 o                         
  -3   6  12        828.62        748.04        47.61 o                         
  -2   6  12       3584.54       3404.40        82.27 o                         
  -1   6  12        879.52        841.66        27.83 o                         
   0   6  12       8812.95       8498.26       220.85 o                         
   1   6  12          2.33         13.50        11.61 o                         
   2   6  12       3332.11       3184.31       157.12 o                         
   3   6  12        607.21        631.53        65.68 o                         
   4   6  12       5707.55       5902.18       279.52 o                         
   5   6  12         21.57        -54.74        54.74 o                         
   6   6  12       1305.27       1198.89       135.03 o                         
   7   6  12          4.62         -3.76        42.75 o                         
  -8   7  12       2812.65       2426.33       177.71 o                         
  -7   7  12         68.92         32.87        38.34 o                         
  -6   7  12       2299.74       2141.46       119.20 o                         
  -5   7  12        438.04        403.84        44.73 o                         
  -4   7  12       3820.76       3761.53       125.47 o                         
  -3   7  12        265.00        220.02        40.08 o                         
  -2   7  12        893.53        845.82        46.32 o                         
  -1   7  12        789.78        726.36        36.51 o                         
   0   7  12        290.57        283.24        27.69 o                         
   1   7  12          0.12        -11.50        11.50 o                         
   2   7  12         68.52         82.56        11.79 o                         
   3   7  12        300.35        378.48        68.53 o                         
   4   7  12        984.27       1205.24       130.86 o                         
   5   7  12         89.50         19.31        45.01 o                         
   6   7  12       1882.95       2035.02       180.50 o                         
  -8   8  12          2.65        -23.07        36.63 o                         
  -7   8  12        146.74        116.54        47.24 o                         
  -6   8  12        597.66        550.26        54.38 o                         
  -5   8  12        296.99        271.75        39.03 o                         
  -4   8  12       2087.98       1994.96        91.53 o                         
  -3   8  12       2280.56       2106.09        87.72 o                         
  -2   8  12       4473.31       4167.35       217.61 o                         
  -1   8  12       2673.96       2586.70       109.36 o                         
   0   8  12       3887.67       3867.84       128.86 o                         
   1   8  12        939.72        892.18        57.23 o                         
   2   8  12       3255.87       3220.23       145.84 o                         
   3   8  12       1220.86       1312.93       135.03 o                         
   4   8  12        612.98        524.09        98.17 o                         
   5   8  12        501.66        565.30       100.51 o                         
  -6   9  12        304.02        413.82        68.39 o                         
  -5   9  12       2328.30       2252.96       105.06 o                         
  -4   9  12          5.18        -22.13        22.13 o                         
  -3   9  12        593.87        614.16        70.25 o                         
  -2   9  12        301.44        227.53        57.40 o                         
  -1   9  12       1008.87        891.08       106.80 o                         
   0   9  12        111.78         46.42        41.69 o                         
   1   9  12        149.24         74.17        19.96 o                         
   2   9  12        257.72        310.49        54.92 o                         
   3   9  12         62.82        144.56        65.96 o                         
   4   9  12         17.44         42.20        42.67 o                         
  -5  10  12        997.87        989.01       104.55 o                         
  -4  10  12         17.59         56.62        44.35 o                         
  -3  10  12       2795.62       2534.91       175.33 o                         
  -2  10  12          4.21         45.00        46.46 o                         
  -1  10  12       1876.29       1683.14       147.53 o                         
   0  10  12         71.52         74.35        46.32 o                         
   1  10  12       4576.11       4486.31       183.25 o                         
   2  10  12          2.22        -31.91        48.91 o                         
   3  10  12       2101.62       2142.13       186.66 o                         
  -4  11  12        265.86        270.45        65.14 o                         
  -3  11  12        339.31        359.79        73.94 o                         
  -2  11  12         73.86        129.56        53.19 o                         
  -1  11  12         77.60         14.45        39.97 o                         
   0  11  12        117.67        139.11        42.44 o                         
   1  11  12         23.93        131.81        61.14 o                         
  -3  12  12        527.04        523.28        85.03 o                         
  -2  12  12       1956.98       1914.04       165.29 o                         
  -1  12  12        534.73        507.15       115.62 o                         
  -9   0  13       1050.95       1246.62       129.33 o                         
  -7   0  13       4555.73       4396.29       228.49 o                         
  -5   0  13       8502.76       8726.24       311.43 o                         
  -3   0  13       9743.77       9748.20       279.19 o                         
  -1   0  13      12604.92      12666.07       353.32 o                         
   1   0  13       4180.19       4247.51       118.76 o                         
   3   0  13       2287.53       2253.44        83.96 o                         
   5   0  13        466.18        497.36        36.10 o                         
   7   0  13        181.52        157.00        57.71 o                         
 -10   1  13         74.84         95.44        40.29 o                         
  -9   1  13       1733.54       1714.99       110.08 o                         
  -8   1  13        351.67        398.74        52.61 o                         
  -7   1  13        488.18        475.94        92.85 o                         
  -6   1  13         59.76        104.21        59.89 o                         
  -5   1  13        216.34        206.79        35.25 o                         
  -4   1  13         29.69         39.85        13.96 o                         
  -3   1  13        391.66        446.35        36.37 o                         
  -2   1  13        123.84        119.77        21.27 o                         
  -1   1  13       2716.69       2815.07        79.45 o                         
   0   1  13       3976.31       4265.90        87.95 o                         
   1   1  13       5657.38       5698.13       101.03 o                         
   2   1  13        718.49        681.89        32.32 o                         
   3   1  13       4505.10       4523.41        87.62 o                         
   4   1  13        949.14        976.39        29.56 o                         
   5   1  13       3558.49       3670.68        73.53 o                         
   6   1  13       2231.55       2237.34        70.13 o                         
   7   1  13       1178.47       1230.79        71.19 o                         
   8   1  13         22.14        -19.53        30.38 o                         
 -10   2  13        320.66        294.03        67.60 o                         
  -9   2  13        384.14        446.89       110.93 o                         
  -8   2  13       1891.97       1835.12       108.15 o                         
  -7   2  13       2009.11       1974.01       153.20 o                         
  -6   2  13       3401.70       3375.02       134.65 o                         
  -5   2  13       2972.98       2872.44       117.22 o                         
  -4   2  13      11753.11      11518.35       257.40 o                         
  -3   2  13       4403.80       4433.32        90.31 o                         
  -2   2  13       6391.08       6609.16       161.11 o                         
  -1   2  13       3429.34       3137.60        77.97 o                         
   0   2  13       6772.49       6706.35       154.74 o                         
   1   2  13       1613.14       1665.66        72.35 o                         
   2   2  13       2391.78       2357.61        49.71 o                         
   3   2  13        261.70        211.60        16.37 o                         
   4   2  13        180.50        196.93        14.48 o                         
   5   2  13         11.98         -1.14        10.72 o                         
   6   2  13         31.25         26.48        24.41 o                         
   7   2  13          1.28        -23.07        23.07 o                         
   8   2  13         24.26         96.33        41.21 o                         
  -9   3  13          1.87        -29.99        53.73 o                         
  -8   3  13       1214.98       1220.55        88.50 o                         
  -7   3  13          2.47         -5.30        33.03 o                         
  -6   3  13        389.58        328.46       101.52 o                         
  -5   3  13          1.48          2.80        24.80 o                         
  -4   3  13         24.20         22.44        25.45 o                         
  -3   3  13         52.14         86.67        18.74 o                         
  -2   3  13       2754.79       2776.62        72.64 o                         
  -1   3  13        250.76        244.40        33.43 o                         
   0   3  13       1685.56       1702.97        73.57 o                         
   1   3  13         42.19         65.05        19.17 o                         
   2   3  13       6108.90       6288.50       272.48 o                         
   3   3  13        784.81        788.32        29.35 o                         
   4   3  13       2842.44       2799.68        52.07 o                         
   5   3  13         24.72         52.49        31.26 o                         
   6   3  13       2416.26       2380.49       110.20 o                         
   7   3  13        507.58        523.61        62.32 o                         
   8   3  13       1371.61       1656.93       144.49 o                         
  -9   4  13        234.78        270.18        61.81 o                         
  -8   4  13       1891.99       1991.38       113.87 o                         
  -7   4  13        993.49        913.16        59.25 o                         
  -6   4  13       3870.22       3366.33       128.89 o                         
  -5   4  13       1352.22       1340.01        75.41 o                         
  -4   4  13       6463.31       6318.84       144.51 o                         
  -3   4  13        444.80        405.37        55.22 o                         
  -2   4  13       8244.50       8027.79       138.26 o                         
  -1   4  13        499.22        494.08        30.19 o                         
   0   4  13       5674.00       5620.61       178.97 o                         
   1   4  13        141.16        127.24        17.92 o                         
   2   4  13       1805.16       1666.02        50.20 o                         
   3   4  13        229.59        208.86        20.91 o                         
   4   4  13        874.03        866.69        70.39 o                         
   5   4  13        510.34        569.02        82.77 o                         
   6   4  13          4.80         48.63        41.61 o                         
   7   4  13         23.01        -28.27        35.17 o                         
   8   4  13        294.90        246.77        63.37 o                         
  -8   5  13        202.74        217.06        40.74 o                         
  -7   5  13        266.13        187.51        33.77 o                         
  -6   5  13        366.05        325.62        77.41 o                         
  -5   5  13         47.01         60.23        24.45 o                         
  -4   5  13        551.17        499.99        43.09 o                         
  -3   5  13        467.22        412.68        36.09 o                         
  -2   5  13       1521.96       1517.72        63.61 o                         
  -1   5  13       1201.60       1189.79        53.04 o                         
   0   5  13        796.52        835.59        41.84 o                         
   1   5  13       2815.74       2633.01       117.60 o                         
   2   5  13       5838.23       5421.73        96.46 o                         
   3   5  13       2449.75       2395.49       160.27 o                         
   4   5  13       4131.32       4252.33       185.46 o                         
   5   5  13       2528.00       2442.92       175.28 o                         
   6   5  13        551.32        510.03        83.62 o                         
   7   5  13        989.62        864.77       113.29 o                         
  -8   6  13        320.58        232.97        39.89 o                         
  -7   6  13       1860.51       1671.48        95.98 o                         
  -6   6  13         46.25        114.31       110.30 o                         
  -5   6  13       3858.77       3771.51       131.72 o                         
  -4   6  13       1627.39       1461.49        73.22 o                         
  -3   6  13       8237.63       7668.80       396.34 o                         
  -2   6  13          2.84         19.94        16.84 o                         
  -1   6  13       8787.86       8751.55       169.02 o                         
   0   6  13       1255.86       1299.04        53.69 o                         
   1   6  13       4758.74       4486.98        98.02 o                         
   2   6  13         21.93         14.93        14.65 o                         
   3   6  13        665.75        766.66        70.76 o                         
   4   6  13         21.69         62.39        48.91 o                         
   5   6  13          0.58        -53.81        53.81 o                         
   6   6  13          1.18         59.17        48.30 o                         
   7   6  13        234.60        283.60        79.52 o                         
  -8   7  13         59.73          8.83        34.69 o                         
  -7   7  13        226.90        212.36        39.52 o                         
  -6   7  13        395.63        414.77        93.82 o                         
  -5   7  13        203.65        163.16        30.87 o                         
  -4   7  13         48.59         49.38        22.33 o                         
  -3   7  13        365.12        301.55        33.05 o                         
  -2   7  13          0.52          0.89        13.92 o                         
  -1   7  13        425.78        400.57        42.21 o                         
   0   7  13          4.74          1.58        16.18 o                         
   1   7  13       3498.78       3316.34        83.18 o                         
   2   7  13        479.12        405.11        59.05 o                         
   3   7  13       2356.98       2410.45       222.27 o                         
   4   7  13        104.97         58.12        54.80 o                         
   5   7  13       1742.03       1696.59       162.22 o                         
   6   7  13         10.86        -45.12        45.12 o                         
  -7   8  13       1059.05        953.84       106.03 o                         
  -6   8  13       1497.84       1498.57        87.82 o                         
  -5   8  13       2350.67       2196.57       101.43 o                         
  -4   8  13       1124.27       1155.95        69.39 o                         
  -3   8  13       2835.86       2665.92        98.46 o                         
  -2   8  13       2121.81       1978.81        74.28 o                         
  -1   8  13       1492.56       1456.40        45.07 o                         
   0   8  13       1112.84       1151.37        54.51 o                         
   1   8  13       1517.05       1471.92        74.31 o                         
   2   8  13       1323.31       1406.04       138.48 o                         
   3   8  13        166.70         99.39        58.78 o                         
   4   8  13         32.27         31.45        46.27 o                         
   5   8  13         65.67         87.71        45.53 o                         
  -6   9  13        156.67        229.88        57.57 o                         
  -5   9  13         25.32        -11.67        35.03 o                         
  -4   9  13          0.06         91.69        49.52 o                         
  -3   9  13         31.35         65.35        47.60 o                         
  -2   9  13        717.79        693.38        97.37 o                         
  -1   9  13        334.16        288.95        68.25 o                         
   0   9  13       1184.60       1103.49        73.82 o                         
   1   9  13       1419.75       1183.23       128.93 o                         
   2   9  13       2283.53       2308.09       129.06 o                         
   3   9  13        235.07        339.39        80.87 o                         
   4   9  13       2039.17       1785.36       174.74 o                         
  -5  10  13          7.53         17.87        31.34 o                         
  -4  10  13       3762.28       3604.31       214.09 o                         
  -3  10  13         53.42         18.39        38.21 o                         
  -2  10  13       2801.90       2806.21       192.81 o                         
  -1  10  13         20.46          1.92        43.40 o                         
   0  10  13       2564.32       2557.56       174.60 o                         
   1  10  13         24.77         35.65        44.49 o                         
   2  10  13        986.04        878.43       117.96 o                         
  -4  11  13          5.19         28.08        30.68 o                         
  -3  11  13          1.11        -45.56        45.56 o                         
  -2  11  13        148.61        157.83        52.59 o                         
  -1  11  13          6.01        -13.15        40.51 o                         
   0  11  13        452.48        513.38        65.09 o                         
   1  11  13        645.21        868.34       120.49 o                         
  -3  12  13       1024.15        917.26       113.71 o                         
  -2  12  13        389.32        317.70        74.52 o                         
  -8   0  14       1524.99       1521.08       139.20 o                         
  -6   0  14       6192.22       6377.75       273.56 o                         
  -4   0  14       5207.40       5082.28       146.68 o                         
  -2   0  14       3054.63       3241.84       157.58 o                         
   0   0  14        291.88        294.40        33.41 o                         
   2   0  14        495.55        469.52        41.39 o                         
   4   0  14       4108.88       4189.75       101.88 o                         
   6   0  14       1042.25       1040.36        70.44 o                         
   8   0  14       1040.81       1089.70       123.32 o                         
  -9   1  14         51.81         18.19        23.67 o                         
  -8   1  14        252.03        322.97        75.83 o                         
  -7   1  14         64.83         27.24        27.84 o                         
  -6   1  14        941.74        982.87        73.40 o                         
  -5   1  14         57.61         50.45        23.73 o                         
  -4   1  14       5076.45       5107.49       104.30 o                         
  -3   1  14        828.84        782.22        36.93 o                         
  -2   1  14       6874.14       6643.31       128.31 o                         
  -1   1  14       4844.11       4975.01       113.11 o                         
   0   1  14      13297.32      13649.19       188.46 o                         
   1   1  14       1424.54       1417.83        48.31 o                         
   2   1  14       5081.18       4822.56        93.13 o                         
   3   1  14       2391.84       2322.75        61.91 o                         
   4   1  14       4437.58       4460.33        68.57 o                         
   5   1  14         86.46        102.24        17.03 o                         
   6   1  14        950.13        928.74        46.06 o                         
   7   1  14        116.67         66.83        23.87 o                         
   8   1  14        213.75        229.34        49.04 o                         
  -9   2  14       1841.69       1813.14       112.72 o                         
  -8   2  14       1019.75       1026.82        82.03 o                         
  -7   2  14       1801.89       1955.35       109.00 o                         
  -6   2  14       1984.13       2037.68       105.87 o                         
  -5   2  14       4475.21       4334.15       149.86 o                         
  -4   2  14        523.32        487.24        36.73 o                         
  -3   2  14       1918.33       1861.37        56.87 o                         
  -2   2  14       1149.47       1066.69        43.13 o                         
  -1   2  14        615.90        577.06        50.23 o                         
   0   2  14        412.70        404.86        31.91 o                         
   1   2  14          1.98          4.47        13.13 o                         
   2   2  14        333.35        310.80        19.13 o                         
   3   2  14        190.97        176.33        17.70 o                         
   4   2  14         57.50         63.95        10.84 o                         
   5   2  14       1091.62       1199.20        50.72 o                         
   6   2  14       1589.57       1679.05       100.40 o                         
   7   2  14        391.36        400.94        42.65 o                         
   8   2  14         92.78        122.74        47.09 o                         
  -9   3  14         41.80        -30.20        45.34 o                         
  -8   3  14          6.95        -34.08        34.08 o                         
  -7   3  14        711.57        669.31        65.32 o                         
  -6   3  14         16.69          2.64        37.46 o                         
  -5   3  14       2014.30       2105.27       103.17 o                         
  -4   3  14        301.46        290.56        40.69 o                         
  -3   3  14       7099.47       7016.92       151.01 o                         
  -2   3  14          0.98         26.57        16.76 o                         
  -1   3  14       8370.69       8520.61       199.03 o                         
   0   3  14        138.83        145.86        23.58 o                         
   1   3  14      11505.11      11586.41       367.34 o                         
   2   3  14        165.64        217.99        25.47 o                         
   3   3  14       8079.83       7917.55       129.38 o                         
   4   3  14         52.71         51.69        14.03 o                         
   5   3  14       3128.15       3076.19       178.69 o                         
   6   3  14         83.71        118.97        38.47 o                         
   7   3  14        333.66        499.49        60.82 o                         
  -9   4  14       1848.65       2214.23       170.36 o                         
  -8   4  14        107.42         58.48        29.84 o                         
  -7   4  14       2858.81       2783.89       132.10 o                         
  -6   4  14        214.40        183.41        39.65 o                         
  -5   4  14       3428.20       3352.59       178.16 o                         
  -4   4  14        329.01        299.29        58.93 o                         
  -3   4  14       2267.66       1977.23       212.84 o                         
  -2   4  14       1166.30       1036.20        59.69 o                         
  -1   4  14       1649.53       1607.59        61.76 o                         
   0   4  14        323.30        367.17        33.70 o                         
   1   4  14        709.37        711.44        36.44 o                         
   2   4  14        392.57        392.09        26.12 o                         
   3   4  14        133.09        124.70        10.01 o                         
   4   4  14        685.40        643.96        61.95 o                         
   5   4  14       2660.83       2758.10       181.97 o                         
   6   4  14         98.04          7.98        37.83 o                         
   7   4  14        613.35        686.02        97.85 o                         
   8   4  14        242.71        366.70        75.14 o                         
  -8   5  14        130.49        141.96        80.02 o                         
  -7   5  14        254.64        236.84        39.10 o                         
  -6   5  14         60.78         63.00        30.05 o                         
  -5   5  14       1349.28       1376.39        77.14 o                         
  -4   5  14       2126.06       2046.19       109.18 o                         
  -3   5  14       5431.44       5272.76       164.41 o                         
  -2   5  14       2522.77       2429.51        83.05 o                         
  -1   5  14       3201.07       3188.39        98.60 o                         
   0   5  14       3335.99       3230.97        86.87 o                         
   1   5  14       3150.92       3124.58       104.14 o                         
   2   5  14       4440.31       4179.81       112.98 o                         
   3   5  14        450.69        436.06        27.73 o                         
   4   5  14        868.26        792.27        71.19 o                         
   5   5  14        841.68        846.78       107.62 o                         
   6   5  14        623.95        563.19        92.78 o                         
   7   5  14        172.87        142.81        52.84 o                         
  -8   6  14       2695.77       2493.48       124.26 o                         
  -7   6  14        121.33        151.57        80.45 o                         
  -6   6  14       3908.66       3968.88       293.53 o                         
  -5   6  14        722.90        693.06        56.19 o                         
  -4   6  14       1875.77       1816.50       132.33 o                         
  -3   6  14         29.78         20.35        16.32 o                         
  -2   6  14       1212.82       1166.57        74.17 o                         
  -1   6  14        387.62        383.52        33.42 o                         
   0   6  14          1.36         -4.11        13.63 o                         
   1   6  14        109.97         98.93        15.99 o                         
   2   6  14        727.23        624.61        56.85 o                         
   3   6  14         10.52         27.68        46.31 o                         
   4   6  14          4.80        -55.13        55.13 o                         
   5   6  14        210.55        233.73        72.37 o                         
   6   6  14        643.66        702.68       107.81 o                         
  -8   7  14         65.15         28.73        34.71 o                         
  -7   7  14         16.17         15.24        23.10 o                         
  -6   7  14        803.99        775.13        63.57 o                         
  -5   7  14         85.35         76.19        28.08 o                         
  -4   7  14       3972.77       3724.97       124.50 o                         
  -3   7  14        807.05        763.08        59.70 o                         
  -2   7  14       3323.13       3239.14        87.45 o                         
  -1   7  14         26.77         36.92        18.96 o                         
   0   7  14       7727.20       7423.60       151.70 o                         
   1   7  14        513.02        443.84        29.61 o                         
   2   7  14       4242.37       4240.11       117.63 o                         
   3   7  14          0.87          4.73        33.49 o                         
   4   7  14       2738.00       2686.57       199.85 o                         
   5   7  14         77.21         76.79        46.11 o                         
   6   7  14       1100.16       1124.17       136.71 o                         
  -6   8  14       1717.07       1619.51       221.47 o                         
  -5   8  14        448.28        454.09        47.08 o                         
  -4   8  14        682.21        632.54        51.60 o                         
  -3   8  14        955.49        882.06       122.24 o                         
  -2   8  14        297.86        376.09        71.91 o                         
  -1   8  14        416.93        395.14        64.26 o                         
   0   8  14        127.98        103.55        28.59 o                         
   1   8  14        125.45        129.86        27.21 o                         
   2   8  14        202.17        202.13        61.50 o                         
   3   8  14          1.90         28.24        35.49 o                         
   4   8  14        639.04        671.77       106.97 o                         
   5   8  14        129.87        108.14        62.18 o                         
  -6   9  14         92.97        125.16        47.04 o                         
  -5   9  14        806.01        638.17        89.30 o                         
  -4   9  14        347.89        371.57        73.01 o                         
  -3   9  14       1531.16       1566.44       140.71 o                         
  -2   9  14        662.91        692.77        98.68 o                         
  -1   9  14       2627.44       2699.34       189.93 o                         
   0   9  14        861.71        787.52        87.82 o                         
   1   9  14       2217.31       1930.77       167.57 o                         
   2   9  14        136.07        270.29        51.53 o                         
   3   9  14       1491.59       1309.25       155.87 o                         
  -5  10  14       1586.17       1580.58       142.67 o                         
  -4  10  14         11.82         49.29        43.92 o                         
  -3  10  14       1047.46       1011.85       115.65 o                         
  -2  10  14          0.17          3.04        40.05 o                         
  -1  10  14         20.35         48.23        53.04 o                         
   0  10  14          1.16        -52.02        52.02 o                         
   1  10  14          1.59         33.72        36.12 o                         
   2  10  14         79.35        109.69        59.13 o                         
  -4  11  14        229.28        272.60        68.27 o                         
  -3  11  14       1471.47       1251.97       132.17 o                         
  -2  11  14        584.11        441.13        85.22 o                         
  -1  11  14       2690.55       2423.38       190.60 o                         
   0  11  14        646.99        613.75       102.10 o                         
  -9   0  15        229.64        418.21        81.49 o                         
  -7   0  15       3246.39       3220.48       201.00 o                         
  -5   0  15         42.85         87.09        45.11 o                         
  -3   0  15       1752.22       1795.36        79.01 o                         
  -1   0  15       1872.45       1933.55        84.27 o                         
   1   0  15       2773.68       2553.07        95.10 o                         
   3   0  15       4246.84       4187.43       126.56 o                         
   5   0  15       1517.81       1608.25        65.49 o                         
   7   0  15       1764.42       1647.70       144.83 o                         
  -9   1  15        961.83        950.74        82.22 o                         
  -8   1  15        718.48        756.30        77.28 o                         
  -7   1  15       2807.27       2884.34       134.29 o                         
  -6   1  15       2174.72       2195.18       111.00 o                         
  -5   1  15       5883.25       5722.72       178.41 o                         
  -4   1  15       2675.97       2774.69        74.82 o                         
  -3   1  15       6572.36       6281.95       132.72 o                         
  -2   1  15       1590.56       1554.44        50.25 o                         
  -1   1  15       7779.76       7708.52       133.12 o                         
   0   1  15        840.52        938.82        41.91 o                         
   1   1  15       3405.12       3287.58        77.18 o                         
   2   1  15        124.92        130.26        18.30 o                         
   3   1  15       1309.42       1421.31        49.18 o                         
   4   1  15        321.13        302.10        18.34 o                         
   5   1  15         95.93        115.83        22.42 o                         
   6   1  15         55.98         41.63        40.04 o                         
   7   1  15          1.14         38.81        29.99 o                         
   8   1  15        144.20        156.52       113.93 o                         
  -9   2  15         67.59         84.84        31.90 o                         
  -8   2  15        308.74        380.60        52.53 o                         
  -7   2  15        545.32        665.81        73.64 o                         
  -6   2  15        474.29        430.83        52.03 o                         
  -5   2  15        125.33        123.86        35.53 o                         
  -4   2  15        232.39        208.88        26.16 o                         
  -3   2  15        407.24        395.11        31.07 o                         
  -2   2  15        433.87        440.55        25.80 o                         
  -1   2  15       2857.59       2975.45        68.07 o                         
   0   2  15       2183.67       2134.48        61.89 o                         
   1   2  15       2569.80       2534.76        66.74 o                         
   2   2  15       3147.71       3032.92        65.33 o                         
   3   2  15       2468.67       2383.58        59.86 o                         
   4   2  15       3419.48       3408.89        61.51 o                         
   5   2  15       1775.74       1887.21        69.35 o                         
   6   2  15       1328.35       1480.99        86.30 o                         
   7   2  15        287.46        373.81        40.50 o                         
   8   2  15       1168.89       1115.78       120.65 o                         
  -9   3  15        111.16         70.74        35.26 o                         
  -8   3  15       2111.26       1975.43       201.21 o                         
  -7   3  15         27.81         35.87        29.38 o                         
  -6   3  15       3666.71       3624.03       146.44 o                         
  -5   3  15        811.74       1005.91        74.20 o                         
  -4   3  15       8177.68       8151.12       215.97 o                         
  -3   3  15        159.43        195.94        41.05 o                         
  -2   3  15      12399.62      12082.40       263.37 o                         
  -1   3  15        444.15        488.19        61.35 o                         
   0   3  15       5140.54       5134.88       145.97 o                         
   1   3  15          3.25          1.54        20.59 o                         
   2   3  15       2966.72       2895.12        69.06 o                         
   3   3  15         42.21         41.19        11.59 o                         
   4   3  15         44.37         50.86         8.28 o                         
   5   3  15        368.58        357.28        43.77 o                         
   6   3  15         25.40         23.93        47.56 o                         
   7   3  15          9.08          4.43        25.10 o                         
  -9   4  15        253.55        274.03        61.91 o                         
  -8   4  15        705.63        754.95        74.22 o                         
  -7   4  15          5.45         12.70        30.95 o                         
  -6   4  15       1034.34       1022.59        79.04 o                         
  -5   4  15        315.24        315.99        45.73 o                         
  -4   4  15        191.37        181.65        45.10 o                         
  -3   4  15        308.30        279.73        45.47 o                         
  -2   4  15          2.72         26.23        20.68 o                         
  -1   4  15        290.11        295.27        30.00 o                         
   0   4  15       7504.07       7299.95       167.23 o                         
   1   4  15        917.65        906.31        42.64 o                         
   2   4  15        806.95        765.88        49.37 o                         
   3   4  15        548.48        500.06        23.85 o                         
   4   4  15       4482.64       4798.56       169.80 o                         
   5   4  15         26.70         65.24        47.21 o                         
   6   4  15       1188.10       1300.12       134.24 o                         
   7   4  15        141.72        232.07        61.11 o                         
  -8   5  15        562.72        503.34        82.02 o                         
  -7   5  15       1084.07       1172.77        89.13 o                         
  -6   5  15       2116.40       2345.96       120.70 o                         
  -5   5  15       4287.38       4401.66       162.35 o                         
  -4   5  15       1462.29       1526.79        89.87 o                         
  -3   5  15       4089.78       4202.95       327.50 o                         
  -2   5  15       3355.95       3272.84       125.58 o                         
  -1   5  15       2119.95       2055.05        73.92 o                         
   0   5  15       1196.02       1205.75        52.76 o                         
   1   5  15       3124.05       2872.07        87.06 o                         
   2   5  15       2684.82       2630.39       112.94 o                         
   3   5  15        367.48        333.29        49.63 o                         
   4   5  15        124.78         78.39        86.38 o                         
   5   5  15         75.33        181.80        62.02 o                         
   6   5  15          6.87          2.51        39.76 o                         
   7   5  15          2.67        -27.85        37.65 o                         
  -8   6  15         16.48         18.95        28.31 o                         
  -7   6  15        536.79        623.06       107.01 o                         
  -6   6  15         61.18        153.89        79.56 o                         
  -5   6  15         34.90         42.26        34.99 o                         
  -4   6  15         23.21         37.15        17.36 o                         
  -3   6  15          2.49         27.72        29.21 o                         
  -2   6  15         72.46         23.42        25.48 o                         
  -1   6  15       1159.51       1041.84        53.13 o                         
   0   6  15       1240.47       1161.73        60.61 o                         
   1   6  15       1628.33       1548.18        85.92 o                         
   2   6  15        434.79        419.50        36.11 o                         
   3   6  15       2781.19       2644.48       187.64 o                         
   4   6  15        984.92       1023.08        85.77 o                         
   5   6  15       3159.55       3393.99       224.50 o                         
   6   6  15         60.21         86.86        57.69 o                         
  -8   7  15        104.95        138.84        53.38 o                         
  -7   7  15       1917.36       1728.82       100.12 o                         
  -6   7  15         20.67         17.56        62.64 o                         
  -5   7  15       2334.38       2150.21        98.73 o                         
  -4   7  15        358.46        350.75        39.25 o                         
  -3   7  15       6599.85       6550.41       157.68 o                         
  -2   7  15          7.55          3.68        35.09 o                         
  -1   7  15       4652.32       4420.56       118.59 o                         
   0   7  15        282.03        226.82        42.62 o                         
   1   7  15       2144.44       2150.03        92.74 o                         
   2   7  15        393.68        456.50        81.29 o                         
   3   7  15        544.11        663.01        72.62 o                         
   4   7  15        189.60        278.33        72.08 o                         
   5   7  15          6.51         81.59        57.78 o                         
  -6   8  15          1.21         12.89        35.97 o                         
  -5   8  15         71.85         67.12        48.24 o                         
  -4   8  15        240.15        268.83        63.70 o                         
  -3   8  15         30.13         29.69        39.85 o                         
  -2   8  15        244.68        287.71        46.54 o                         
  -1   8  15        541.69        463.26        50.58 o                         
   0   8  15       1497.81       1323.84        79.57 o                         
   1   8  15       1360.63       1305.46        73.23 o                         
   2   8  15        700.07        754.19       109.35 o                         
   3   8  15       2244.13       2392.59       219.23 o                         
   4   8  15       1308.39       1309.50       145.87 o                         
  -6   9  15       1492.24       1562.72       139.90 o                         
  -5   9  15        423.84        491.73        83.35 o                         
  -4   9  15       1858.83       1586.05       143.63 o                         
  -3   9  15        330.25        429.02        78.88 o                         
  -2   9  15       3864.62       4166.19       240.07 o                         
  -1   9  15        155.87         99.40        31.40 o                         
   0   9  15       2816.50       2795.18       120.66 o                         
   1   9  15        308.94        385.80        82.21 o                         
   2   9  15        777.65        837.39       149.21 o                         
   3   9  15         38.20        -62.75        65.56 o                         
  -5  10  15        111.73        127.46        44.73 o                         
  -4  10  15          0.52         -4.24        37.10 o                         
  -3  10  15        118.37         83.27        43.09 o                         
  -2  10  15        457.36        366.74        74.57 o                         
  -1  10  15        168.47        148.17        42.66 o                         
   0  10  15        324.23        251.33        67.90 o                         
   1  10  15         13.99        -51.67        55.17 o                         
  -4  11  15       1566.81       1467.08       146.42 o                         
  -3  11  15        770.52        600.13        97.94 o                         
  -2  11  15       1451.26       1297.40       138.35 o                         
  -1  11  15        333.20        308.92        70.36 o                         
  -8   0  16        203.65        282.77        72.24 o                         
  -6   0  16       1334.78       1362.91       127.41 o                         
  -4   0  16       4715.20       4721.22       144.95 o                         
  -2   0  16       3025.07       3168.98       203.92 o                         
   0   0  16      16644.11      15700.11       306.85 o                         
   2   0  16       6696.86       6624.53       168.22 o                         
   4   0  16       5864.22       5804.58       129.22 o                         
   6   0  16        972.25        887.52       126.03 o                         
   8   0  16        270.17        245.81        66.74 o                         
  -9   1  16        483.15        685.77        75.05 o                         
  -8   1  16       2335.57       2304.36       127.14 o                         
  -7   1  16       1073.08       1058.95        83.39 o                         
  -6   1  16       2501.37       2503.99       121.27 o                         
  -5   1  16          7.52         -1.24        26.50 o                         
  -4   1  16       4948.61       5231.75       108.88 o                         
  -3   1  16       1591.19       1569.04        62.12 o                         
  -2   1  16       1315.31       1323.94        53.06 o                         
  -1   1  16       1841.81       1865.09        69.58 o                         
   0   1  16        381.06        379.61        28.36 o                         
   1   1  16         26.96         57.27        24.46 o                         
   2   1  16        432.70        436.65        30.93 o                         
   3   1  16        114.30        100.91        17.47 o                         
   4   1  16       1067.78       1100.40        40.64 o                         
   5   1  16        334.92        316.36        31.84 o                         
   6   1  16        935.16        891.05        68.46 o                         
   7   1  16        312.39        295.91        62.42 o                         
   8   1  16        850.81        735.53       105.38 o                         
  -9   2  16          4.51         58.42        40.77 o                         
  -8   2  16          6.59         89.61        37.15 o                         
  -7   2  16          6.16         -5.18        30.78 o                         
  -6   2  16        167.42        162.20        39.14 o                         
  -5   2  16       1100.99       1117.71        98.09 o                         
  -4   2  16       2379.43       2495.70        98.43 o                         
  -3   2  16       3391.95       3347.69        91.28 o                         
  -2   2  16       2548.02       2563.74        72.09 o                         
  -1   2  16       6769.17       6494.14       119.83 o                         
   0   2  16       2573.80       2568.73        80.31 o                         
   1   2  16       6064.58       5881.41       126.89 o                         
   2   2  16       1420.89       1469.74        45.42 o                         
   3   2  16       4301.75       4156.97        84.20 o                         
   4   2  16        577.37        605.22        25.96 o                         
   5   2  16        867.92        875.38        63.24 o                         
   6   2  16        425.11        484.56        51.71 o                         
   7   2  16        201.13        184.08        37.10 o                         
  -9   3  16       1390.05       1232.08       129.14 o                         
  -8   3  16         82.39         86.68       105.56 o                         
  -7   3  16       4075.31       4268.84       176.45 o                         
  -6   3  16         59.66         49.33        29.60 o                         
  -5   3  16       3465.42       3512.20       171.62 o                         
  -4   3  16         25.30         54.36        80.91 o                         
  -3   3  16       3226.34       3003.20       120.44 o                         
  -2   3  16        218.41        263.55        57.90 o                         
  -1   3  16          7.04         23.60        30.07 o                         
   0   3  16        251.47        234.96        39.29 o                         
   1   3  16        257.72        278.01        37.72 o                         
   2   3  16          0.27          1.85         8.00 o                         
   3   3  16       1330.11       1244.46        40.91 o                         
   4   3  16          0.27          1.04        11.50 o                         
   5   3  16        322.28        262.24        36.79 o                         
   6   3  16         68.54         51.28        24.89 o                         
   7   3  16       1323.42       1439.75       100.10 o                         
  -9   4  16         46.25        -39.01        39.01 o                         
  -8   4  16        101.67         63.81       112.51 o                         
  -7   4  16       1256.60       1227.40       151.39 o                         
  -6   4  16        242.69        248.58        57.53 o                         
  -5   4  16       2502.37       2445.81       118.95 o                         
  -4   4  16        410.61        362.54        48.77 o                         
  -3   4  16       2513.84       2722.78       117.36 o                         
  -2   4  16        325.67        253.65        31.22 o                         
  -1   4  16      10590.18       9862.02       184.76 o                         
   0   4  16        526.64        526.34        36.66 o                         
   1   4  16       4334.38       3991.83       128.10 o                         
   2   4  16        282.00        279.38        34.49 o                         
   3   4  16       3626.81       3457.63        75.75 o                         
   4   4  16        512.94        573.47        63.28 o                         
   5   4  16       2353.52       2536.06       178.46 o                         
   6   4  16        143.10        232.91        63.01 o                         
   7   4  16        358.94        523.68        85.70 o                         
  -8   5  16       1292.70       1259.20       130.16 o                         
  -7   5  16       1094.29       1213.90        91.56 o                         
  -6   5  16       1056.37       1095.29        84.88 o                         
  -5   5  16        996.14        915.55        76.95 o                         
  -4   5  16       2100.01       2155.69       158.58 o                         
  -3   5  16       3266.75       3205.65       130.33 o                         
  -2   5  16        818.18        718.05        61.39 o                         
  -1   5  16         94.63        102.40        20.96 o                         
   0   5  16        481.55        418.28        32.86 o                         
   1   5  16        615.70        592.45        41.59 o                         
   2   5  16         14.54         16.28        11.56 o                         
   3   5  16       2158.70       2022.70        71.21 o                         
   4   5  16        299.44        271.37        48.99 o                         
   5   5  16        116.47         80.78        52.61 o                         
   6   5  16         72.55        103.99        53.55 o                         
   7   5  16        611.70        607.35        99.66 o                         
  -8   6  16         12.91         56.26        41.10 o                         
  -7   6  16          0.27         87.94        38.21 o                         
  -6   6  16        951.80       1011.51        83.28 o                         
  -5   6  16        193.81        246.87        45.82 o                         
  -4   6  16        841.01        949.44        74.71 o                         
  -3   6  16        671.90        638.64        60.44 o                         
  -2   6  16       6826.63       6504.40       288.85 o                         
  -1   6  16         56.86         49.98        20.85 o                         
   0   6  16       4306.14       4333.79       110.17 o                         
   1   6  16        103.80        109.04        18.60 o                         
   2   6  16       5360.96       5347.76       144.53 o                         
   3   6  16        179.13        169.34        60.87 o                         
   4   6  16       1701.13       1915.38       116.97 o                         
   5   6  16          6.61         56.87        53.01 o                         
   6   6  16        573.88        680.86       106.34 o                         
  -7   7  16          2.45        -24.58        44.38 o                         
  -6   7  16       2611.69       2371.15       143.51 o                         
  -5   7  16        335.45        339.83        36.23 o                         
  -4   7  16       1813.03       1888.40       139.25 o                         
  -3   7  16         33.66        -19.83        28.64 o                         
  -2   7  16         76.88        104.38        33.94 o                         
  -1   7  16        228.78        202.29        27.78 o                         
   0   7  16         90.81         93.47        22.89 o                         
   1   7  16        124.61        132.95        29.76 o                         
   2   7  16         60.83        109.35        60.27 o                         
   3   7  16         97.44        115.04        57.18 o                         
   4   7  16        670.06        453.71        90.08 o                         
   5   7  16         19.01         41.10        52.47 o                         
  -7   8  16          0.43        -10.96        32.47 o                         
  -6   8  16        351.85        321.91        66.76 o                         
  -5   8  16        964.14        922.42       111.31 o                         
  -4   8  16       2112.47       1979.66       158.73 o                         
  -3   8  16        797.43        868.15        74.72 o                         
  -2   8  16       2867.85       2784.54       166.64 o                         
  -1   8  16        644.42        587.85        58.35 o                         
   0   8  16       1674.49       1661.20        90.00 o                         
   1   8  16        758.12        891.30       116.43 o                         
   2   8  16       2008.81       2402.65       187.92 o                         
   3   8  16        581.07        620.46        73.46 o                         
   4   8  16        587.07        624.63       110.05 o                         
  -6   9  16        112.86        102.81        49.81 o                         
  -5   9  16       1441.20       1272.49       132.61 o                         
  -4   9  16        252.68        258.43        66.13 o                         
  -3   9  16       1283.22       1457.26       143.24 o                         
  -2   9  16        557.85        507.36        58.18 o                         
  -1   9  16        167.22        124.32        32.08 o                         
   0   9  16         55.63         36.94        66.47 o                         
   1   9  16          7.86         12.24        38.56 o                         
   2   9  16         58.20        144.05        47.37 o                         
  -5  10  16       1009.92        926.52       115.64 o                         
  -4  10  16         74.78        142.54        55.49 o                         
  -3  10  16       1109.15        959.08       120.07 o                         
  -2  10  16        182.02        209.46       121.15 o                         
  -1  10  16       3176.22       3080.37       137.49 o                         
   0  10  16          0.28         39.37        49.14 o                         
   1  10  16       2596.51       2524.19       206.04 o                         
  -4  11  16        196.04        110.22        54.46 o                         
  -3  11  16        344.47        299.41        75.63 o                         
  -2  11  16        366.04        330.01        75.44 o                         
  -9   0  17       1197.97       1545.37       154.88 o                         
  -7   0  17       1489.77       1683.67       150.09 o                         
  -5   0  17       5218.26       5206.62       249.70 o                         
  -3   0  17      19902.19      19698.54       608.31 o                         
  -1   0  17       1286.15       1452.12        77.18 o                         
   1   0  17      10019.85       9699.08       221.80 o                         
   3   0  17        396.71        412.25        42.12 o                         
   5   0  17          5.97         40.37        39.00 o                         
   7   0  17          1.06        189.75        53.94 o                         
  -9   1  17       2457.64       2799.66       206.91 o                         
  -8   1  17        174.51        123.44        38.08 o                         
  -7   1  17         30.86         23.23        31.16 o                         
  -6   1  17         49.10         75.12        30.82 o                         
  -5   1  17        660.67        579.88        63.17 o                         
  -4   1  17        391.71        383.46        34.45 o                         
  -3   1  17        927.33        945.67        53.58 o                         
  -2   1  17       1727.22       1701.09        61.72 o                         
  -1   1  17       1168.05       1250.83        59.23 o                         
   0   1  17        670.11        719.47        44.57 o                         
   1   1  17       2463.31       2393.72        68.54 o                         
   2   1  17       1390.84       1379.18        58.99 o                         
   3   1  17       2555.34       2579.73        80.98 o                         
   4   1  17       1163.08       1162.90        41.27 o                         
   5   1  17       1076.21       1116.90        57.20 o                         
   6   1  17        395.93        321.65        39.30 o                         
   7   1  17       1309.41       1376.43        94.05 o                         
  -9   2  17        238.63        338.76        77.57 o                         
  -8   2  17       1015.71       1063.95        89.55 o                         
  -7   2  17       2679.31       2580.49       132.21 o                         
  -6   2  17       5924.59       6009.29       199.61 o                         
  -5   2  17        697.44        719.58        66.37 o                         
  -4   2  17       3392.27       3401.58       100.10 o                         
  -3   2  17       2614.54       2337.40        76.06 o                         
  -2   2  17       4979.98       4909.83       153.44 o                         
  -1   2  17       1576.15       1618.47        51.53 o                         
   0   2  17       3064.40       3060.22        91.07 o                         
   1   2  17       1854.26       1838.15        68.06 o                         
   2   2  17        520.48        488.28        27.06 o                         
   3   2  17         31.53         47.62        15.07 o                         
   4   2  17        512.44        536.25        30.19 o                         
   5   2  17        497.71        453.99        46.95 o                         
   6   2  17         20.64         15.81        60.57 o                         
   7   2  17        313.29        223.25        61.49 o                         
  -9   3  17          7.34        -28.50        49.38 o                         
  -8   3  17       1571.71       1682.86       111.62 o                         
  -7   3  17        346.98        356.20        54.58 o                         
  -6   3  17          4.45         -9.61        31.85 o                         
  -5   3  17       1760.06       1735.19       100.09 o                         
  -4   3  17        243.21        270.62        71.85 o                         
  -3   3  17       1399.64       1269.83        80.77 o                         
  -2   3  17        929.87        907.53        66.63 o                         
  -1   3  17        294.30        273.45        39.78 o                         
   0   3  17        841.49        916.94        71.03 o                         
   1   3  17        501.96        472.68        62.34 o                         
   2   3  17       3989.94       3949.38        85.48 o                         
   3   3  17       1156.72       1120.63        39.79 o                         
   4   3  17       1591.05       1725.46        55.75 o                         
   5   3  17         95.89        110.04        28.77 o                         
   6   3  17       2498.38       2800.85       188.79 o                         
   7   3  17         85.13        155.74        39.86 o                         
  -9   4  17        345.96        281.57        70.10 o                         
  -8   4  17        883.87        973.92       116.41 o                         
  -7   4  17        274.51        294.23        49.98 o                         
  -6   4  17       2503.43       2732.51       133.25 o                         
  -5   4  17        521.79        413.84        54.10 o                         
  -4   4  17       5461.38       5257.84       193.07 o                         
  -3   4  17        313.68        350.80        47.72 o                         
  -2   4  17       5468.98       5201.23       164.75 o                         
  -1   4  17       1183.99       1148.39        57.03 o                         
   0   4  17       6650.13       6486.54       181.90 o                         
   1   4  17        101.00        147.83        32.00 o                         
   2   4  17        595.38        553.05        46.46 o                         
   3   4  17       1064.95       1073.55        59.00 o                         
   4   4  17       1372.53       1527.40       121.68 o                         
   5   4  17         11.47         50.04        40.05 o                         
   6   4  17        361.99        354.55        76.83 o                         
   7   4  17         47.83         18.41        40.71 o                         
  -8   5  17        766.24        771.71       105.65 o                         
  -7   5  17        340.18        435.97       115.83 o                         
  -6   5  17        236.64        207.65        44.85 o                         
  -5   5  17        325.61        428.46        58.03 o                         
  -4   5  17         35.98         43.38        62.68 o                         
  -3   5  17        575.59        576.07        59.08 o                         
  -2   5  17        583.23        545.57        54.94 o                         
  -1   5  17        664.79        594.00        42.05 o                         
   0   5  17        836.44        796.76        45.75 o                         
   1   5  17       1106.19       1062.32        61.51 o                         
   2   5  17       3388.45       3302.65       112.59 o                         
   3   5  17       2781.37       2718.53       190.06 o                         
   4   5  17        235.34        216.26        48.11 o                         
   5   5  17        997.04       1153.02       129.99 o                         
   6   5  17       1210.48       1160.14       133.32 o                         
  -8   6  17        160.77        258.74        67.20 o                         
  -7   6  17       1521.27       1523.70       105.58 o                         
  -6   6  17        200.33        228.66        44.96 o                         
  -5   6  17       4794.87       4915.27       182.70 o                         
  -4   6  17        151.05        139.82        54.65 o                         
  -3   6  17       3424.44       3365.78       139.48 o                         
  -2   6  17        337.96        376.68        48.93 o                         
  -1   6  17       6618.02       6257.58       215.62 o                         
   0   6  17        689.84        677.23        43.29 o                         
   1   6  17        815.59        833.02        59.67 o                         
   2   6  17          0.38        -17.12        17.12 o                         
   3   6  17        766.44        773.59       110.32 o                         
   4   6  17         39.11         56.59        37.66 o                         
   5   6  17         64.57        -26.58        42.54 o                         
  -7   7  17         97.85         92.91        40.12 o                         
  -6   7  17        435.89        420.74        57.87 o                         
  -5   7  17        378.75        294.45        50.16 o                         
  -4   7  17         33.41         45.24        33.45 o                         
  -3   7  17          0.46         12.84        30.35 o                         
  -2   7  17          1.19         35.32        27.74 o                         
  -1   7  17        297.75        579.08       242.38 o                         
   0   7  17         10.29         -1.72        36.81 o                         
   1   7  17       1852.75       1936.79        91.64 o                         
   2   7  17         17.14          6.20        46.53 o                         
   3   7  17       2193.18       2659.74       141.97 o                         
   4   7  17         24.73         -1.79        50.39 o                         
   5   7  17       1428.51       1667.31       169.30 o                         
  -7   8  17        402.96        279.91        67.42 o                         
  -6   8  17        411.06        369.18        77.13 o                         
  -5   8  17       1944.73       1874.23       115.64 o                         
  -4   8  17        904.49        964.53        83.12 o                         
  -3   8  17       1544.99       1506.15        98.35 o                         
  -2   8  17       1733.73       1573.03       101.93 o                         
  -1   8  17       1114.08       1016.30        77.01 o                         
   0   8  17       1919.68       1901.14        98.22 o                         
   1   8  17       1711.07       1910.63       167.35 o                         
   2   8  17        664.51        738.90       108.56 o                         
   3   8  17        256.28        305.07        62.71 o                         
  -6   9  17        130.91         74.63        48.63 o                         
  -5   9  17         40.10         66.58        37.26 o                         
  -4   9  17        114.66        108.45        33.93 o                         
  -3   9  17        351.04        333.22        51.07 o                         
  -2   9  17         16.58        -16.89        28.82 o                         
  -1   9  17        576.58        555.77        58.96 o                         
   0   9  17        910.76        917.59       118.59 o                         
   1   9  17        128.87        131.43        60.55 o                         
   2   9  17       1174.34       1154.39       137.94 o                         
  -5  10  17         99.89         85.35        47.64 o                         
  -4  10  17       2515.91       2515.52       136.90 o                         
  -3  10  17        137.40        153.93        39.02 o                         
  -2  10  17       1867.85       1736.36       106.87 o                         
  -1  10  17         68.32         94.08        61.65 o                         
   0  10  17       1104.47       1060.16       133.22 o                         
  -3  11  17        177.75        323.66        73.73 o                         
  -8   0  18       2901.25       2930.94       209.45 o                         
  -6   0  18       5005.92       4933.00       257.35 o                         
  -4   0  18       1454.42       1489.28        79.76 o                         
  -2   0  18       2552.49       2327.54       149.20 o                         
   0   0  18          3.20          1.82        35.73 o                         
   2   0  18        576.50        540.12        48.08 o                         
   4   0  18        532.49        509.57        68.41 o                         
   6   0  18        709.64        726.23        93.30 o                         
  -8   1  18        189.98        228.19        49.50 o                         
  -7   1  18        142.68        155.75        43.36 o                         
  -6   1  18        712.83        790.65        93.97 o                         
  -5   1  18        789.61        807.70        70.48 o                         
  -4   1  18        849.90        910.00        79.44 o                         
  -3   1  18        374.62        391.33        40.87 o                         
  -2   1  18       8550.57       8627.86       163.91 o                         
  -1   1  18       1167.82       1205.92        75.69 o                         
   0   1  18       2820.12       2808.26        89.70 o                         
   1   1  18       2555.59       2478.66        82.00 o                         
   2   1  18       6872.99       6515.88       141.85 o                         
   3   1  18         23.69         40.39        18.49 o                         
   4   1  18       2620.18       2719.59        86.36 o                         
   5   1  18       1006.85       1077.14       107.72 o                         
   6   1  18        459.52        544.50        57.17 o                         
   7   1  18         88.90        184.62        62.29 o                         
  -8   2  18        516.18        649.02        72.08 o                         
  -7   2  18        441.48        596.94        72.85 o                         
  -6   2  18        981.25        967.53        79.45 o                         
  -5   2  18       5024.59       5179.10       179.59 o                         
  -4   2  18       1107.88       1142.83        57.59 o                         
  -3   2  18        603.84        597.81        38.66 o                         
  -2   2  18       2237.54       2226.73        69.09 o                         
  -1   2  18       1695.12       1665.56        53.47 o                         
   0   2  18        195.59        198.10        28.38 o                         
   1   2  18        528.95        482.19        37.25 o                         
   2   2  18        729.16        696.40        32.87 o                         
   3   2  18        230.48        213.08        20.50 o                         
   4   2  18       1088.40       1063.70        43.00 o                         
   5   2  18        707.31        594.72        53.65 o                         
   6   2  18        243.54        275.72        58.15 o                         
   7   2  18        266.78        177.69        59.55 o                         
  -8   3  18        227.41        257.29        64.31 o                         
  -7   3  18         38.02         49.20        43.33 o                         
  -6   3  18        522.57        477.76        59.94 o                         
  -5   3  18       1237.87       1282.84        89.53 o                         
  -4   3  18         39.64         46.52        29.15 o                         
  -3   3  18       5891.07       5899.55       183.17 o                         
  -2   3  18        195.53        186.49        37.33 o                         
  -1   3  18       4252.67       4167.56       142.70 o                         
   0   3  18        130.12        139.39        34.74 o                         
   1   3  18       9545.89       9308.13       416.21 o                         
   2   3  18          1.95         -1.56        19.34 o                         
   3   3  18       3539.33       3474.06       116.63 o                         
   4   3  18         77.27         53.72        22.08 o                         
   5   3  18       1406.35       1469.76       134.46 o                         
   6   3  18          5.62         16.68        31.85 o                         
  -8   4  18         19.70        -16.66        46.43 o                         
  -7   4  18       3725.12       3751.92       166.21 o                         
  -6   4  18        515.57        453.88       120.29 o                         
  -5   4  18       2288.44       2438.77       123.23 o                         
  -4   4  18        795.55        768.64        68.80 o                         
  -3   4  18        559.67        579.47        59.38 o                         
  -2   4  18        133.26        124.55        32.48 o                         
  -1   4  18       2253.85       2137.66        79.17 o                         
   0   4  18        880.65        756.23        60.50 o                         
   1   4  18       2021.06       1806.74        87.75 o                         
   2   4  18        361.19        398.80        83.19 o                         
   3   4  18         18.08         36.94        20.60 o                         
   4   4  18         10.46         49.28        41.15 o                         
   5   4  18        567.43        636.34        98.16 o                         
   6   4  18        256.05        328.00        77.18 o                         
   7   4  18        803.85       1058.53       125.45 o                         
  -8   5  18         42.23         76.12        54.34 o                         
  -7   5  18         74.14         36.79        30.05 o                         
  -6   5  18        172.67        125.87        39.40 o                         
  -5   5  18       1148.75       1342.62        94.28 o                         
  -4   5  18       1343.69       1237.74        87.72 o                         
  -3   5  18       1924.71       1808.22       108.69 o                         
  -2   5  18       1168.00       1079.24        76.23 o                         
  -1   5  18       1171.25       1203.88        60.43 o                         
   0   5  18       2694.80       2445.34        82.61 o                         
   1   5  18       2230.14       2281.06        74.68 o                         
   2   5  18       1789.41       1887.77        86.10 o                         
   3   5  18        888.27        749.72       105.31 o                         
   4   5  18        574.69        493.57        63.75 o                         
   5   5  18        585.18        578.38        94.96 o                         
   6   5  18        542.81        499.13        88.73 o                         
  -8   6  18       1997.65       2319.95       185.51 o                         
  -7   6  18        116.58        188.82        59.44 o                         
  -6   6  18       1681.71       1738.95       111.43 o                         
  -5   6  18        862.93        950.46        81.93 o                         
  -4   6  18       1456.48       1331.81        92.12 o                         
  -3   6  18          5.40          8.65        29.54 o                         
  -2   6  18       1455.03       1477.15        91.22 o                         
  -1   6  18         92.03         99.78        30.51 o                         
   0   6  18          1.66         18.06        24.12 o                         
   1   6  18         81.47        144.72        92.09 o                         
   2   6  18         91.24         77.81        49.16 o                         
   3   6  18          1.26        -32.64        48.49 o                         
   4   6  18         62.19         52.34        34.72 o                         
   5   6  18        131.80         40.41        41.13 o                         
  -7   7  18         47.06        101.27        47.06 o                         
  -6   7  18        521.91        580.29        68.31 o                         
  -5   7  18         26.75         18.16        45.42 o                         
  -4   7  18       2574.81       2313.98       123.56 o                         
  -3   7  18         87.42        113.86        39.43 o                         
  -2   7  18       3973.21       3788.72       151.03 o                         
  -1   7  18        108.18         74.99        29.00 o                         
   0   7  18       4302.76       4422.55       155.36 o                         
   1   7  18         13.81        -17.20        20.97 o                         
   2   7  18       1678.16       1862.00       166.17 o                         
   3   7  18        755.03        808.13       115.50 o                         
   4   7  18       1958.06       2201.60       250.47 o                         
  -6   8  18        715.78        883.19       116.45 o                         
  -5   8  18        932.56        923.17        83.22 o                         
  -4   8  18       1229.54       1220.20        92.53 o                         
  -3   8  18        757.22        622.87        67.40 o                         
  -2   8  18        166.37         47.72        35.99 o                         
  -1   8  18         92.44         80.97        31.86 o                         
   0   8  18         23.05         44.44        67.59 o                         
   1   8  18          0.27         73.81        47.62 o                         
   2   8  18        197.76        379.08        90.09 o                         
   3   8  18         38.35        115.17        46.27 o                         
  -6   9  18         25.62         61.82        44.40 o                         
  -5   9  18        116.90        268.95        70.37 o                         
  -4   9  18        102.04        102.68        37.71 o                         
  -3   9  18       1110.84       1145.69        90.58 o                         
  -2   9  18        234.48        234.17        45.12 o                         
  -1   9  18       2079.17       1924.77       107.94 o                         
   0   9  18        607.09        692.74       106.44 o                         
   1   9  18       1589.20       1675.07       165.16 o                         
  -4  10  18         13.01        -28.10        33.34 o                         
  -3  10  18        172.04        122.43        34.88 o                         
  -2  10  18          9.87         16.57        40.44 o                         
  -1  10  18        752.18        925.56       126.36 o                         
  -7   0  19       1227.42       1221.65       135.34 o                         
  -5   0  19          3.47         89.67        51.39 o                         
  -3   0  19          0.87          2.30        22.00 o                         
  -1   0  19       1660.67       1566.87       123.78 o                         
   1   0  19        336.12        325.89        61.14 o                         
   3   0  19       1931.54       1804.12       126.86 o                         
   5   0  19       3252.43       2762.60       320.97 o                         
  -8   1  19        793.27        866.33       104.03 o                         
  -7   1  19       1788.15       1973.55       119.18 o                         
  -6   1  19        326.31        411.39        55.50 o                         
  -5   1  19       6482.53       6262.15       204.25 o                         
  -4   1  19       1239.10       1282.38        62.97 o                         
  -3   1  19       1687.97       1776.57        69.96 o                         
  -2   1  19       1360.40       1383.86        57.98 o                         
  -1   1  19      11825.24      11931.16       272.81 o                         
   0   1  19         25.32         53.82        31.10 o                         
   1   1  19        148.31        202.74        27.27 o                         
   2   1  19       1653.19       1612.41        67.14 o                         
   3   1  19       1582.13       1567.18        94.83 o                         
   4   1  19        177.62        163.90        41.45 o                         
   5   1  19          1.11          5.12        17.02 o                         
   6   1  19         14.74         18.73        24.18 o                         
   7   1  19          0.08         -1.13        36.34 o                         
  -8   2  19        533.41        583.03       111.32 o                         
  -7   2  19       1236.94       1193.75        93.34 o                         
  -6   2  19       1219.44       1240.74        91.54 o                         
  -5   2  19        493.35        574.79        63.42 o                         
  -4   2  19        762.23        844.61        75.77 o                         
  -3   2  19        164.91        175.43        23.40 o                         
  -2   2  19          2.18        -12.84        12.84 o                         
  -1   2  19       1385.88       1314.10        63.06 o                         
   0   2  19       3646.84       3464.77       128.66 o                         
   1   2  19       2991.81       2807.93        90.00 o                         
   2   2  19       2119.96       1989.72        56.88 o                         
   3   2  19        372.09        378.41        26.44 o                         
   4   2  19       1294.40       1376.11        73.19 o                         
   5   2  19        959.54       1003.54        76.13 o                         
   6   2  19        572.03        602.16        84.80 o                         
   7   2  19        199.96        300.82        77.38 o                         
  -8   3  19       1308.06       1417.10       147.30 o                         
  -7   3  19         55.91         53.96        74.69 o                         
  -6   3  19       3280.00       3232.53       149.54 o                         
  -5   3  19        119.99        101.22        36.72 o                         
  -4   3  19       6386.12       6578.11       205.80 o                         
  -3   3  19        116.99         80.54        31.89 o                         
  -2   3  19       5376.09       5335.81       250.52 o                         
  -1   3  19         14.81         31.61        58.29 o                         
   0   3  19       2918.76       2830.03       116.13 o                         
   1   3  19         45.42         66.85        29.35 o                         
   2   3  19       2125.22       2189.26        97.84 o                         
   3   3  19        559.55        554.28        42.15 o                         
   4   3  19         12.66        -38.22        44.53 o                         
   5   3  19        376.74        426.04        78.42 o                         
   6   3  19        554.47        803.58       102.47 o                         
  -8   4  19        218.22        225.28        65.46 o                         
  -7   4  19         12.89        -24.70        39.72 o                         
  -6   4  19        323.97        357.56        57.23 o                         
  -5   4  19         63.43         77.18        37.70 o                         
  -4   4  19        233.13        144.54        41.85 o                         
  -3   4  19        292.26        297.74        47.87 o                         
  -2   4  19        685.03        492.15        54.29 o                         
  -1   4  19         25.80         39.46        28.43 o                         
   0   4  19        711.73        791.40        62.93 o                         
   1   4  19        398.77        372.48        50.87 o                         
   2   4  19        609.66        631.19        52.19 o                         
   3   4  19         60.03         60.36        49.05 o                         
   4   4  19       3562.42       3573.11       163.48 o                         
   5   4  19          5.64         67.99        47.45 o                         
   6   4  19        398.50        564.49        93.08 o                         
  -8   5  19        297.77        298.22        76.12 o                         
  -7   5  19       1069.73        972.50       119.94 o                         
  -6   5  19        847.34        833.65        78.53 o                         
  -5   5  19       1081.27       1145.79       134.39 o                         
  -4   5  19       2288.72       2439.00       123.89 o                         
  -3   5  19       4927.88       4633.99       169.59 o                         
  -2   5  19       1875.79       1833.35       129.71 o                         
  -1   5  19        439.65        470.63        64.08 o                         
   0   5  19       1792.01       1697.01        69.75 o                         
   1   5  19       2605.76       2478.85       107.64 o                         
   2   5  19       1623.12       1653.25       128.02 o                         
   3   5  19        334.07        342.14        77.60 o                         
   4   5  19         85.06         75.12        36.40 o                         
   5   5  19         70.63        185.05        70.35 o                         
   6   5  19          6.45         47.29        40.07 o                         
  -7   6  19        319.86        346.82        75.22 o                         
  -6   6  19         16.88         41.28        60.87 o                         
  -5   6  19         97.96        203.21        45.14 o                         
  -4   6  19         75.75         93.10        35.23 o                         
  -3   6  19         15.11         36.37        71.19 o                         
  -2   6  19        116.07        151.47        38.56 o                         
  -1   6  19        563.67        522.46        56.56 o                         
   0   6  19        234.49        241.46        52.81 o                         
   1   6  19       2383.48       2417.01       107.25 o                         
   2   6  19        424.48        482.10        94.11 o                         
   3   6  19       1263.83       1322.01       142.25 o                         
   4   6  19        736.07        780.35        86.71 o                         
   5   6  19       2456.66       2798.15       216.15 o                         
  -7   7  19       1811.85       1912.41       168.43 o                         
  -6   7  19         46.80         90.51        56.41 o                         
  -5   7  19       1432.79       1443.73       101.98 o                         
  -4   7  19        142.63         88.45        36.35 o                         
  -3   7  19       3322.97       3280.86       146.45 o                         
  -2   7  19         42.77         16.17        41.60 o                         
  -1   7  19       2432.24       2507.32       137.40 o                         
   0   7  19        577.89        462.90        71.88 o                         
   1   7  19       2131.53       2248.20       183.95 o                         
   2   7  19         85.71         78.00        50.63 o                         
   3   7  19        312.05        438.62        90.55 o                         
   4   7  19        107.40        112.29        47.03 o                         
  -6   8  19          2.29         -8.92        42.34 o                         
  -5   8  19         30.76         55.28        45.71 o                         
  -4   8  19         65.04         64.01        97.26 o                         
  -3   8  19         16.59          2.19        30.95 o                         
  -2   8  19        184.63        228.54        93.14 o                         
  -1   8  19        450.63        499.46       114.33 o                         
   0   8  19         21.17         27.13        26.84 o                         
   1   8  19        775.56        715.14       110.45 o                         
   2   8  19        995.87       1132.21       132.56 o                         
  -5   9  19        484.65        561.59        97.68 o                         
  -4   9  19       1864.77       1760.16       114.39 o                         
  -3   9  19        225.89        211.05        44.14 o                         
  -2   9  19       2436.48       2437.41       152.17 o                         
  -1   9  19        843.90        842.93        72.89 o                         
   0   9  19       1617.02       1644.91       165.79 o                         
  -3  10  19         10.06         37.36        40.23 o                         
  -2  10  19        177.22        111.38        51.31 o                         
  -8   0  20         23.47         63.63        52.80 o                         
  -6   0  20        651.34        783.13       103.61 o                         
  -4   0  20       2330.41       2505.35       175.87 o                         
  -2   0  20       2540.23       2582.25       166.75 o                         
   0   0  20      11434.82      11272.97       373.39 o                         
   2   0  20       6852.40       6251.30       253.09 o                         
   4   0  20        844.30        716.70        82.61 o                         
   6   0  20       1277.60       1154.60       115.61 o                         
  -8   1  20       1904.15       2411.91       196.98 o                         
  -7   1  20       1146.69       1234.03        96.47 o                         
  -6   1  20       1429.40       1509.03       103.55 o                         
  -5   1  20        144.87        110.75        37.66 o                         
  -4   1  20       3142.66       3193.22       102.41 o                         
  -3   1  20       1964.14       2069.91        77.40 o                         
  -2   1  20        367.01        385.21        43.76 o                         
  -1   1  20       1142.12       1298.48        82.43 o                         
   0   1  20        396.03        399.30        48.45 o                         
   1   1  20          2.32         -2.48        41.21 o                         
   2   1  20        131.99        112.27        31.61 o                         
   3   1  20        267.67        232.53        38.25 o                         
   4   1  20        158.65        185.66        25.77 o                         
   5   1  20         13.34         27.44        20.25 o                         
   6   1  20        738.44        845.49       102.90 o                         
  -8   2  20        106.52        114.56        52.13 o                         
  -7   2  20        282.60        347.38        79.83 o                         
  -6   2  20        130.84         83.26        32.78 o                         
  -5   2  20        246.44        255.13        46.41 o                         
  -4   2  20       1222.04       1242.41        61.73 o                         
  -3   2  20       3178.73       3234.08       193.25 o                         
  -2   2  20       1125.56       1209.80        51.63 o                         
  -1   2  20       2656.66       2705.33        73.77 o                         
   0   2  20       1018.84       1051.78        73.08 o                         
   1   2  20       1130.68       1148.64        74.50 o                         
   2   2  20        298.03        315.76        26.52 o                         
   3   2  20       4018.21       3851.70       100.71 o                         
   4   2  20       1266.10       1321.99       124.07 o                         
   5   2  20        343.09        445.94        53.92 o                         
  -8   3  20          0.27         61.07        51.21 o                         
  -7   3  20       2083.62       2262.00       130.56 o                         
  -6   3  20        470.91        564.68        66.84 o                         
  -5   3  20       1913.95       1896.26       111.60 o                         
  -4   3  20          6.21         33.54        36.68 o                         
  -3   3  20       2647.55       2740.66       127.20 o                         
  -2   3  20          0.53        -21.91        26.28 o                         
  -1   3  20         30.40         64.96        36.48 o                         
   0   3  20        897.58        776.30        63.75 o                         
   1   3  20        192.17         94.08        30.46 o                         
   2   3  20       1300.44       1246.91        75.30 o                         
   3   3  20         59.21         42.87        19.54 o                         
   4   3  20        191.23        165.00        57.42 o                         
   5   3  20        893.28       1009.40       104.43 o                         
   6   3  20         20.03         21.74        34.88 o                         
  -8   4  20         18.18        -33.96        45.56 o                         
  -7   4  20        264.48        343.15        70.24 o                         
  -6   4  20        148.15        195.03        52.47 o                         
  -5   4  20       1542.55       1534.28       102.26 o                         
  -4   4  20          1.88        -15.87        30.74 o                         
  -3   4  20       1644.23       1719.34       101.69 o                         
  -2   4  20        247.21        152.96        39.00 o                         
  -1   4  20       6061.32       5893.18       185.15 o                         
   0   4  20        370.25        313.12        44.75 o                         
   1   4  20       4176.28       4147.14       156.70 o                         
   2   4  20        312.39        358.05        56.42 o                         
   3   4  20       2090.46       2278.90       171.51 o                         
   4   4  20        620.60        814.40        75.71 o                         
   5   4  20        778.71        928.83       116.55 o                         
   6   4  20        185.39        243.23        69.38 o                         
  -7   5  20        817.05        846.18       114.71 o                         
  -6   5  20       1759.02       1968.31       119.59 o                         
  -5   5  20       1552.72       1370.83       140.64 o                         
  -4   5  20        784.21        866.35        77.67 o                         
  -3   5  20        436.70        355.91        53.29 o                         
  -2   5  20       1258.27       1146.13        85.24 o                         
  -1   5  20          9.44         20.63        28.36 o                         
   0   5  20        423.07        396.54        49.76 o                         
   1   5  20          4.37         26.42        23.87 o                         
   2   5  20          7.36         27.82        37.86 o                         
   3   5  20        448.73        424.65        82.55 o                         
   4   5  20        378.58        403.22        63.07 o                         
   5   5  20        119.11        177.79        58.43 o                         
  -7   6  20         17.73         95.95        60.75 o                         
  -6   6  20        414.71        496.10        65.96 o                         
  -5   6  20         24.77         83.18        37.48 o                         
  -4   6  20       1496.75       1440.97        99.00 o                         
  -3   6  20        300.55        293.71        47.91 o                         
  -2   6  20       2808.37       2569.99       124.74 o                         
  -1   6  20        351.09        291.54        45.70 o                         
   0   6  20       3065.93       3074.95       129.17 o                         
   1   6  20          1.94         -5.42        21.17 o                         
   2   6  20       1657.39       1862.46       168.90 o                         
   3   6  20        268.36        248.66        71.70 o                         
   4   6  20        921.75        982.56       175.82 o                         
  -6   7  20       2169.61       2177.03       180.28 o                         
  -5   7  20        295.77        278.07        51.32 o                         
  -4   7  20        782.33        775.94        75.06 o                         
  -3   7  20          2.63         38.43        34.15 o                         
  -2   7  20        916.86        959.51        80.22 o                         
  -1   7  20         91.14         69.77        29.76 o                         
   0   7  20          0.45          7.96        22.03 o                         
   1   7  20         19.64          7.27        40.46 o                         
   2   7  20        128.70        211.36        70.99 o                         
   3   7  20         20.10         31.44        43.98 o                         
  -5   8  20        258.63        303.42        53.67 o                         
  -4   8  20        861.09        825.87       137.83 o                         
  -3   8  20        411.20        414.74        59.89 o                         
  -2   8  20       1750.51       1764.34       107.38 o                         
  -1   8  20        738.97        765.72        69.84 o                         
   0   8  20        699.96        727.84       112.08 o                         
   1   8  20        763.79        726.46       112.42 o                         
  -4   9  20        131.87        101.16        48.64 o                         
  -3   9  20        823.65        980.24        87.11 o                         
  -2   9  20         29.22         33.66        29.63 o                         
  -1   9  20         34.68         36.82        48.08 o                         
  -3  10  20        934.73        785.36       105.58 o                         
  -7   0  21       2148.32       2351.42       190.30 o                         
  -5   0  21       4407.27       4687.39       257.51 o                         
  -3   0  21      10424.19      10485.93       388.30 o                         
  -1   0  21        620.93        806.36        96.35 o                         
   1   0  21       2824.05       2634.75       160.52 o                         
   3   0  21        177.66        158.39        46.25 o                         
   5   0  21        274.67        247.77        50.86 o                         
  -7   1  21        332.83        326.29        55.85 o                         
  -6   1  21         22.01         88.23        36.17 o                         
  -5   1  21        267.19        278.48        48.96 o                         
  -4   1  21         19.59         86.94        34.52 o                         
  -3   1  21        206.38        231.61        28.10 o                         
  -2   1  21       1616.59       1620.41        65.24 o                         
  -1   1  21        154.10        242.17        44.34 o                         
   0   1  21        747.10        705.91        63.85 o                         
   1   1  21       1992.92       1918.02        96.95 o                         
   2   1  21         72.32         63.50        29.24 o                         
   3   1  21       1291.79       1233.94       111.58 o                         
   4   1  21        403.74        389.55        36.56 o                         
   5   1  21        773.93        888.29       115.76 o                         
   6   1  21        157.01        124.25        45.77 o                         
  -7   2  21        940.77        995.15        89.68 o                         
  -6   2  21       1516.21       1571.18       107.66 o                         
  -5   2  21        451.79        410.75        57.05 o                         
  -4   2  21       3656.80       3747.73       172.46 o                         
  -3   2  21       1537.83       1538.60       104.95 o                         
  -2   2  21       1446.71       1590.37        80.12 o                         
  -1   2  21       1148.56       1154.88        50.12 o                         
   0   2  21       4477.60       4447.00       154.70 o                         
   1   2  21       2601.87       2427.81       110.20 o                         
   2   2  21        306.24        323.40        27.64 o                         
   3   2  21         16.04         18.21        22.02 o                         
   4   2  21        303.49        254.54        61.46 o                         
   5   2  21        123.38        161.24        37.36 o                         
  -7   3  21          0.07          0.03        92.88 o                         
  -6   3  21        302.31        442.43        62.19 o                         
  -5   3  21         15.07         54.15        54.60 o                         
  -4   3  21        112.85        150.73        40.45 o                         
  -3   3  21        114.27        102.65        36.40 o                         
  -2   3  21        337.70        349.13        50.65 o                         
  -1   3  21        364.68        385.73        50.57 o                         
   0   3  21        339.38        300.32        44.36 o                         
   1   3  21          8.42         44.35        30.09 o                         
   2   3  21       3055.35       3021.67       121.39 o                         
   3   3  21        316.17        350.34        41.56 o                         
   4   3  21       1114.45       1126.04       122.81 o                         
   5   3  21         29.74         56.63        29.63 o                         
  -7   4  21         58.62         23.31        46.97 o                         
  -6   4  21       1845.41       1940.94       121.22 o                         
  -5   4  21        845.22        745.05        74.10 o                         
  -4   4  21       3055.47       3051.45       142.42 o                         
  -3   4  21        189.26        198.43        42.36 o                         
  -2   4  21       5472.22       5755.07       190.49 o                         
  -1   4  21        486.86        472.85        55.84 o                         
   0   4  21       1055.13       1079.66        77.09 o                         
   1   4  21        313.43        316.86        50.18 o                         
   2   4  21        876.34        913.69        65.28 o                         
   3   4  21         81.99         60.61        47.25 o                         
   4   4  21        674.66        683.49        70.43 o                         
   5   4  21         52.65         69.75        43.88 o                         
   6   4  21         90.92        139.16        49.58 o                         
  -7   5  21        440.37        564.06        95.28 o                         
  -6   5  21         59.31         30.71        49.65 o                         
  -5   5  21          7.42        -39.57        39.57 o                         
  -4   5  21          0.13         -0.49        30.85 o                         
  -3   5  21         11.86          0.74        27.55 o                         
  -2   5  21         46.56         88.69        35.19 o                         
  -1   5  21       1190.80       1095.06        79.89 o                         
   0   5  21        584.78        650.36        61.12 o                         
   1   5  21        298.35        285.12        40.52 o                         
   2   5  21       1039.29       1092.02       125.90 o                         
   3   5  21       1093.73       1003.98       123.39 o                         
   4   5  21        218.85        179.72        46.97 o                         
   5   5  21        573.76        692.00       111.93 o                         
  -6   6  21         62.27        -26.97        47.96 o                         
  -5   6  21       2075.16       2249.45       165.99 o                         
  -4   6  21        348.34        360.34       111.73 o                         
  -3   6  21       2158.45       2216.44       121.44 o                         
  -2   6  21         55.47        149.54        39.48 o                         
  -1   6  21       3827.89       3584.84       147.74 o                         
   0   6  21        259.11        295.92        44.26 o                         
   1   6  21        866.93        963.26       100.41 o                         
   2   6  21         68.91         37.02        47.25 o                         
   3   6  21        689.93        747.36       112.72 o                         
   4   6  21         63.49         52.96        31.86 o                         
  -6   7  21         59.55        113.17        58.28 o                         
  -5   7  21         27.81         33.07        60.79 o                         
  -4   7  21          4.50        -15.73        31.47 o                         
  -3   7  21          5.04         23.54        82.63 o                         
  -2   7  21         30.06          2.51        27.76 o                         
  -1   7  21        251.70        231.20        43.75 o                         
   0   7  21          1.28         85.38        29.23 o                         
   1   7  21        773.83        789.14       112.14 o                         
   2   7  21         21.89         71.84        47.70 o                         
  -4   8  21        661.08        625.78        71.67 o                         
  -3   8  21       1107.19       1093.05       112.28 o                         
  -2   8  21       1208.05       1258.98       162.30 o                         
  -1   8  21       1170.03       1142.23        84.95 o                         
   0   8  21        431.48        407.58        88.28 o                         
  -3   9  21        133.59        173.54        61.14 o                         
  -2   9  21         12.61         43.94        41.08 o                         
  -6   0  22       2369.33       2598.03       196.74 o                         
  -4   0  22        627.95        706.26        98.91 o                         
  -2   0  22       1075.31       1236.33       124.37 o                         
   0   0  22        891.62        944.81       102.04 o                         
   2   0  22         29.96         74.27        45.87 o                         
   4   0  22        404.31        432.89        69.94 o                         
  -7   1  22         23.76        -32.06        33.08 o                         
  -6   1  22        279.23        294.05        53.94 o                         
  -5   1  22        479.07        482.96        62.78 o                         
  -4   1  22       1532.45       1958.79       113.51 o                         
  -3   1  22         19.46         11.62        29.43 o                         
  -2   1  22       2721.04       2785.74        89.67 o                         
  -1   1  22        437.23        467.24        55.46 o                         
   0   1  22       3716.24       3341.18       135.40 o                         
   1   1  22        662.75        678.51        62.25 o                         
   2   1  22       2132.72       1899.12        98.20 o                         
   3   1  22        567.14        570.06       106.05 o                         
   4   1  22       1464.73       1311.59       122.49 o                         
  -7   2  22       1286.94       1462.67       272.29 o                         
  -6   2  22        747.71        908.08        85.36 o                         
  -5   2  22       2091.51       2125.72       122.40 o                         
  -4   2  22       1635.98       1783.91       109.09 o                         
  -3   2  22       1578.99       1795.36       125.02 o                         
  -2   2  22        443.12        502.36        59.26 o                         
  -1   2  22        568.52        592.29        61.64 o                         
   0   2  22         10.41         52.31        32.02 o                         
   1   2  22         47.80         94.53        30.15 o                         
   2   2  22          4.74         46.27        27.06 o                         
   3   2  22         89.12         70.08        25.29 o                         
   4   2  22         81.47        100.00        45.82 o                         
   5   2  22        269.89        259.99        45.26 o                         
   6   2  22         65.87        119.03        48.06 o                         
  -7   3  22         56.22         17.06        44.95 o                         
  -6   3  22         11.47        -18.84        32.73 o                         
  -5   3  22       1000.97       1055.16        89.19 o                         
  -4   3  22        161.28        167.61        91.40 o                         
  -3   3  22       2089.91       2077.15       115.89 o                         
  -2   3  22         28.16         -7.21        32.87 o                         
  -1   3  22       4877.71       4813.19       170.46 o                         
   0   3  22         19.12         38.42        30.44 o                         
   1   3  22       2889.80       2769.21       121.50 o                         
   2   3  22         33.71         54.86        28.90 o                         
   3   3  22       1584.42       1516.54       139.61 o                         
   4   3  22          1.25        -44.88        44.88 o                         
   5   3  22       1171.36       1137.70        96.17 o                         
  -7   4  22       1347.79       1492.16       155.77 o                         
  -6   4  22        351.92        373.57        58.93 o                         
  -5   4  22       1111.83       1374.45       101.11 o                         
  -4   4  22        158.26        245.03        49.16 o                         
  -3   4  22        926.36       1056.18        82.90 o                         
  -2   4  22        413.76        365.37        53.93 o                         
  -1   4  22        281.57        289.94        46.70 o                         
   0   4  22        207.81        225.25        42.31 o                         
   1   4  22          1.17         -1.65        23.72 o                         
   2   4  22         76.80         82.30        49.66 o                         
   3   4  22        125.08         83.89        50.38 o                         
   4   4  22        255.63        205.38        66.39 o                         
   5   4  22        296.16        292.21        79.36 o                         
  -6   5  22         71.21        111.00        41.35 o                         
  -5   5  22        435.16        371.71        64.77 o                         
  -4   5  22        691.23        742.74        74.82 o                         
  -3   5  22       1566.00       1353.53        96.30 o                         
  -2   5  22        524.57        564.10        62.74 o                         
  -1   5  22       1057.46       1236.56       127.20 o                         
   0   5  22        977.68       1015.88        77.14 o                         
   1   5  22       1147.99       1106.89        75.86 o                         
   2   5  22       1626.70       1686.43       158.73 o                         
   3   5  22        890.05        945.47       120.33 o                         
   4   5  22        460.93        559.86        69.28 o                         
  -6   6  22        912.08       1106.60       132.78 o                         
  -5   6  22        159.41        171.72        72.25 o                         
  -4   6  22       2565.06       2622.40       181.24 o                         
  -3   6  22        157.13         93.05        37.07 o                         
  -2   6  22        111.78        148.33        51.50 o                         
  -1   6  22         10.99        -26.48        28.24 o                         
   0   6  22        431.68        466.03        53.77 o                         
   1   6  22         10.71         18.78        49.20 o                         
   2   6  22         32.28         10.50        51.83 o                         
   3   6  22          0.32        -32.29        45.22 o                         
  -5   7  22          2.26        -30.00        51.86 o                         
  -4   7  22       1460.71       1607.29       144.87 o                         
  -3   7  22        194.56        157.38        40.73 o                         
  -2   7  22       1546.00       1593.08       103.85 o                         
  -1   7  22          8.07         22.18        28.87 o                         
   0   7  22       2896.18       3203.42       228.41 o                         
   1   7  22        173.66        189.34        74.28 o                         
  -4   8  22        782.78        770.53       111.15 o                         
  -3   8  22        438.43        586.26        92.45 o                         
  -2   8  22         49.85         78.24        52.34 o                         
  -1   8  22        197.49         93.49        58.35 o                         
  -3   9  22       1081.19       1018.17       120.63 o                         
  -5   0  23        737.82        769.77       110.47 o                         
  -3   0  23          0.23         58.61        51.44 o                         
  -1   0  23        768.79        772.15        98.70 o                         
   1   0  23        846.34        877.41        97.93 o                         
   3   0  23       2178.28       2057.88       150.47 o                         
  -6   1  23        471.72        533.13        82.23 o                         
  -5   1  23       2265.47       2605.31       137.02 o                         
  -4   1  23        536.07        691.10        71.75 o                         
  -3   1  23       2719.60       2924.24       138.45 o                         
  -2   1  23       1795.19       1681.52       102.28 o                         
  -1   1  23       2615.66       2647.70       125.26 o                         
   0   1  23        496.84        551.50        58.81 o                         
   1   1  23        558.97        572.92        57.23 o                         
   2   1  23        139.76        114.64        31.78 o                         
   3   1  23        781.81        791.10        65.61 o                         
   4   1  23         50.22         51.03        45.59 o                         
  -6   2  23         25.80         10.82        43.85 o                         
  -5   2  23          1.39         45.22        38.58 o                         
  -4   2  23          0.33         -0.77        32.41 o                         
  -3   2  23        157.11        229.42        46.58 o                         
  -2   2  23        439.99        412.87        55.87 o                         
  -1   2  23        400.15        450.90        76.08 o                         
   0   2  23        624.57        654.53        62.21 o                         
   1   2  23        247.92        251.33        42.02 o                         
   2   2  23        862.54        722.12        64.01 o                         
   3   2  23        711.79        787.79        64.62 o                         
   4   2  23        354.88        354.23        71.80 o                         
   5   2  23        186.31        123.29        56.27 o                         
  -6   3  23       2711.85       2862.66       151.17 o                         
  -5   3  23        199.89        295.57        85.36 o                         
  -4   3  23       2708.08       2838.52       223.33 o                         
  -3   3  23          2.69        -10.03        33.23 o                         
  -2   3  23       3227.91       3227.14       143.89 o                         
  -1   3  23        320.77        364.85        52.05 o                         
   0   3  23       1669.21       1613.76       104.08 o                         
   1   3  23         28.43         11.04        25.86 o                         
   2   3  23        950.73       1109.37       102.48 o                         
   3   3  23         46.21         77.62        50.97 o                         
   4   3  23        274.66        214.91        62.90 o                         
   5   3  23        232.16        215.33        42.27 o                         
  -6   4  23        527.22        561.72        79.93 o                         
  -5   4  23         31.08         42.84        33.73 o                         
  -4   4  23         51.68         91.38        35.69 o                         
  -3   4  23         57.51          7.70        31.91 o                         
  -2   4  23          1.62         15.87        29.99 o                         
  -1   4  23         58.44         53.21        29.96 o                         
   0   4  23       1007.83        958.65        77.20 o                         
   1   4  23         66.45         36.79        96.54 o                         
   2   4  23        731.03        880.81       115.79 o                         
   3   4  23         96.28        -11.85        35.60 o                         
   4   4  23       1263.12       1308.28       142.01 o                         
   5   4  23         74.71        196.00        69.88 o                         
  -5   5  23       1565.45       1835.08       122.98 o                         
  -4   5  23        712.88        687.11        73.46 o                         
  -3   5  23       1311.53       1330.39        96.08 o                         
  -2   5  23        991.05        945.99        79.74 o                         
  -1   5  23       1496.20       1485.45        95.89 o                         
   0   5  23       1598.12       1655.32        98.39 o                         
   1   5  23        644.67        668.04        64.59 o                         
   2   5  23         66.67        140.17        63.04 o                         
   3   5  23        246.72        256.18        69.56 o                         
   4   5  23        132.19        110.07        39.02 o                         
  -5   6  23        268.04        306.70        53.02 o                         
  -4   6  23          5.56         24.08        34.37 o                         
  -3   6  23         44.55         61.84        35.45 o                         
  -2   6  23        150.27        134.54        63.34 o                         
  -1   6  23        112.67         63.95        29.49 o                         
   0   6  23         64.55         33.43        61.37 o                         
   1   6  23        947.25       1031.39       131.17 o                         
   2   6  23        294.29        277.40        75.59 o                         
  -4   7  23         69.71        134.24        59.30 o                         
  -3   7  23       1633.43       1703.66       171.31 o                         
  -2   7  23         70.68         78.68        45.93 o                         
  -1   7  23       1933.39       2175.39       119.11 o                         
   0   7  23        178.44        153.48        69.05 o                         
  -3   8  23        137.81        154.02        44.79 o                         
  -2   8  23          9.47        -25.26        38.45 o                         
  -3   9  23        283.24        381.78        84.49 o                         
  -6   0  24        171.54        242.71        67.79 o                         
  -4   0  24       1766.25       1852.14       163.40 o                         
  -2   0  24       3590.96       3655.16       219.39 o                         
   0   0  24       2438.32       2392.10       168.36 o                         
   2   0  24       2317.39       1914.86       145.88 o                         
  -6   1  24       1717.28       1908.03       122.96 o                         
  -5   1  24        735.93        805.79        80.57 o                         
  -4   1  24        843.21        883.19        80.08 o                         
  -3   1  24        376.80        542.01        65.58 o                         
  -2   1  24       1235.51       1391.61        95.75 o                         
  -1   1  24        148.84        209.75        42.77 o                         
   0   1  24         71.74         81.28        36.22 o                         
   1   1  24          6.15         30.47        28.96 o                         
   2   1  24         20.36          5.15        32.96 o                         
   3   1  24          6.49         37.34        54.45 o                         
   4   1  24        352.87        471.12        79.56 o                         
  -6   2  24        138.46        228.17        50.24 o                         
  -5   2  24        163.11        187.08        45.68 o                         
  -4   2  24        154.58        268.83        49.93 o                         
  -3   2  24        977.25       1005.57        83.98 o                         
  -2   2  24        693.48        653.05        68.88 o                         
  -1   2  24        732.75        951.29       175.20 o                         
   0   2  24        471.56        455.51        67.91 o                         
   1   2  24       2432.00       2327.27       116.18 o                         
   2   2  24       1048.29        958.62        76.74 o                         
   3   2  24       1511.87       1454.16       136.13 o                         
   4   2  24        358.16        401.13        76.86 o                         
  -6   3  24        163.09        202.69        69.23 o                         
  -5   3  24       1373.95       1452.25       106.34 o                         
  -4   3  24          4.28         90.42        41.06 o                         
  -3   3  24        854.75        918.73        82.31 o                         
  -2   3  24         17.46         88.79        85.38 o                         
  -1   3  24        598.63        653.29        66.42 o                         
   0   3  24         97.93        105.37        38.48 o                         
   1   3  24         36.45         48.88        30.48 o                         
   2   3  24         36.42        109.60        59.32 o                         
   3   3  24         83.52         31.32        53.79 o                         
   4   3  24         52.13         -9.03        45.73 o                         
   5   3  24        325.92        396.19        80.88 o                         
  -5   4  24        595.13        611.16        72.12 o                         
  -4   4  24         96.11         68.75        65.02 o                         
  -3   4  24       2142.21       2441.70       206.84 o                         
  -2   4  24         26.26         45.35        33.23 o                         
  -1   4  24       2241.82       2194.81       118.90 o                         
   0   4  24        197.30        201.77        42.73 o                         
   1   4  24       1980.21       2164.05       111.00 o                         
   2   4  24        259.21        256.25        75.12 o                         
   3   4  24        583.45        650.43        99.53 o                         
   4   4  24        154.89         94.53        45.51 o                         
  -5   5  24        356.16        386.83        62.91 o                         
  -4   5  24        784.30        825.96        82.05 o                         
  -3   5  24        600.47        703.88        78.22 o                         
  -2   5  24        698.86        760.70        76.90 o                         
  -1   5  24         91.91        106.60        38.59 o                         
   0   5  24         70.64         65.64        65.64 o                         
   1   5  24         26.12        -38.65        43.45 o                         
   2   5  24         89.19        164.47        63.69 o                         
   3   5  24         75.75        -61.25        61.25 o                         
  -4   6  24        458.81        411.85        67.05 o                         
  -3   6  24        285.21        249.15        49.98 o                         
  -2   6  24       2170.88       1962.80       130.70 o                         
  -1   6  24         52.26        105.41        37.68 o                         
   0   6  24       1123.99       1238.94        88.65 o                         
   1   6  24        147.70        331.94        85.36 o                         
  -4   7  24        452.16        489.83        87.85 o                         
  -3   7  24         55.05         62.48        36.58 o                         
  -2   7  24        510.69        536.14        86.96 o                         
  -1   7  24         30.50         64.29        45.69 o                         
  -3   8  24        290.40        287.76        70.93 o                         
  -2   8  24        823.62        763.58       103.74 o                         
  -5   0  25       3020.40       3257.53       227.30 o                         
  -3   0  25       1973.12       2385.36       184.31 o                         
  -1   0  25       1270.66       1630.71       145.84 o                         
   1   0  25       1918.85       1672.15       142.67 o                         
   3   0  25        381.96        407.59        73.86 o                         
  -5   1  25         60.31        106.06        42.25 o                         
  -4   1  25        304.15        393.41        60.07 o                         
  -3   1  25          0.88         16.66        41.63 o                         
  -2   1  25         12.27         14.96        32.01 o                         
  -1   1  25        617.12        579.61        64.36 o                         
   0   1  25         95.67         70.03        35.48 o                         
   1   1  25        789.88        699.67        65.62 o                         
   2   1  25        114.85        153.74        34.07 o                         
   3   1  25        539.54        594.61        94.78 o                         
   4   1  25        171.29         82.57        38.20 o                         
  -5   2  25        460.18        540.82        69.24 o                         
  -4   2  25       1945.66       1850.26       118.35 o                         
  -3   2  25       1367.25       1524.90       105.82 o                         
  -2   2  25       2204.16       2416.04       128.42 o                         
  -1   2  25        997.27       1062.47        84.17 o                         
   0   2  25        889.80        881.68        74.76 o                         
   1   2  25        317.98        338.23        48.75 o                         
   2   2  25        289.45        261.26        57.05 o                         
   3   2  25          7.05         72.14        51.97 o                         
   4   2  25          0.83        -46.84        47.65 o                         
  -5   3  25          1.17          5.98        43.64 o                         
  -4   3  25          1.11        -26.30        32.03 o                         
  -3   3  25         51.76          1.12        30.40 o                         
  -2   3  25         12.47         22.34        34.08 o                         
  -1   3  25         10.88         24.83        61.46 o                         
   0   3  25       1277.72       1182.50        87.81 o                         
   1   3  25         22.16         73.69        34.85 o                         
   2   3  25        572.85        705.58       103.72 o                         
   3   3  25         57.75         48.99        44.96 o                         
   4   3  25        818.34        747.94       107.81 o                         
  -5   4  25         89.13        183.81        62.71 o                         
  -4   4  25       2187.59       2395.95       135.90 o                         
  -3   4  25        235.29        186.31        44.45 o                         
  -2   4  25       1173.30       1330.83        96.88 o                         
  -1   4  25        431.71        502.91        62.25 o                         
   0   4  25       1592.56       1692.98       103.54 o                         
   1   4  25        104.09        178.41        41.86 o                         
   2   4  25        984.16       1020.58       131.05 o                         
   3   4  25          8.03         31.69        46.48 o                         
  -4   5  25         22.06         29.73        75.72 o                         
  -3   5  25         67.17         37.36        49.01 o                         
  -2   5  25         31.87         25.57        34.72 o                         
  -1   5  25        109.29        137.82        38.08 o                         
   0   5  25        493.44        584.48        62.72 o                         
   1   5  25        287.96        317.45        79.28 o                         
   2   5  25        172.16        102.08        55.20 o                         
  -4   6  25         11.52          9.36        44.36 o                         
  -3   6  25       2802.80       3067.79       210.83 o                         
  -2   6  25        198.57        283.83        77.33 o                         
  -1   6  25        744.63        769.49        76.97 o                         
  -3   7  25        169.16        278.87        75.72 o                         
  -2   7  25         17.39         60.58        45.72 o                         
  -3   8  25       1389.27       1663.12       157.98 o                         
  -4   0  26       2169.90       2330.94       188.71 o                         
  -2   0  26       1051.85       1084.70       123.84 o                         
   0   0  26        245.78        359.21        74.06 o                         
   2   0  26         88.06         98.40        58.35 o                         
  -5   1  26         11.59         33.04        34.58 o                         
  -4   1  26        495.93        639.57        74.37 o                         
  -3   1  26         48.82         13.05        40.88 o                         
  -2   1  26       1091.71       1290.10        96.43 o                         
  -1   1  26        470.15        466.70        60.54 o                         
   0   1  26       1819.80       2009.51       116.37 o                         
   1   1  26        739.70        849.35        85.69 o                         
   2   1  26        562.43        592.86        61.58 o                         
   3   1  26        300.48        353.44        75.65 o                         
  -5   2  26        951.93       1159.37        99.56 o                         
  -4   2  26        674.01        852.53       126.44 o                         
  -3   2  26        442.01        530.37        66.83 o                         
  -2   2  26         13.31        -28.55        45.50 o                         
  -1   2  26        381.78        425.35        61.47 o                         
   0   2  26         36.22         51.09        33.07 o                         
   1   2  26        131.43         64.69        42.49 o                         
   2   2  26          9.10         42.47        29.03 o                         
   3   2  26          0.32        -51.00        51.00 o                         
   4   2  26          1.75        -13.39        41.06 o                         
  -4   3  26          0.70         65.15        38.28 o                         
  -3   3  26       1802.29       2101.62       126.60 o                         
  -2   3  26        138.42        168.74        42.95 o                         
  -1   3  26       1373.55       1412.80       132.45 o                         
   0   3  26        105.29         90.06        51.57 o                         
   1   3  26       1337.96       1476.42       225.14 o                         
   2   3  26         16.57         94.47        55.05 o                         
   3   3  26       1041.00       1179.89       132.20 o                         
   4   3  26          1.27         56.09        46.19 o                         
  -4   4  26        432.48        406.12        84.99 o                         
  -3   4  26        511.96        611.21        70.82 o                         
  -2   4  26         72.52         23.70        33.40 o                         
  -1   4  26        247.42        339.68        54.48 o                         
   0   4  26         34.00        -15.71        29.64 o                         
   1   4  26          0.04         48.48        55.71 o                         
   2   4  26         58.11         61.07        47.22 o                         
  -4   5  26         63.45         31.24        55.05 o                         
  -3   5  26        225.32        255.00        70.31 o                         
  -2   5  26        455.11        485.20        65.19 o                         
  -1   5  26        607.00        594.65        94.86 o                         
   0   5  26       1017.37       1015.48       191.84 o                         
  -3   6  26          6.27        100.03        56.60 o                         
  -2   6  26        487.03        479.73        83.21 o                         
  -1   6  26          0.09        -16.48        42.97 o                         
  -3   7  26         18.28        -40.29        51.17 o                         
  -2   7  26       1637.60       1852.40       160.28 o                         
  -3   0  27        142.20        136.86        58.05 o                         
  -1   0  27        276.63        319.90        74.32 o                         
   1   0  27        749.33        713.80       100.11 o                         
  -4   1  27       1127.16       1212.35        99.33 o                         
  -3   1  27       1621.12       1845.80       119.96 o                         
  -2   1  27        330.20        317.45        54.49 o                         
  -1   1  27       1411.24       1507.54       103.19 o                         
   0   1  27         51.43         57.73        32.09 o                         
   1   1  27        759.01        684.08        69.53 o                         
   2   1  27         40.82         75.49        35.81 o                         
   3   1  27        188.49        278.83        70.47 o                         
  -4   2  27        284.62        400.06       101.11 o                         
  -3   2  27          3.49         16.11        31.74 o                         
  -2   2  27        487.49        719.06        75.23 o                         
  -1   2  27          0.84         45.06        35.17 o                         
   0   2  27         58.46         47.70        30.34 o                         
   1   2  27        672.18        803.51        73.05 o                         
   2   2  27        732.94        883.09       114.40 o                         
   3   2  27        130.93         97.83        49.63 o                         
  -4   3  27       1356.90       1665.89       163.99 o                         
  -3   3  27         44.46         63.74        38.29 o                         
  -2   3  27       1519.30       1676.16       139.27 o                         
  -1   3  27          1.07         49.54        30.52 o                         
   0   3  27       1310.21       1299.38        93.74 o                         
   1   3  27          2.72         21.98        49.68 o                         
   2   3  27        562.78        579.63       101.24 o                         
   3   3  27         44.11        138.50        55.04 o                         
  -4   4  27        291.73        547.16       101.61 o                         
  -3   4  27          1.30         64.67        48.64 o                         
  -2   4  27        697.46        919.44        85.80 o                         
  -1   4  27         10.33         11.69        82.05 o                         
   0   4  27          8.08        -21.49        55.88 o                         
   1   4  27         52.06        -12.79        46.43 o                         
  -3   5  27        785.39       1030.81       127.38 o                         
  -2   5  27       1021.45        945.56       116.62 o                         
  -1   5  27        604.42        707.85        99.87 o                         
  -3   6  27          2.14         84.82        53.10 o                         
  -2   6  27         66.84         60.92        44.60 o                         
  -2   0  28        707.78       1014.44       128.07 o                         
   0   0  28        770.04        749.65       104.65 o                         
   2   0  28       2020.84       2301.44       174.44 o                         
  -3   1  28        127.77        132.86        42.40 o                         
  -2   1  28        395.78        401.30       122.10 o                         
  -1   1  28        194.78        248.98        54.69 o                         
   0   1  28        170.10        206.83        46.45 o                         
   1   1  28        168.26        217.16        43.26 o                         
   2   1  28         78.21        104.13        37.07 o                         
   3   1  28          4.50         76.19        51.16 o                         
  -3   2  28        272.70        335.70        59.19 o                         
  -2   2  28        421.46        486.57        73.20 o                         
  -1   2  28       1219.00       1592.02       108.55 o                         
   0   2  28        389.89        532.91        64.40 o                         
   1   2  28        662.72        652.19        67.15 o                         
   2   2  28        542.08        605.53        97.17 o                         
   3   2  28        418.11        375.93        82.42 o                         
  -3   3  28       1147.74       1370.84       147.10 o                         
  -2   3  28          8.66          2.38        43.33 o                         
  -1   3  28        118.84        103.24        36.25 o                         
   0   3  28          3.13          3.44        35.46 o                         
   1   3  28         14.61         17.72        43.41 o                         
  -3   4  28        473.51        665.53       103.21 o                         
  -2   4  28        108.89         70.10        46.87 o                         
  -1   4  28       1364.42       1614.06       148.04 o                         
   0   4  28         19.74        108.61        45.54 o                         
  -2   5  28        474.27        637.60       101.20 o                         
  -1   5  28         34.66         29.13        47.31 o                         
  -2   6  28        369.50        414.80        86.42 o                         
  -1   0  29       2495.30       3196.19       220.44 o                         
   1   0  29        131.96         23.37        36.72 o                         
  -2   1  29          3.89         24.96        34.84 o                         
  -1   1  29        246.68        247.72        50.41 o                         
   0   1  29        408.18        532.72        64.12 o                         
   1   1  29         62.10         66.12        65.36 o                         
   2   1  29         33.99         -3.63        37.80 o                         
  -2   2  29        880.94       1025.92       126.96 o                         
  -1   2  29        438.06        537.99        97.77 o                         
   0   2  29        323.03        351.93        56.97 o                         
   1   2  29         84.29         67.65        37.15 o                         
  -2   3  29         53.47        155.68        59.01 o                         
  -1   3  29        150.07        218.69        66.44 o                         
   0   3  29        813.52        820.45       109.20 o                         
  -2   4  29       1389.75       1337.38       142.99 o                         
  -1   4  29        186.03        151.00        61.47 o                         
  -2   5  29          3.40         67.50        50.19 o                         
   0   0  30         14.66        -48.36        48.36 o                         
  -1   1  30         42.02         59.21        55.87 o                         
   0   1  30        779.78        801.21       110.95 o                         
   1   1  30        284.16        287.14        72.64 o                         
  -1   2  30        316.70        264.35        73.78 o                         
   0   2  30         39.66        671.76       100.26 o                         
  -1   3  30        519.42        556.46        95.40 o                         
   0   3  30          1.89         13.53        39.32 o                         
  -1   4  30         73.48         77.72        43.22 o                         
                                                                                
